# Supplementary material for: Identification and Differential Expression of microRNAs in Ovaries of Laying and Broody Geese (Anser cygnoides) by Solexa Sequencing
Source: PLoS One. 2014 Feb 4;9(2):e87920. doi: 10.1371/journal.pone.0087920 (PMC3913702; doi:10.1371/journal.pone.0087920)
Supplement: Table S1 — Conserved miRNAs and their expression level in BO and LO libraries. (XLS) [file pone.0087920.s001.xls]

## Sheet: B
Table S1 The conserved miRNAs and their expression level in BO library
No.	conserved miRNA name	reads	sequence
1	>let-7	332	TGAGGTAGTAGGTTATATAGTT
2	>let-7-5p	2447069	TGAGGTAGTAGGTTGTATAGTT
3	>let-7a	4600	TGAGGTAGTAGGTTATGGT
4	>let-7a-1-3p	7	CTATACAATCTACTGTCTTTCT
5	>let-7a-2-3p	1	CTGTACAACCTCCTAGCTTTCC
6	>let-7a-3p	14	CTATACAATCTACTGTCTTTC
7	>let-7b	1856743	TGAGGTAGTAGGTTGTGTG
8	>let-7b*	7	CTATACAACCTACTGCCTTCC
9	>let-7b-3p	7	CTATACAACCTACTGCCTTCCT
10	>let-7b-5p	1695770	TGAGGTAGTAGGTTGTGTGGTTT
11	>let-7c	974074	TGAGGTAGTAGGTTGTATGGTT
13	>let-7d	11525	AGAGGTAGTAGGTTGCATAGT
14	>let-7d*	5	CTATACAACCTGCTGCCTTTCT
15	>let-7d-5p	11819	AGAGGTAGTAGGTTGCATAGTT
16	>let-7e	669	TGAGGTAGTAGGTTGTTTAGTT
17	>let-7e-5p	302	TGAGGTAGGAGGTTGTATAGTT
18	>let-7f-1*	42	CTATACAGTCTATTGCCTTC
19	>let-7f-1-3p	49	CTATACAGTCTATTGCCTTCCT
20	>let-7f-2-3p	8	CTATACAGTCTATTGCCTTTCT
21	>let-7f-5p	1627433	TGAGGTAGTAGATTGTATAGTT
22	>let-7g	74562	TGAGGTAGTAGTTTGTACAGT
23	>let-7g-5p	74726	TGAGGTAGTAGTTTGTACAGTT
24	>let-7h	301	TGAGGTAGTAAGTTGTGTG
25	>let-7i	58989	TGAGGTAGTAGTTTGTGCT
26	>let-7i-3p	18	CTGCGCAAGCTACTGCCTTG
27	>let-7i-5p	55566	TGAGGTAGTAGTTTGTGCTGTTT
28	>let-7j	29	TGAGGTAGTAGATTGTTCAGAGT
29	>let-7k	14317	TGAGGTAGTAGATTGAATAGTT
30	>lin-4	4	TCCCTGAGACCCCCCTGTGA
31	>miR-1	185745	TGGAATGTAAAGAAGTATGT
32	>miR-1*	28	ACATACTTCTTTATGTACC
33	>miR-10	94448	ACCCTGTAGATCCGAATTTGT
34	>miR-100	9957	AACCCGTAGATCCGAACTTGTGA
35	>miR-100-3p	4	CAAGCTTGTATCTATAGGTAT
36	>miR-100-5p	10589	AACCCGTAGATCCGAACTTGTG
37	>miR-100a	9550	AACCCGTAGATCCGAACTTGTGAT
38	>miR-100b	14	AACCCGTAGATTCGAACTTG
39	>miR-101	62817	TACAGTACTGTGATAACTGA
41	>miR-1012	2	GTGTGAAGACTTTATTAATA
42	>miR-101-2*	4	TCGGTTATCATGGTACCGGTGT
43	>miR-101-3p	62882	TACAGTACTGTGATAACTGAA
45	>miR-1016-5p	281	TAAGTGTAAAAGGATGTG
46	>miR-101a	60953	TACAGTACTGTGATAACTGAAA
47	>miR-101a-3p	62983	GTACAGTACTGTGATAACT
48	>miR-101a-5p	3	TCAGTTATCACAGTGCTGATGC
49	>miR-101b	6	TACAGTACTATGATAACTGAA
50	>miR-101b*	8	TCGGTTATCATGGTACCGGTGC
51	>miR-101b-3p	25	GTACAGTACTTTGATAACT
52	>miR-101b-5p	8	TCGGTTATCATGGTACCGGTGCT
53	>miR-101c	29709	ACAGTACTGTGATAACTGA
54	>miR-103	60179	AGCAGCATTGTACAGGGCTATG
57	>miR-103a-3p	55171	AGCAGCATTGTACAGGGCTATGA
58	>miR-10-5p	88088	ACCCTGTAGATCCGAATTTGTGT
59	>miR-106	390	AAAAGTGCTTACAGTGCAGGTA
60	>miR-106a	281	AAAAGTGCTTACAGTGCAGGTAGT
61	>miR-106a-5p	283	AAAAGTGCTTACAGTGCAGGTAG
62	>miR-107	74370	AGCAGCATTGTACAGGGCTAT
63	>miR-107*	3	AGCTTCTTTACAGTGTTGCCTTGT
64	>miR-107b	4148	AGCAGCATTGTACAGGGCTTT
65	>miR-10a	96145	TACCCTGTAGATCCGAATTTGT
66	>miR-10a*	200	CAAATTCGTATCTAGGGG
67	>miR-10a-3p	139	CAAATTCGTATCTAGGGGAAA
68	>miR-10a-5p	93347	TACCCTGTAGATCCGAATTTGTG
69	>miR-10b	932	TACCCTGTAGAACCGAATTTGT
70	>miR-10b*	4	AGATTCGATTCTAGGGGAAT
71	>miR-10b-3p	5	AGATTCGATTCTAGGGGAATAT
72	>miR-10b-5p	832	TACCCTGTAGAACCGAATTTGTGT
73	>miR-10c	831	ACCCTGTAGGCTCGAATTTGTGA
74	>miR-10c*	3	ACAAATTCGTCTCTAGGGGTA
75	>miR-10d	88061	ACCCTGTAGATCCGAATTTGTGTAG
78	>miR-1207-5p	26	TGCAGGGAGGCAGCAGTGG
79	>miR-122	1035	TGGAGTGTGACAATGGTGTTTGT
81	>miR-1224-5p	64	GTGGGGATGGAGGAGGTGG
82	>miR-122-5p	1142	TGGAGTGTGACAATGGTGTTTG
83	>miR-1227	63	GGGGGCGGCGGTGGTGTG
84	>miR-1228-5p	414	GTGGGCGGGGCGGGCTGTGG
86	>miR-124	167	TAAGGCACGCGGTGAATGCCAA
87	>miR-124-3p	160	TAAGGCACGCGGTGAATGCCAAT
88	>miR-1246	2	CTATGGAATTTTTGGAGCAGC
89	>miR-1247-3p	6	CTGAACGTGGAGCTGGAGC
90	>miR-124a	202	TTAAGGCACGCGGTGAATG
91	>miR-125	69	CCCCTGAGACCCTAACTTGTGA
93	>miR-125-2*	30	ACGGGTTAGGCTCTTGGGAGA
96	>miR-125-5p	25	TCCCTGAGACCCTAACTG
97	>miR-125a	1	TCCCTGAGACCCTTTAACCTG
98	>miR-125a-5p	4	TCCCTGAGACCCTAACCTGTGA
100	>miR-125b*	936	ACAAGTCAGGCTCTTGGGAAA
101	>miR-125b-1-3p	20	ACGGGTTAGGCTCTTGGGAGAA
102	>miR-125b-2-3p	1043	ACAAGTCAGGCTCTTGGG
103	>miR-125b-5p	14736	TCCCTGAGACCCTAACTTGTGA
104	>miR-125c	13788	TCCCTGAGACCCTAACTTGTGAA
105	>miR-126	143	CGTACCGTGAGTAATAATGCGA
106	>miR-126*	1039	CATTATTACTTTTGGTACGC
107	>miR-1260a	136	ATCCCACCGCTGCCACCA
108	>miR-1260b	101	ATCCCACCGCTGCCACCAT
109	>miR-1261	122	ATGGATAAGGCATTGGCT
110	>miR-126-3p	193	TCGTACCGTGAGTAATAATGCG
111	>miR-126-5p	905	CATTATTACTTTTGGTACGCGA
112	>miR-1268	167	GCGGGCGGCGTGGTGCGGCG
113	>miR-1268a	35	CGGGCTGGGTGGTGAGGGCG
114	>miR-1268b	86	AGGGGGTGGGGTGGGGTG
115	>miR-126a	178	CGTACCGTGAGTAATAATGC
116	>miR-1270	8	CTGGAAGAGGAGGAGCTGCTGT
117	>miR-127-3p	1	TCGGATCCGTCTGAGCTTGGCTTA
118	>miR-1275	3	GTGGGGGAGAGGCTGTCGAA
119	>miR-128	28119	TCACAGTGAACCGGTCTCTTTT
120	>miR-128*	2	GGGGGCCGTTACACTGTAAGA
121	>miR-1280	2	CTCCCCCCGCTGCCCCCC
122	>miR-128-3p	29914	TCACAGTGAACCGGTCTCTTT
125	>miR-129	63	CTTTTTGCGGTCTGGGCTTGT
126	>miR-1290	3	ATGGATTTTTGGAGCAGGGA
127	>miR-1291	1	GTGGCCCTGACTGAAGACCAGCAGTTGT
129	>miR-129-1-3p	12	AAGCCCTTACCCCAAAAAGGAT
130	>miR-129-2-3p	230	AAGCCCTTACCCCAAAAAGCAT
131	>miR-129-5p	78	CTTTTTGCGGTCTGGGCTTG
132	>miR-129a*	6	GGAAGCCCTTACCCCAAAAAGCA
133	>miR-129b	79	CTTTTTGCGGTCTGGGCTT
134	>miR-129b*	227	AAGCCCTTACCCCAAAAAGCA
135	>miR-1306	50	GACGTTGGCTCTGGTGGTGAT
136	>miR-1306-3p	28	ACGTTGGCTCTGGTGGTGATGT
137	>miR-1306-5p	15	CCACCTCCCCTGCAAACGTCCA
140	>miR-130a	1773	CAGTGCAATGTTAAAAGG
141	>miR-130a-3p	1728	CAGTGCAATGTTAAAAGGGCAT
142	>miR-130b	734	CAGTGCAATAATGAAAGGGCGT
143	>miR-130b*	4	CCTCTTTCCCTGTTGCACTACT
144	>miR-130c	1248	CAGTGCAATATTAAAAGG
145	>miR-130c*	1	GCCCTTTTTATGTTGTACTACT
147	>miR-132	80	TAACAGTCTACAGCCATGGTCGT
148	>miR-132*	59	ACCGTGGCTTTAGATTGTTA
149	>miR-1321	4	ACATGGAGGTGGATGGTGAT
150	>miR-132-3p	76	TAACAGTCTACAGCCATGGT
151	>miR-132-5p	57	ACCGTGGCTTTAGATTGTTACT
152	>miR-1329	54	ACAGTGATCAGGTTACGATGGATT
153	>miR-1329*	8	CCTCGTAGCTTGATCACGATAT
154	>miR-133	1535	TTTGGTCCCCTTCAACCAGCTGT
155	>miR-1331	1024	TGGGGTGGTAGGTTGTGTG
156	>miR-133-3p	1577	TTGGTCCCCTTCAACCAGCTGT
157	>miR-1335	496	CGGCTGAGGTGGGATCCC
159	>miR-133a	1659	TTTGGTCCCCTTCAACCAG
160	>miR-133a*	30	AGCTGGTAAAATGGAACCAAAT
161	>miR-133a-3p	1638	TTTGGTCCCCTTCAACCAGCTG
162	>miR-133b	1696	TTGGTCCCCTTCAACCAGCT
163	>miR-133b-5p	4	TGCTGGAGATGGGTGAATT
164	>miR-133c	367	TTGGTCCCCTTCAACCAGCTGC
165	>miR-1343	2	TGGGGAGGGCCCGGGTGGG
166	>miR-1345	1	GCCGAGAGCCGGGGACGTG
168	>miR-1346	21	GTGGTTGGGGCGGCAGGG
169	>miR-1348	4	ATGGTGAGGAACGGCCTG
170	>miR-1349	31	GCCGGGCTGAGGAGCGGA
171	>miR-135-1*	4	ATATAGGGATTGAAGCCGTGCAT
172	>miR-135-2*	1070	ATGTAGGGATGGAAGCCATGAA
174	>miR-1356	13	CCCGGGGGGGTCTGAGGGG
175	>miR-1357	46	AAGATTATGAGATCTGAGGGCT
176	>miR-135a	275	TATGGCTTTTTATTCCTAT
177	>miR-135a*	903	TGTAGGGATGGAAGCCATGAAT
178	>miR-135a-1-3p	4	TATAGGGATTGAAGCCGTGCA
179	>miR-135a-2-3p	1094	TGTAGGGATGGAAGCCATGAA
180	>miR-135a-5p	266	TATGGCTTTTTATTCCTATGTGA
181	>miR-135b	276	TATGGCTTTTTATTCCTATG
183	>miR-1369	29	TGGACGTGGGGGGGAGAGG
184	>miR-137	128	TTATTGCTTAAGAATACGCGT
185	>miR-137*	5	ACGGGTATTCTCGGGCGGATAA
186	>miR-137-3p	106	TTATTGCTTAAGAATACGCGTAG
187	>miR-137-5p	8	ACGGGTATTCTCGGGCGGATAAT
188	>miR-137b	15	TTATTGCTTGAGAATACGCGTAG
189	>miR-138	190	AGCTGGTGTTGTGAATCAGGCC
190	>miR-138*	46	GCTATTTCACTACACCAGGGT
191	>miR-138-1-3p	28	GCTACTTCACAACACCAGGGT
192	>miR-138-2-3p	26	GCTATTTCACTACACCAGGGTT
193	>miR-1384	19	CGCAATTTTTGGAACCGCGA
194	>miR-138-5p	180	AGCTGGTGTTGTGAATCAGGCCG
195	>miR-1386	7	CTCCTGCCTGGCTCGCCA
196	>miR-1388	251	ATCTCAGGTTCGTCAGCCCATG
197	>miR-1388*	116	AGGACTGTCTAACCTGAGAATGG
198	>miR-1388-3p	415	ATCTCAGGTTCGTCAGCC
199	>miR-138b	153	AGCTGGTGTTGTGAATCAGGCCGA
200	>miR-139	46	TCTACAGTGCATGTGTCTCCAGT
201	>miR-139*	363	TGGAGATGCGGCCCTGTTGG
202	>miR-139-3p	351	TGGAGATGCGGCCCTGTT
203	>miR-139-5p	1	TACAGTGCATGTGTCTCCAGTAT
204	>miR-1397	11	TGCATTGCGACGGGTTACATCA
205	>miR-1-3p	185733	TGGAATGTAAAGAAGTATGTA
206	>miR-140	405717	ACCACAGGGTAGAACCACGGA
207	>miR-140*	306687	ACCACAGGGTAGAACCACGGAC
209	>miR-1402	7	GACGGAGAAGGTGGACATCG
210	>miR-140-3p	406906	TACCACAGGGTAGAACCACGG
211	>miR-140-5p	135	CAGTGGTTTTACCCTATGGTAA
212	>miR-1408	31	GCGGGGAGCGGATGGTGGTGG
213	>miR-1412	205	TGGGCGTAGTGAGGACGAGG
214	>miR-1416	147	TCCTTAACTCATGCCGCTGTGC
215	>miR-1416*	136	ACAATTGTGTGAGTTGAGTACA
216	>miR-1419e*	1	TGTATTGTCAGAACCCAGCAGCA
217	>miR-142	653	CCCATAAAGTAGAAAGCACT
218	>miR-142*	41	TAGTGTTTCCTACTTTATGGATT
219	>miR-1421ag*	7	AGGTGACAGGTGGTGCATG
220	>miR-1421ah	3	AGGAGGAGACTGGGGGTGCA
221	>miR-142-3p	61	GTAGTGTTTCCTACTTTATGGA
222	>miR-142-5p	389	CATAAAGTAGAAAGCACTACT
223	>miR-142b	407	CATAAAGTAGAAAGCACTACTA
224	>miR-143	185110	TGAGATGAAGCACTGTAGCT
225	>miR-143*	6405	AGGTGCAGTGCTGCATCTCT
226	>miR-143-3p	173770	TGAGATGAAGCACTGTAGCTC
227	>miR-1434	9	AGTGCGTGATGATGGAAAA
228	>miR-143-5p	6467	GGTGCAGTGCTGCATCTCT
229	>miR-144	2048	TACAGTATAGATGATGTACTCT
230	>miR-144*	168	GGATATCATCGTATACTG
231	>miR-144-3p	2092	TACAGTATAGATGATGTACT
232	>miR-144-5p	1	GGATATCATCATATACTGTAAG
233	>miR-145	55327	GTCCAGTTTTCCCAGGAATCCC
234	>miR-145*	1492	ATTCCTGGAAATACTGTTCTT
235	>miR-1451	386	TCGCACAGGAGCAAGTTACCG
237	>miR-145-3p	1311	ATTCCTGGAAATACTGTTCTTT
239	>miR-145-5p	58362	GTCCAGTTTTCCCAGGAATCCCT
240	>miR-1456	1	GAAAAGGACGGTGGCGGCCGGGCG
241	>miR-146	8	TGAGAACTGAATTCCATATGCGTT
243	>miR-1467*	3	TTCACACCAGAGTAACTGGGAG
244	>miR-1469	48	CGCGGCGCGGGGCGGGGGCT
245	>miR-146a	516	TGAGAACTGAATTCCATGGGTTGT
246	>miR-146a*	4	ACCCATGGGGCTCAGTTCTTCA
247	>miR-146a-3p	141	TGAGAACTGAATTCCATAGGGGTT
248	>miR-146a-5p	626	TGAGAACTGAATTCCATGGGTTG
249	>miR-146b	112366	TGAGAACTGAATTCCATAGGCGT
250	>miR-146b*	26	TGCCCTATGGATTCAGTTC
252	>miR-146b-5p	700	TGAGAACTGAATTCCATAGGCAA
253	>miR-146c	2908	TGAGAACTGAATTCCATGGACTG
254	>miR-146c*	80	TCAGTCCATGGTATTCAGTTCT
255	>miR-147	10	GTGTGCGGAAATGCTTCT
257	>miR-147-3p	7	GTGTGCGGAAATGCTTCTGCTTT
258	>miR-148	34	TCAGTGCATTACAGAACTTGGT
259	>miR-148*	7	AAAGTTCTGTGACACTCC
260	>miR-148a-3p	2976	TCAGTGCACTACAGAACTTTGT
261	>miR-148a-5p	7	AAAGTTCTGTGACACTCCGA
262	>miR-148b-3p	31256	TCAGTGCATCACAGAACTTGGT
263	>miR-149-3p	21	GGGGAGGGAGTGGGGCGGTC
264	>miR-150	223	TCTCCCAACCCCTGTACCAGCGT
267	>miR-150-3p	29	CAGTACAGGCTGGGGGATG
268	>miR-150-5p	278	TCTCCCAACCCCTGTACCAGCG
269	>miR-151-3p	1	CTAGACTGAAGCTCCTTGAGGAA
270	>miR-152	1824	TCAGTGCATCACAGAACTTGGG
271	>miR-152-3p	31185	TCAGTGCATCACAGAACTTGG
272	>miR-152a	366	TCAGTGCATCACAGAACTTGA
273	>miR-153	18	TTGCATAGTCACAAAAGTGA
274	>miR-153*	1	GTCATTTTTGTGATGTTGCAGCT
275	>miR-153-3p	17	TTGCATAGTCACAAAAGTGATC
276	>miR-155	12	TTAATGCTAATTGTGATA
277	>miR-1552-3p	241	CTGCTGACTCTGCACGGACGTG
278	>miR-1552-5p	156	TTAGTGCGCAGTAAGCTAGGGTGT
279	>miR-1554	8	GCAGGATGAGGCTGTGCT
280	>miR-155-5p	10	TTAATGCTAATTGTGATAGGGGT
281	>miR-1556	9	TGAGGCTGGAAAAGGACGTGT
282	>miR-1557	28	CCCGTCGGCTGTCGGTGG
283	>miR-1559	158	TTCGATGCTTGTATGCTACT
285	>miR-1576	279	TCGGGCGGGCGGGCGGCG
286	>miR-1579	828	CGGGGCGGGAGGGAGGCG
287	>miR-1584	189	GCGGTGGGGCAGGGCGGG
288	>miR-1587	34	TGGGCTGGGCGGGGTGGTGG
290	>miR-1597	80	GAAGAGCTCTGCAAGCATGCAA
291	>miR-1597*	5	ACATGTTTACAGGGCTCTTCAT
292	>miR-1599	4	GGCGGCGGCGGAAAAAAAAAAA
293	>miR-15a	4270	TAGCAGCACATAATGGTTTGT
295	>miR-15a-3p	11	CAGGCCATATTGTGCTGCCTCAT
296	>miR-15a-5p	4064	TAGCAGCACATAATGGTTTGTG
297	>miR-15b	3128	TAGCAGCACATCATGGTTT
298	>miR-15b*	6	CGAATCATTATTTGCTGCTTT
299	>miR-15b-3p	6	CGAATCATTATTTGCTGCTTTA
300	>miR-15b-5p	690	TAGCAGCACATCATGGTTTCCA
301	>miR-15c	3153	TAGCAGCACATCATGGTTTG
302	>miR-1-5p	182	TACATACTTCTTCATATGCCCAT
303	>miR-16	6952	TAGCAGCACGTAAATATTGGTG
304	>miR-1601	2	AGTTGATCGAGCAGGGGCAGAGATG
305	>miR-1607	56	AGGGCGGGAGGGCGGTGC
306	>miR-16-1-3p	11	AGTATTAACTGTGCTGCTGAA
307	>miR-1623	16	AGCAGGCACAGACAGGCAGTA
310	>miR-1636	20	TCAGGTGAGGGACGGGGCG
312	>miR-1648*	281	TGGGAGGGAGCGGGCGGC
313	>miR-16-5p	4	TAGCAGCACGTAAATACCG
314	>miR-1662	302	TTGACATCATCATACTTG
315	>miR-1663	110	TGGCATCCAGAACAAGCTGTTCC
316	>miR-1664*	5	CCAGGACAGGGAGAGCAGC
317	>miR-1669	11	GTGGGCTGGAGCAGGGAA
318	>miR-1673	5	GGTGTGAGTGGGTCAGGG
319	>miR-1677	52	TCCTGCACCGCTGAAGTCA
320	>miR-1677*	52	TCCTGCACCGCTGAAGTCAAT
321	>miR-1692	7	TGTAGCTCAGATGGTAGAG
322	>miR-1694	2	GGAGGACGAGCTGCAGCGCA
323	>miR-1696	30	TGTCCGTGATGGAGCTGAGGATC
324	>miR-16b	664	TAGCAGCACGTAAATATTGGA
325	>miR-16c	2127	TAGCAGCACGTAAATACT
326	>miR-17	1127	CAAAGTGCTTACAGTGCA
328	>miR-1711	32	ATGCAGTGATGATCTCTT
330	>miR-1719	1	AAAGATGATGATTTTGCTGATGA
331	>miR-1720	343	AAGGCAACGAGGTCGGTCGA
332	>miR-1720*	42	TGATCACCTCGGACGTCGCTTC
334	>miR-17-3p	418	ACTGCAGTGAAGGCACTTGT
337	>miR-17-5p	856	CAAAGTGCTTACAGTGCAGGTAG
340	>miR-1763	229	GAGGGCGGGAGGACGCGGG
341	>miR-1764*	9	GCCGGGCAGCAGGGGCGTG
342	>miR-1767	5	AAGGCGAGGGACAGAGCT
343	>miR-1770	175	CGGACGGACGGACGGAGGGAGGGGG
344	>miR-1772	6	TCGCTTGTCAGTTCGGTTGCG
345	>miR-1772*	9	CGCTGCCGAGGGAGGAGAACGCGTT
346	>miR-1777	1801	GCGGGCGGGAGGGCGGCG
347	>miR-1777a	156	AGCGGGCGGTGGGGCGGG
348	>miR-1777b	252	GCGGGCGGTGGGGCGGGC
350	>miR-1783	1	GTGCTCTGAACAGCTGCGAGGCA
351	>miR-1784	26	TGACTTAAATAGGAGCAGAATT
352	>miR-1788-3p	9	CAGGCAGCGAAAGCAAGTC
353	>miR-1788-5p	2	GGCTTGTTTTCCGTTGCCTGCGT
354	>miR-1790	81	CGGTGAGGCGGGGGGGCGA
355	>miR-1794	5	CCAGAATGGACACGGGGCAGCTA
356	>miR-1796	232	GAACTGCTGAAGAACGGTG
357	>miR-17a	1092	CAAAGTGCTTACAGTGCAGGTA
358	>miR-18	18	TAAGGTGCATCTAGTGCAGT
360	>miR-1803	1	ATTGACTTCAGCGGGGTTTGGTAT
361	>miR-1804	3	TCAGAAGGTGGAAAGCTGG
362	>miR-1805	7	TGTATTGGAACACTACAGCT
363	>miR-1805-3p	5	TGTATTGGAACACTACAGCTCT
364	>miR-181a	19326	AACATTCAACGCTGTCGGTGAG
365	>miR-181a*	302	ACCATCGACCGTTGACTGTACC
366	>miR-181a-1*	259	ACCATCGACCGTTGACTGTACA
367	>miR-181a-2-3p	1	ACCACCGACTGTTGACTGTACC
368	>miR-181a-3p	472	ACCATCGACCGTTGACTG
369	>miR-181a-5p	17785	AACATTCAACGCTGTCGGTGAGT
370	>miR-181b	13115	AACATTCATTGCTGTCGGTGGGTT
371	>miR-181b-1-3p	31	GCTCACTGAACAATGAATGC
372	>miR-181b-2-3p	3	CTCACTGATCAATGAATGCAA
373	>miR-181b-3p	24	GCTCACTGAACAATGAATGCAA
374	>miR-181b-5p	12927	AACATTCATTGCTGTCGGTGGGT
375	>miR-181c	7	AACATTCAACACTGTCGGTGAGTTT
376	>miR-181c-3p	329	AACCATCGACCGTTGACTG
377	>miR-181c-5p	9	AACATTCAACTGTCGGTGA
378	>miR-181d	72	AACATTCATTGTTGTCGGTGG
379	>miR-181d-5p	28	AACATTCATTGTTGTCGGTGGGTT
380	>miR-182	20	TTTGGCAATGGTAGAACTCACAC
381	>miR-182-5p	16	TTTGGCAATGGTAGAACTCACACT
382	>miR-1827	4549	TGAGGGAGTAGATTGTAT
383	>miR-183	5	ATGGCACTGGTAGAATTCACTGAA
384	>miR-1832b-5p	11	CAGCAATGTCGGCCCCTTT
385	>miR-183-5p	5	TATGGCACTGGTAGAATTCACT
386	>miR-1839	3	AAGGTAGATAGAACAGGTCTTG
387	>miR-184	42	TGGACGGAGAACTGATAAGG
388	>miR-1842	2	TGGGCTCTGATGAGCGTCGGCATC
389	>miR-184-3p	34	TGGACGGAGAACTGATAAGGGT
390	>miR-1844	21	AGGTAGGGACGGGATGAG
391	>miR-184b	2	TGGACGGAGAACTGATAAGA
392	>miR-185*	3	TTTTCTCTCGGTCCTTTT
393	>miR-185-5p	9	TGGAGAGAAAGGCAGTTCCTGA
395	>miR-187	537	GCTACAACACAGGACATG
396	>miR-187*	483	GCTACAACACAGGACATGGGAG
397	>miR-187-3p	536	TCGTGTCTTGTGTTGCAGCCAGT
398	>miR-187-5p	500	GGCTACAACACAGGACATGGGA
399	>miR-1892	11	TTGGGGGTGGGGGATGGGA
400	>miR-1895	24	CCCGAGGAGGAAGAGGAGGAT
401	>miR-18a	40	TAAGGTGCATCTAGTGCAGAT
402	>miR-18a*	6	ACTGCCCTAAGTGCTCCTTCT
403	>miR-18a-3p	5	ACTGCCCTAAGTGCTCCTTCTGGA
404	>miR-18a-5p	39	TAAGGTGCATCTAGTGCAGATAG
405	>miR-18b	20	TAAGGTGCATCTAGTGCAGTT
408	>miR-190-5p	1	TGATATGTTTGATATATTAGGA
409	>miR-1908	13	CGGCGGGGCGGCGGTTGAC
410	>miR-190a	3	TGATATGTTTGATATATTAGGTTG
411	>miR-190a*	3	CTATATATCAAACATATTCCT
412	>miR-190b	1	TGATATGTTTGATATTAGGTTG
413	>miR-191	27367	CAACGGAATCCCAAAAGCAGCT
414	>miR-191*	43	CTGCCCTGGGATTTCGTTACCT
415	>miR-191-3p	50	CTGCCCTGGGATTTCGTTACCC
416	>miR-191-5p	24957	CAACGGAATCCCAAAAGCAGCTG
417	>miR-192	8	CTGACCTATGAATTGACAGCCATT
418	>miR-192-5p	10	CTGACCTATGAATTGACAGCC
419	>miR-193	1404	AACTGGCCTACAAAGTCCCA
420	>miR-193*	593	TGGGTCTTTGCGGGCGAGATG
421	>miR-193-3p	1104	AACTGGCCTACAAAGTCCCAT
422	>miR-1934-3p	15	AGGATGGCGGTGGGGCGGCG
423	>miR-193-5p	1	TGGGTCTTTGCGGGCAAGATG
424	>miR-193a	1386	AACTGGCCTACAAAGTCCC
425	>miR-193a-5p	554	TGGGTCTTTGCGGGCGAGATGA
426	>miR-193b	770	AACTGGCCCACAAAGTCCCGCTT
427	>miR-193b-3p	768	AACTGGCCCACAAAGTCCCGCT
428	>miR-193b-5p	40	CGGGGTTTTGGGGGCGAGATGA
429	>miR-194	4	TGTAACAGCAACTCCATGTGGAA
430	>miR-1940	57	CTAGAAGACAGAAGGCTGAGTGCT
434	>miR-1957	189	CAGTCGGTAGAGCATCAGAC
435	>miR-196	428	TAGGTAGTTTCATGTTGTTGG
436	>miR-1961	12	TGAGGTAGTAGGTTATGGAAA
439	>miR-196a-5p	381	TAGGTAGTTTCATGTTGTTGGG
440	>miR-196b	280	TAGGTAGTTTCATGTTGTTGGGA
441	>miR-196b*	4	CTACAGCACGAAACTGCCTTA
444	>miR-196c*	6	ACAAGAACATCGAACTACCT
446	>miR-1972	44	TCAGCAGGAACAGTGGCTCAG
447	>miR-198	49	AGGTCCGAGGGGAGCGGG
448	>miR-199	208565	ACAGTAGTCTGCACATTGGTT
449	>miR-199*	200040	TACAGTAGTCTGCACATTGGTT
450	>miR-199-3p	843	ACAGTAGTCTGCACATTGGGT
451	>miR-199a*	155307	CAGTAGTCTGCACATTGGTTA
452	>miR-199a-3p	180691	ACAGTAGTCTGCACATTGGTTA
453	>miR-199a-5p	1165	CCCAGTGTTCAGACTACCT
454	>miR-199b	179187	CAGTAGTCTGCACATTGGT
455	>miR-199b-3p	51	ACAGTATTCTGCACATTGGTT
456	>miR-199b-5p	3	CCCAGTGTTTAGACTACCT
457	>miR-19a	23	TTGTGCAAATCTATGCAAAACTG
458	>miR-19a*	1	AGTTTTGCATAGTTGCACTA
459	>miR-19a-3p	16	TGTGCAAATCTATGCAAAACTGA
460	>miR-19b	544	TGTGCAAATCCATGCAAAACTG
461	>miR-19b*	2	AGTTTTGCAGGTTTGCATCC
463	>miR-19b-3p	467	TGTGCAAATCCATGCAAAACTGA
464	>miR-19d	1	TGTGCAAACCCATGCAAAACTG
465	>miR-1a	12	TGGAATGTAAAGAAGTAGTTGA
466	>miR-1a-1*	27	ACATACTTCTTTATGTACCCAT
467	>miR-1a-1-5p	169	TACATACTTCTTCATATGCCCATT
468	>miR-1a-2*	175	TACATACTTCTTCATATGCCC
469	>miR-1a-2-5p	26	ACATACTTCTTTATGTACCCATT
470	>miR-1a-3p	180966	TGGAATGTAAAGAAGTATGTAT
471	>miR-1b	21831	TGGAATGTTAAGAAGTATGT
472	>miR-1b*	2	TGCATACTTCTTCATATGCCC
473	>miR-1c	13849	TGGAATGTAAAGAAGTATGTAC
474	>miR-20	726	TAAAGTGCTTATAGTGCAGGTA
476	>miR-200a	530	TAACACTGTCTGGTAACGATGTT
477	>miR-200a*	17	CATCTTACTAGACAGTGCT
478	>miR-200a-3p	567	TAACACTGTCTGGTAACGAT
479	>miR-200b	399	TAATACTGCCTGGTAATGATGAT
480	>miR-200b*	188	CATCTTACTGGGCAGCATTGG
481	>miR-200b-3p	304	TAATACTGCCTGGTAATGATGA
482	>miR-200b-5p	181	CATCTTACTGGGCAGCATTGGA
484	>miR-200c-3p	1	TAATACTGCCGGGTAATGATGGA
486	>miR-2013	3221	TTCAGCATGATGTCAGATGGTATGG
487	>miR-2015*	14	TCTGTATTGGGCGGGGAA
488	>miR-202	15364	TTCCTATGCATATACTTCTT
489	>miR-202*	15357	TTTCCTATGCATATACTTCTTT
490	>miR-202.1	46	AGAAGCATAAGGCATGGGAATT
491	>miR-202.2	51	TAAAGAAGCATAAGGCATGGGA
492	>miR-202-5p	16068	TTCCTATGCATATACTTCTTT
493	>miR-203	86	GTGAAATGTTTAGGACCACTTG
494	>miR-2032a	2	GCCGGCGACATTAGCTAG
495	>miR-2032a*	1	AGTAACTGTAGCAGCATG
496	>miR-203-3p	9	GTGAAATGTTTAGGACCACTAG
497	>miR-204	189	TTCCCTTTGTCATCCTATGC
498	>miR-204*	67	GGCTGGGAAGGCAAAGGGACGTT
499	>miR-204-3p	77	GCTGGGAAGGCAAAGGGACGT
500	>miR-204-5p	196	TTCCCTTTGTCATCCTATGCCT
501	>miR-205	12	TCCTTCATTCCACCGGAGTCTGT
502	>miR-205-5p	12	TCCTTCATTCCACCGGAGTCTG
503	>miR-205b	22	CCCTTCATTCCACCGGAATCT
504	>miR-206	159	TGGAATGTAAGGAAGTGTGTGA
505	>miR-206-3p	33	TGGAATGTAAGGAAGTGTGTGT
507	>miR-20a	728	TAAAGTGCTTATAGTGCAGGT
508	>miR-20a-2*	4	ACTGCATTATAAGCACTTAAAGT
509	>miR-20a-3p	3	ACTGCATTATAAGCACTTAA
510	>miR-20a-5p	505	TAAAGTGCTTATAGTGCAGGTAG
511	>miR-20b	154	CAAAGTGCTCATAGTGCAGGTA
512	>miR-20b*	62	ACTGTAATGTGGGCACTTA
513	>miR-20b-3p	28	ACTGCAGTATAAGCACTTCTGGCA
514	>miR-21	65631	TAGCTTATCAGACTGATGTTGAC
515	>miR-21*	969	AACAACAGTCGGTAGGCTGTCT
516	>miR-210	580	CTGTGCGTGTGACAGCGGCTAT
517	>miR-210*	487	AGCCACTGACTAACGCACATTG
518	>miR-210-3p	950	TGTGCGTGTGACAGCGGCTA
519	>miR-210-5p	113	TGAGCCACTGACTAACGCACAT
520	>miR-212	15	TAACAGTCTACAGTCATGGCTAC
521	>miR-212*	162	ACCTTGGCTCTAGACTGCTTACTG
522	>miR-212-5p	173	ACCTTGGCTCTAGACTGCTTACT
523	>miR-2126	21	AGCGGCGCGGGTCGGAGCTG
524	>miR-2127	117	CCGGAGGCTGAGGGAGGGCGG
525	>miR-2131	32	ATGCAGAAGTGCACGGAAACAGCT
526	>miR-2136	195	CGGGTGTTGACGCGATGTGA
527	>miR-2137	18	AGCCGGCGGGAGCCCCGGGGAGT
528	>miR-214	3848	ACAGCAGGCACAGACAGGCAG
529	>miR-214*	17	TGCCTGTCTACACTTGCTGT
530	>miR-214-3p	4775	ACAGCAGGCACAGACAGGCAGT
531	>miR-214-5p	14	TGCCTGTCTACACTTGCTGTGC
532	>miR-215	55	ATGACCTATGAATTGACAGAC
533	>miR-2159-3p	382	TGGACTGGCAACATAAAGGTGAT
534	>miR-21-5p	67429	TAGCTTATCAGACTGATGTTG
536	>miR-216b	1	AAATCTCTGCAGGCAAATGT
537	>miR-217	1	TACTGCATCAGGAACTGATTGGC
538	>miR-218	3	CATGGTTCTGTCAAGCACCAT
539	>miR-218*	3	ACATGGTTCTGTCAAGCAC
540	>miR-218-2-3p	3	CATGGTTCTGTCAAGCAC
541	>miR-2184	1529	AACAGTAAGAGTTGATGTGCGG
542	>miR-218-5p	39	TTGTGCTTGATCTAACCATGT
543	>miR-2188	621	AAGGTCCAACCTCACATGTCCT
544	>miR-218a	33	TTGTGCTTGATCTAACCATGTGT
545	>miR-218b	38	TTGTGCTTGATCTAACCATG
546	>miR-219-1*	4	AGAATTGTGTCTGGACATCT
547	>miR-219-2*	20	AGAGATAGGCTGGACATC
550	>miR-22	1147	AAGCTGCCAGTTGAAGAACTGC
551	>miR-22*	160	AGTTCTTCAGTGGCAAGCTTT
552	>miR-2201*	2	AGTTCTGAAGAAGCTGAGGCTAT
554	>miR-221	23865	AGCTACATTGTCTGCTGGGTTT
555	>miR-221*	1575	ACCTGGCATACAATGTAGATTTC
557	>miR-221-3p	17212	AGCTACATTGTCTGCTGGGTTTC
558	>miR-221-5p	1667	ACCTGGCATACAATGTAGATTT
559	>miR-222	22221	AGCTACATCTGGCTACTGGGTC
560	>miR-222-3p	22743	AGCTACATCTGGCTACTGGGT
561	>miR-2229	1	TCGGAAAGCAGATGGTGTCCTGGG
562	>miR-222a*	44	CGCTCAGTAGTCAGTGTA
563	>miR-222b	50	AGCTACATCTGATTACTGGGTCA
564	>miR-223	212	TGTCAGTTTGTCAAATACC
565	>miR-223-3p	177	GTCAGTTTGTCAAATACCCCAA
566	>miR-223-5p	44	CGTGTATTTGACAAGCTGAGTTCG
567	>miR-22-3p	2846	AAGCTGCCAGTTGAAGAACTGT
568	>miR-224	1	CAAGTCACTAGTGGTTCCGTTTA
569	>miR-22-5p	149	AGTTCTTCAGTGGCAAGCTTTA
570	>miR-2288	2405	AGGTAGTAGGTTGTGTGGTTT
571	>miR-2290	5	GGCTCGGGGGTCGGTTCTGT
572	>miR-2294	2	GAGGCTGTAGGAAGGGCCATCTT
573	>miR-22a	15	AAGCTGCCAGCTGAAGAACTGT
574	>miR-22b	9	AAGCTGCCAGTTGAAGAGCT
575	>miR-23*	127	TGGGTTCCTGGCATGATGATT
577	>miR-2305	198	CGGGGGCGGCGGGGGGGT
578	>miR-2316	1	ACTCAGGTCGGACTGCGGCGGGG
580	>miR-2338	245	CGGCTGAGGGCAGGGGTGCGT
583	>miR-235	1	TATTGCACTCGCTCCGGCCATT
584	>miR-2354	391	TAGTAGGTTGTGTGGTTT
586	>miR-2360	2624	CGGGCGGGAGGGAGGCGTT
588	>miR-2369	71	GGAGGCGTGGGTTTTTTTT
589	>miR-2371	679	TGTAGTAGGTTGTGTGGTTTTT
591	>miR-2374	32	TTGGGCTGGGCGGAGGCGGG
592	>miR-2388	75	CTCGGAGGAAGGTGGGGATGA
593	>miR-2392	75	AGGAGGGGGGTGGAGGGG
594	>miR-23a	26317	ATCACATTGCCAGGGATTTCCA
595	>miR-23a*	34	GGGGTTCCTGGCGATGCGATTT
596	>miR-23a-3p	24504	ATCACATTGCCAGGGATTTCC
597	>miR-23b	3581	ATCACATTGCCAGGGATTACCA
598	>miR-23b-3p	3291	ATCACATTGCCAGGGATTACC
599	>miR-23b-5p	129	TGGGTTCCTGGCATGATGATTT
601	>miR-24	27660	TGGCTCAGTTCAGCAGGAACAGT
603	>miR-2404	1	TTGCACTGTATGGTATCT
604	>miR-2407	1052	CTGGGCGTAGTGAGGACGAGGCTGG
605	>miR-24-1*	162	GTGCCTACTGAGCTGATTTGCA
606	>miR-2410	1	CCTGAGATGTTAGGAGGACGTGTGA
608	>miR-2412	55	GTGGGGCTGGGGGCGGAGGG
609	>miR-24-1-5p	158	GTGCCTACTGAGCTGATTTGC
610	>miR-24-2*	114	TGCCTACTGAGCTGATTTGCAA
612	>miR-2428	20	TGGCGGAGCCGGTGGAGGT
613	>miR-2436-5p	19	CGGCGGGGCTGCGGGAGGCG
614	>miR-24-3p	27910	TGGCTCAGTTCAGCAGGAACAG
615	>miR-2441	5	AACAGGACAGAGACAATGGTAG
616	>miR-2442	4	AGAGCAGTGGCTGTGGGAGCA
618	>miR-2453	9	CTCAGGGACGAGGAAGTGCACAG
619	>miR-2459	2	GCGAGATGATGGGACTTT
623	>miR-2468	7	AAGGAAATGGAAGATGCA
624	>miR-2476	14582	TCCCTGGTGGTCTAGTGGTTA
625	>miR-2478	37	ATCCCACTTCTGACACCA
626	>miR-2481	7	CATTGTCTGCTGGGTTAT
628	>miR-2487	752	TCTAAGGGCTGGGCCGGTC
629	>miR-24b	328	TGGCTCAGTTCAGCAGGAAGT
630	>miR-24b-3p	29729	TGGCTCAGTTCAGCAGGA
631	>miR-24c	8	TGGCTCAGTTCAGCAGTA
632	>miR-25	34	ATTGCACTTGTCTCGGCCT
633	>miR-2526	7	TGCCGTCGGGGCTGCGGTG
634	>miR-25-3p	3	CATTGCACTTGTCTCGGTCT
635	>miR-25-5p	2	AGGCGGAGACTTGGGCAATTGC
638	>miR-26	82929	TTCAAGTAATCCAGGATAGG
639	>miR-26*	5	CCTGTCCTGGGTCACTTGGTCT
640	>miR-26-1*	1013	CCTGTTCTAGGTTACTTGGCT
641	>miR-265	55	GAGGGAGGGAGGGTGGAA
643	>miR-26a	81754	TTCAAGTAATCCAGGATAGGC
644	>miR-26a*	4	CCTATTCTTGGTTACTTGCAC
645	>miR-26a-1*	1	CATGTCTTGCTTACTTGGAGGCCT
646	>miR-26a-1-3p	5	CCTATTCTTGGTTACTTGCACT
647	>miR-26a-5p	64732	TTCAAGTAATCCAGGATAGGCT
648	>miR-26b	182	TTCAAGTAATTCAGGATAGGCTTT
649	>miR-26b-5p	219	TTCAAGTAATTCAGGATAGG
650	>miR-2723	5	GCCGGCAGTGGACGTCGTG
652	>miR-2777*	8	GAGCGGAGGGGCAGGTGCTGAG
653	>miR-2779	2508	TCGTTTCCGGCTCGAAGGACCA
656	>miR-27a	9618	TTCACAGTGGCTAAGTTCCGT
657	>miR-27a*	1	AGGGCTTAGCCCACCTGTGAACA
658	>miR-27a-3p	10722	TTCACAGTGGCTAAGTTCCG
659	>miR-27b	9329	TTCACAGTGGCTAAGTTCTGCAT
660	>miR-27b*	352	AGAGCTTAGCTGATTGGTGAACA
661	>miR-27b-3p	9414	TTCACAGTGGCTAAGTTCT
662	>miR-27b-5p	364	AGAGCTTAGCTGATTGGTGAA
663	>miR-27c	7901	TTCACAGTGGCTAAGTTCA
664	>miR-27c-3p	3	TTCACAGTGGTTAAGTTC
665	>miR-27d	56	TTCACAGTGGCTAAGTTTT
666	>miR-27d-3p	12380	TTCACAGTGGCTAAGTTC
667	>miR-27e	49	TTCACAGTGGCTAAGTTATG
668	>miR-2804*	16	TAGGATTACAATCAAAGT
670	>miR-2816	36	CTCGTGGAGGTAGGAGCGT
672	>miR-2840	9	GAGGAGCTGGAAGAAGAGGA
673	>miR-285	3	TAGCACCATTTGAATTCGTTAA
675	>miR-285-3p	1532	TAGCACCATTTGAAATCAGTCC
676	>miR-2861	287	CGGGCGGGCGGCGGGCGGG
677	>miR-2881	227	GAGGGCGGGCGGGCGGTG
678	>miR-2885	25	CGGCAGCGGGCCGGGGGCG
680	>miR-2887	4	CGGAGCCGGGTCGGTGCG
683	>miR-2899	32	AGGGCTGGGCCGGGGCTGGG
684	>miR-2900	482	CGGGCGGGCGGGACGGAG
687	>miR-2944b*	1	ATCAAGCAGTAGTACCTCA
688	>miR-2954	3659	CATCCCCATTCCACTCCTAGCAG
689	>miR-2954*	795	TGCTGAGAGGGCTTGGGGAGAGGA
691	>miR-2957	3	TCGGAGTGTCACAGAACTTTGC
693	>miR-296	7	AGGGGTGGGGGGGCTTTCC
694	>miR-2962	102	AGGAGGAGGAAGAGGAGGAGGA
695	>miR-2964	3933	CACAAGAATTGCGTTTGGACA
696	>miR-2964a-3p	45	AGAATTGCGTTTGGACAATCA
697	>miR-2966	2301	ACGGGACGGGACGGGACGGG
698	>miR-2970	1058	GACAGTCAGCAGTTGGTCTGGTTT
699	>miR-2970*	2	CAGATCACCTCTTGGCTGTGGGAA
700	>miR-2974	195	GGGGGCGGGCTGGGCCGG
701	>miR-2976	82	GAGGAGCGGGCGGGCGGAG
702	>miR-2978	17	GTGGGCGGGAAGGGCGGCGTGGG
703	>miR-2981	839	CGGGGCGGGCGGGCGGCG
704	>miR-2982	14	TGGGGAGGGAAGGGCATGGG
705	>miR-2984	1	AGCCTGCTGAGAGTGAAATTG
707	>miR-2989	824	GCGCATGATGAGAACCGT
708	>miR-2993	9	CGCGGCTGTGAGAGAGGGA
709	>miR-29a	22193	TAGCACCATTTGAAATCGGTT
710	>miR-29a-2*	4	TGACCGATTTCTCTTGGTGTT
711	>miR-29a-3p	46	TAGCACCATTGAAATCGGTTA
712	>miR-29a-5p	21	ACTGATTTCTTTTGGTGTTCAG
713	>miR-29b	2362	TAGCACCATTTGAAATCAGT
714	>miR-29b*	9	CTGGTTTCATATGGTGGTTTAG
715	>miR-29b-1-5p	9	CTGGTTTCATATGGTGGTTTAGA
716	>miR-29b-2-5p	9	GCTGGTTTCACATGGTGGCTTT
717	>miR-29b-3p	2265	TAGCACCATTTGAAATCAGTGTT
718	>miR-29c	22460	TAGCACCATTTGAAATCGG
719	>miR-29c-3p	21393	TAGCACCATTTGAAATCGGTTA
720	>miR-29d	61	TAGCACCATTTGAAATCGATTA
721	>miR-29e	2260	TAGCACCATTTGAAATCAGTGTTT
724	>miR-301a	62	CAGTGCAATAGTATTGTCA
725	>miR-301a*	110	GCTCTGACTTTATTGCACTAC
726	>miR-301a-3p	59	CAGTGCAATAGTATTGTCAAAGC
727	>miR-301a-5p	118	GCTCTGACTTTATTGCACTACT
728	>miR-301b	3	CAGTGCAATAATATTGTCAAA
729	>miR-301b-3p	59	CAGTGCAATAGTATTGTCAAAGCAT
730	>miR-301b-5p	4	GCTCTGACAATGTTGCACTAC
733	>miR-3064-5p	5	TCTGGCTGTGGGTGGGCAA
736	>miR-3077-5p	132	CTTCGCGGGGGGGCGGGCGGCC
738	>miR-3081-5p	4	GAGCTGGGAGCTGGGAGCGGAGC
740	>miR-3096-5p	3	AAGGCAAAGGATGAGAGACT
741	>miR-30a	9716	TGTAAACATCCTCGACTGGAAGC
742	>miR-30a-3p	1053	TTTCAGTCGGATGTTTGCAGC
743	>miR-30a-5p	10394	TGTAAACATCCTCGACTGGAAG
744	>miR-30b	54	TGTAAACATCCTACACTCAGC
746	>miR-30b-3p	1191	CTTTCAGTCGGATGTTTGCAG
747	>miR-30b-5p	52	TGTAAACATCCTACACTCAGCT
748	>miR-30c	618	TGTAAACATCCTACACTCTCAGCT
749	>miR-30c*	419	TTTCAGTCGGATGTTTGCAGTAT
750	>miR-30c-1-3p	2716	TGGGAGAGGATTGTTTACGCCT
751	>miR-30c-2-3p	1588	CTGGGAGAAGGCTGTTTACTC
752	>miR-30c-5p	622	TGTAAACATCCTACACTCTCAGC
753	>miR-30d	9643	TGTAAACATCCCCGACTGGAAGCT
754	>miR-30d*	4	TTTCAGTCAGATGTTTGCT
755	>miR-30d-3p	4	CTTTCAGTCAGATGTTTGCT
756	>miR-30d-5p	10679	TGTAAACATCCCCGACTGGAAG
757	>miR-30e	1791	TGTAAACATCCTTGACTGGAAGC
758	>miR-30e-3p	316	CTTTCAGTCGGATGTTTACAGC
759	>miR-30e-5p	1609	TGTAAACATCCTTGACTGGAAGCT
760	>miR-31	8887	AGGCAAGATGTTGGCATAGCT
761	>miR-3102-5p.2-5p	20	GTGGGCAGGCAGAGAGAC
763	>miR-3113-3p	3	TCCTGGTCCTGATCCGGTC
764	>miR-311a	6	TATTGCACTTGATCCGGCCT
765	>miR-3120-3p	50	CACAGCAAGTGTAGACAGGCAT
766	>miR-3120-5p	2	CCTGTCTGTGCCTGCTGT
767	>miR-3125	36	AGAGGAAGCTGGAGGAGA
769	>miR-3135b	4903	GGCTGGTCCGAGTGCAGTGGTGTTT
770	>miR-31-3p	2	TGCTATGCCAACATATTGTCAT
771	>miR-3141	624	GGAGGAGGAGGTGGAGGAGGA
773	>miR-3154	11	CAGCAGAGGAGTTGGGAGCAGCAGA
775	>miR-3157-5p	290	TTCAGACAGGCTTGGTGCAGTGACT
776	>miR-31-5p	2	AGGCAAGATGGTGGCATAGCT
778	>miR-3168	11	AGAGTTCTACAGTCGACATC
779	>miR-3177-3p	1	TGCACGGCACTGGGGACACGTA
780	>miR-3178	64	GCGGGCGCGGCGGGATGG
781	>miR-3182	3067	GTTTCTGTAGTGTAGTGG
782	>miR-3190-3p	10	TGTGGAAGGAGCGGCGGAGA
783	>miR-3190-5p	1	TCTGGACCAGCTACGTTGCC
784	>miR-3193	1	TCTGCAGGATCTGGGGAGT
785	>miR-3195	91	TCACCGCCGCGGCCCGGGTT
786	>miR-3196	32	GCGGGCGGCGAGGGGCCTC
787	>miR-31a	1235	AGGCAAGATGTTGGCATAACT
788	>miR-31b-5p	1	TGGCAGAGGTCGGAACACTG
789	>miR-32	92	TATTGCACATTACTAAGTTGC
790	>miR-32*	1	CAATTTAGTGTGTGCGATACT
791	>miR-320	56	AAAAGCTGGGTTGAGAGGGCGAA
792	>miR-3201	439	GGGAGGTAGTGACGAAAAAT
794	>miR-320a	87	AAAAGCTGGGTTGAGAGGGCGA
795	>miR-320b	3	GTGGGTGTAAGAGGGTGGT
799	>miR-3250	2	GTGGCAGCACAGAACAGACG
800	>miR-32-5p	90	TATTGCACATTACTAAGTTGCA
801	>miR-327	14	ACTGGGAGGGGCATGGGA
803	>miR-328a*	10	TGGGGCGGGAGGAGGGGCTA
804	>miR-33	1748	GTGCATTGTAGTTGCATTGC
806	>miR-33-1*	5	CAATGTTTCTGCAGTGCAGTA
807	>miR-33-2*	16	CAATGCCCCTGCCATGCAGCCT
808	>miR-33-5p	1704	GTGCATTGTAGTTGCATTGCAAA
809	>miR-338	251	TCCAGCATCAGTGATTTTGTTGA
810	>miR-338*	13	AACAATATCCTGGTGCTGAGTGA
811	>miR-338-3p	301	TCCAGCATCAGTGATTTTGTT
813	>miR-33a	1812	GTGCATTGTAGTTGCATT
814	>miR-33a-5p	1729	GTGCATTGTAGTTGCATTGCA
816	>miR-340-5p	1	TTATAAAGCAATGAGACTGATT
817	>miR-341	10	CGGTCGGTCGGTCGGGGT
821	>miR-346-3p	19	GGGCAGGGGCTGGGGCTGCAG
822	>miR-347	9	TCGTCCCATCTGGGTCGCCA
823	>miR-3470a	6	CACTTTGTAGACCAGGCTGG
824	>miR-3473	16	GGAGAGATGGCTGAGCGGA
825	>miR-3473b	8	GGGCTGGAGAGATGGCTC
826	>miR-3488	7625	GCCCGGATAGCTCAGTTGGT
827	>miR-3490	2024	TCTTTGGGTATGTGGGGACAG
829	>miR-3496	5	TGAGCGCTGGAGGTTTGGTTTT
830	>miR-34a	14	TGGCAGTGTCTTAGCTGGTTGTT
831	>miR-34a*	2	AATCAGCAAGTATACTGCCCTAT
832	>miR-34a-3p	3	CAATCAGCAAGTATACTGCCCT
833	>miR-34a-5p	14	TGGCAGTGTCTTAGCTGGTTGT
834	>miR-34b	3543	TAGGCAGTGTAGTTAGCTGATTG
835	>miR-34b-3p	9	AATCACTAAATTCACTGCCATC
836	>miR-34b-5p	4	AGGCAGTGCTTAGCTGATTGT
837	>miR-34c	2705	AGGCAGTGTAGTTAGCTGATTGT
838	>miR-34c-3p	9	AATCACTAACCACACAGCCAGG
839	>miR-34c-5p	1651	AGGCAGTGTAGTTAGCTGATTGC
841	>miR-350-5p	3	ACAAGTCAGGCCTTTGGG
843	>miR-351*	1	GGTGCAAGAGGCGAACCAGGGGAAC
845	>miR-352	1094	GGTAGTAGGTTGTATAGTGA
846	>miR-3524	9	TCACAGAATAACAGAATGGCTGAGG
847	>miR-3526	1	TTGGAGACTGCAGTTGGTGCT
848	>miR-3530	2	CATGGTGTGGGCTGAGATGGG
850	>miR-3535	32	TGGATATGATGACTGATTATCT
851	>miR-3536	3	CTGCATGCTAGTAGACCCTTTCT
852	>miR-3538	20	GTTCGGTGATGAGACCATA
853	>miR-3540	275	ACGGTGGAAGAACAAGGCCT
854	>miR-3549	5	ATCTCGCCCGCAAAGACC
859	>miR-3584-5p	27	GGCGAGGAGGGCGAGGAGGC
860	>miR-3594-5p	9	CAGGGCAGAGCAGTGCTGAG
862	>miR-3610	1	GAATGAAAGGAGGCGCTTG
864	>miR-363	2630	AATTGCACGGTATCCATCT
865	>miR-363*	32	GTGGATCACGATGCAATTTTGA
866	>miR-363-3p	2515	AATTGCACGGTATCCATCTGTA
867	>miR-363-5p	126	CGGGTGGATCACGATGCAATTTT
869	>miR-365*	1	GAGGGACTTTCAAGGGCAG
870	>miR-3650	5	AGGTGTGTCGGTTCGAGTC
871	>miR-3652	127	CGGCGGAGGTGGAGGCAG
872	>miR-365-2-5p	191	AGGGACTTTCAGGGGCAGCTGTG
873	>miR-365-5p	220	GAGGGACTTTCAGGGGCAGCTGT
874	>miR-3656	18	CGGCGGCGTGCGGGGCTGAG
875	>miR-365a-3p	90	TAATGCCCCTAAAAATCCTTAT
876	>miR-365a-5p	82	AGGGACTTTTGGGGGCAGATGTG
877	>miR-365b-5p	206	AGGGACTTTCAGGGGCAGCTGT
879	>miR-3665	4	AGCACGGTGCGGGGAGGTTCG
881	>miR-367-3p	13	TTATTGCACATGGGGATGGA
882	>miR-3676-5p	14	AGGAGATCCTGGGTTCGA
883	>miR-3682-3p	53	TGATGAAGATGTGGAGGAG
884	>miR-3689a-3p	571	CTGGGAGGTGGAACGGGT
885	>miR-3739	52	TTGGGAGGGAGAGAGCAC
886	>miR-3741	7	AGAGAGGGGGATAGAGAGAGTG
888	>miR-375	16351	TTTGTTCGTTCGGCTCGCGTTA
889	>miR-375*	16	GCGTCGAGCCCCACGTGCAAGACA
890	>miR-3751	11	CGGGCGGTGGTGGAAGTGGGGTG
891	>miR-375-3p	1	CTTGTCCGTTTGGCTCGCGTTA
892	>miR-375b	5387	TTTGTTCGTTCGGCTCGCGTTG
893	>miR-3769	3	GAGCTCAAAGAGAAGATTGATCG
896	>miR-3776	39	AGGAGGGGGGGGAGAGAG
897	>miR-378	5	ACTGGACTTGGAGTCAGAAGGCA
898	>miR-378a-3p	4	ACTGGACTTGGAGTCAGAAGG
899	>miR-378b	24	AGGAATGTGGAGGCAGAA
901	>miR-378f	1	CACTGTGACTTGAAGCCAGAAA
902	>miR-3792	23	TCCTGAGGAAGAGATGAAGGA
903	>miR-379-5p	1	TGGTAGACTATGGAACGTAG
904	>miR-3816-5p	1	ACAAGAGCATTTTGGGCAGCAAGCT
906	>miR-382-5p	2	GAAGTTGTTCGTGGTGGATT
907	>miR-383	119	AGATCAGAAGGTGATTGTGGCTT
909	>miR-383-3p	1	CCACAGCACTGCCTGGTCAGA
910	>miR-383-5p	1	AGATAGATAGGTACTGTGGT
913	>miR-3859-5p	1	ACCCCACCACACATCAAGCC
914	>miR-3865-5p	3	AGGCAAGATCTGGGAGCG
915	>miR-3885-5p	238	ACCGGCAGCGGCGGCGGCG
916	>miR-3890-3p	1	GAGCTGGTTATGTCGGTG
919	>miR-3897-3p	428	CGGGCGGTGGGGCTGGGGC
920	>miR-3917	35	GCCAGACTGAGAGGAGGG
921	>miR-3919	2	GCAGGAGAAAACAGGACTCAG
922	>miR-3921	5	TCCTGCCAGTAGCATATGCTTGT
923	>miR-3924	1	ACATTATTGAGACTGCTACT
924	>miR-3934	3	AGGTGGGGAAACTGAGGCA
925	>miR-3936	2	TACGAGGAGGTGGATGCAGATGCA
926	>miR-3940-5p	522	TGGGCGGGGCGGGCTGTG
928	>miR-3960	193	CGCGGCGGAGGAGGGGGG
929	>miR-3962	86	AGGTAGTAGTTTGTACAGTTTG
930	>miR-3963	7	TCGAATCCCACTTCTGACAC
932	>miR-3965	6	TAGCTTATCAGCCTGATGTT
933	>miR-3966	3	AGGAGCCAGCTGTGAACTG
934	>miR-3968	27	TCGTATCCCACTCCTGACACCA
935	>miR-3971	90	TCTCCCAACCCCTGTACCAGCA
937	>miR-4006b-5p	65	TGGAACAATGTAGGCAAGGG
938	>miR-4006e-5p	2	TTGAAGCATGATCGTAAGGA
941	>miR-4020b-5p	53	GTTGGTTGGTTGGTTGGTTTA
942	>miR-4021-3p	2	ATAGTAGTGACGTAGTTA
944	>miR-4024-5p	1	ATATGTAGGATGAAAAGGTTGC
947	>miR-4048-3p	6	GCAGACTGGAGCAGGATG
948	>miR-4051-3p	33	CCAGAGGTCGATGGATCGAA
949	>miR-4052-5p	1	ATGGCTTGCATTTCAAAA
950	>miR-4053-5p	1	CACCCGGGGCTATGACGTCAT
953	>miR-4090-3p	21	AGGTAGTTGGTTGTTTCG
957	>miR-4115-3p	2	AAGCGGGAGTGTCAGAAAA
959	>miR-4117-5p	2	TCTGTGTGAATGTAGTGGA
960	>miR-4120-5p	1	AAGATGATGGAGAATTTGTA
961	>miR-4121-3p	2	GTGAAGAGTTGGGTTTGCT
962	>miR-4123-3p	59	AACAAACTGGGAAGGAGG
964	>miR-4127-3p	11	AGGAGCTGTGAGAGGTGG
965	>miR-4127-5p	1	GCAGCACCCTCGCTGGCT
966	>miR-4128-3p	9	TGGAGGCAGAATGGAGGA
968	>miR-4140-5p	4	ATCGATCGTCGCTCCCACCCGG
969	>miR-4145-3p	15	AAGGAATTGTTGAGTGGCT
970	>miR-4147-3p	1	TCATGTTGGAAGTTTGCT
971	>miR-4148-5p	5	GGAGCGATGGCCGGACAGC
973	>miR-4154-3p	138	TTTGTTGGTTTTCGGAAACG
974	>miR-4171-5p	4	TATGACTCTCTTAAGGTAGCCAA
975	>miR-4175-3p	567	GGGGATGTAGCTCAGATGGTAG
976	>miR-4183-5p	60	GAGGGAAGGAGGGCGGGT
979	>miR-4206-3p	116	CGATTGGATGGTTTAGTGAG
981	>miR-423*	48	TGAGGGGCAGAGAGCGAGACTTTT
983	>miR-423-5p	52	TGAGGGGCAGAGAGCGAGACTTT
985	>miR-425	649	AATGACACGATCACTCCCGCT
986	>miR-425*	130	CATCGGGGATGTCGTGTCTGTC
987	>miR-425-3p	132	CATCGGGGATGTCGTGTCTGT
988	>miR-425-5p	609	AATGACACGATCACTCCCGCTGA
991	>miR-4281	90	GGGCCGGGGGAGGGGAGG
992	>miR-4286	26	ACCCCACTCCTGGTACCAT
994	>miR-429	181	TAATACTGTCTGGTAATGCCG
996	>miR-4291	25	GTTCAGCAGGAACAGTGGCT
997	>miR-4293	6	CAGCAGTGACAGGAACAA
998	>miR-429-3p	183	TAATACTGTCTGGTAATGCCGT
999	>miR-4298	172	CTGGAGGAGGAGGAGGAGGAGGAG
1001	>miR-4301	2246	TCCCACTACTGCACTTGACTGG
1003	>miR-4306	4	TGGGACAGAAAGGCAGTG
1004	>miR-4314	13	CACTCCGGAAGATGGGACAG
1005	>miR-4317	49	ACATTGCCAGGGATTTCCTT
1006	>miR-432	4	TCTTGGAGTAGGTCATTGGGTG
1008	>miR-432-5p	5	TCTTGGAGTAGGTCATTGGG
1009	>miR-4328	602	CAGTTTTCCCAGGAATCT
1011	>miR-433-3p	1	ATCATGATGGGCTCCTCGGTGT
1012	>miR-4335	50	GGGCGCAGGCTGCAGGCA
1013	>miR-4419a	21	TGGAGGGAGAGGGACATGCA
1014	>miR-4419b	4	TGTGGGCTGAAGGAAGGTGG
1015	>miR-4421	2	CCTGTCTGTGGAAAGGGTT
1018	>miR-4430	40	CGGCTGGAGGTGACGGAG
1019	>miR-4436a	2	GCAGGACAGGCAGAATTG
1020	>miR-4438	3	CAGAGGAGAAAAGACAGT
1021	>miR-44-3p	2	TGTACAGAGACACATTGAGCAT
1022	>miR-4442	4	GCCGGACAAGGAGGGGAGCGG
1023	>miR-4443	58	ATTTCGATGGCGTGGGTTTT
1024	>miR-4444	148	GCATCGGTTGGAAGAGGCC
1025	>miR-4448	668	GGCTCGTTGGTCTAGGGGTATG
1026	>miR-4450	1	TGGATTTAAGAGAAGTGGTGA
1027	>miR-4451	32	TGGTAGAGCTGAGGACTGT
1028	>miR-4453	10	GAGCTTGGGCTGGCGGTG
1029	>miR-4454	107	TCGAATCCGAGTCACGGCACCA
1031	>miR-4458	3	AAAGGTATTGGTTGGAAGAA
1032	>miR-4459	328	CCGGAGGAGGAGGAGGAGGAGGAG
1034	>miR-4466	21	GAGGATGCGGGCGGGCGGCGG
1035	>miR-4468	6	GAGCAAAGGATGTAGATG
1036	>miR-4472	1	GGGGGGGGTGTTTTTTTGG
1037	>miR-4478	48	GAGGCTGAGGCGGAGGGG
1038	>miR-4483	24	GAGGTGGTCGTGGTGTTG
1039	>miR-4485	1	TAAACGGCCGCGGTATCCTAAC
1040	>miR-4486	23	GCAGGGCGAGGCTGAGGCGA
1041	>miR-4487	53	GAGCCGGCTGAGGGCAGG
1042	>miR-4488	37	GAGGGGGCGGGCTCCGGCG
1043	>miR-449	11	TGGCAGTGTATGTTAGCTG
1044	>miR-4492	130	GGGGCTGGGCGCGCGCCGCG
1045	>miR-4495	1	AAATGGAAATAGGCTTTTTGT
1046	>miR-4497	295	CGGCTCCGGGACGGCTGGG
1047	>miR-4498	119	TGGCTGCCAGGGCACACTGCTG
1048	>miR-4499	57	AAGACTGAGATATGAGGGCA
1049	>miR-449b-5p	3589	AGGCAGTGTAGTTAGCTG
1050	>miR-449c	2	TGGCAGTGCCTGTTAGCTGGCT
1052	>miR-4505	109	GAGGCGGGCTGGGACGGGC
1053	>miR-4506	7	AACTGGAGAGGCTGAGGCAA
1054	>miR-4507	87	CTGGGCTGGGCGGGCAGG
1055	>miR-4508	187	AGCGGGGCTGGGCGCGCGC
1056	>miR-451	1427	AAACCGTTACCATTACTGAGTTT
1057	>miR-4510	5980	TGAGGGAGTAGGTTGTATGGTT
1058	>miR-4516	7	GGGGAGAAGGGTCGGGGCG
1059	>miR-451a	1485	AAACCGTTACCATTACTGAGTT
1061	>miR-4530	133	TGCAGCAGGAGCTGGGAGCG
1062	>miR-4531	1	TGGAGAAGAGCTTCATGA
1063	>miR-4534	15	GGATGGAGGAGGTGGCCGCT
1064	>miR-4535	56	GTGGACCTGGCCTGGCAG
1065	>miR-4538	5	GAGCGTGGAGGTGAGCTGGGCTGG
1066	>miR-454-3p	13	TAGTGCAATATTGCTTATAGGGT
1067	>miR-454-5p	1	ACCCTATCAATATTGCCTCTGC
1068	>miR-454b	15	TAGTGCAATATTGCTTATAGGG
1069	>miR-455	105	ATGCAGTCCATGGGCATATACA
1070	>miR-455*	130	GCAGTCCATGGGCATATACACT
1071	>miR-455-3p	200	GCAGTCCATGGGCATATACA
1072	>miR-455-5p	77	TATGTGCCCTTGGACTACATC
1073	>miR-455b	62	GTATGTGCCCTTGGACTACAT
1074	>miR-456	6560	CAGGCTGGTTAGATGGTTGTCT
1076	>miR-458	41	ATAGCTCTTTGAATGGTACTGC
1077	>miR-458*	1	AGCGCCATTTTCAGAGCTATAA
1078	>miR-460	523	CCTGCATTGTACACACTGTGT
1079	>miR-460*	5	CACAGCGCGTACAATGTG
1080	>miR-460-5p	526	CCTGCATTGTACACACTGT
1081	>miR-460a	528	CCTGCATTGTACACACTGTGTG
1082	>miR-460a*	21	GCACAGCGCATACAATGTGGATT
1083	>miR-460a-3p	17	CACAGCGCATACAATGTG
1084	>miR-460b*	30	ACAGCGCATGCAATGTGGACA
1085	>miR-460b-3p	26	CACAGCGCATGCAATGTGGACA
1086	>miR-460b-5p	49	TCCTCATTGTACATGCTGTGTGA
1087	>miR-4618	5	CGTGTCGTGAGATGTTGGGTTAAG
1088	>miR-462	1	TAACGGAACCCATAATGCAGCTG
1089	>miR-4634	9	CCGGCGCGCCGGGCCCGGGG
1090	>miR-4638-5p	1	ACCTTCGGCACGGTGGACAAGT
1091	>miR-4644	2	GTGGATGGAGAAAAGGACAGAAG
1092	>miR-4646-5p	391	CTGGAGAAGAGGAGGCTGAGGGG
1093	>miR-4651	10	CGGGGCGGGTGAGGCGGGCAA
1094	>miR-4652-5p	1	AGGGGCTGGTTAAAGGATA
1095	>miR-4653-3p	2	TGGAGTTAGGGTTGTTTGGAGTT
1096	>miR-4656	6	TGAGGCGGAGGGCAGGGGCTGTGT
1098	>miR-4667-5p	16	GAGGAGCAGAAGGAGAACC
1099	>miR-4669	15	GTGTTGGGAGTGGAGGAGG
1101	>miR-466h-3p	10	AGACACACGCACACACACACA
1102	>miR-466i-5p	8	CGTGTGTGTGTGTGCGTGTG
1103	>miR-4674	87	CTGGGCGCGCGCCGCGGCT
1104	>miR-467g	1	ATACACACACACACATATGTAT
1105	>miR-4688	86	TAGGGGTGCAGCAGGAGCTGGG
1107	>miR-4690-5p	182	GTGCAGGCGGGCGGGCGGAA
1109	>miR-4701-3p	11	GTGGGTGTGGGTGTGGTA
1110	>miR-4710	10	GGGTGAGGTCGGTGGTTC
1111	>miR-4725-3p	105	GGGGAAAGCGTCAGGTGGG
1112	>miR-4728-5p	130	GGGGAGGGGGAGAGCATCAAGCA
1113	>miR-4732-5p	2	CTGTAGTGCAGGGACAGGAGCTG
1114	>miR-4734	179	GCCGCGGGCGGTCAGGGCG
1116	>miR-4737	2	ATACGGCATGCTGAAGTG
1117	>miR-4738-3p	6791	TGGAACTGGAGCGGCTGGAGGAGC
1119	>miR-4750	74	CTCGGGCTGGGTGGTGAGGG
1120	>miR-4758-5p	14	GTAGTTGGAGCCGGCTGAGGGCAG
1121	>miR-4759	435	TAGGAGTAGATGTTGCATT
1122	>miR-4763-3p	64	AGAGCGGGGCTGGGGCGGGCGAGG
1123	>miR-4764-5p	11	TGATGTGGAAGAGCTACT
1124	>miR-4765	1	TGAGTGTTTGATAGATGTTG
1126	>miR-4770	46	TGAGATGACCACTGTAGCT
1127	>miR-4784	12	CTGAGGAGATGGGGACTG
1128	>miR-4787-3p	3	GAGCGCCGCCACCGCCGCCGCC
1131	>miR-4795-5p	1	AAGGAAGTGGCTAATGAGATTGA
1132	>miR-4800-5p	44	GTGGACGGGGAGGAAGGA
1134	>miR-483-5p	11	AAGACGGGAGGAAAGAAGGGAA
1137	>miR-4855	1	TGTGTAACATTCATCTCAAGTCCGGT
1138	>miR-485-5p	4	AGAGGCTGGCCGTGATGA
1139	>miR-4865	1	TGTAGAGAGAGGAAGAGATGT
1141	>miR-4866	22	TGCATCACTTGTATTCTTACACAT
1142	>miR-4866*	11314	GCTGTAGCAGTGCAAGTTGACC
1144	>miR-488-3p	8	AAAGGCTGTTTCTTGGTCA
1145	>miR-489	16	TGACATCATATGTACGGCTGCT
1146	>miR-489-5p	1	TGGTCGTATGTATGACGTCA
1147	>miR-490*	3	CAACCTGGAGGACTCCATGCTGT
1151	>miR-4935	11	GCGGCAAGGAGGTGAGAGCG
1152	>miR-4948-5p	107	CGGCGGGCGGGCGCGGTGA
1153	>miR-4949-5p	1	GGCACACGTCGGACACACCA
1161	>miR-499	128	TTAAGACTTGTAGTGATGTTT
1163	>miR-499a-5p	2	TTAAGACTTGCAGTGATGTTT
1164	>miR-5006-5p	3	GTTGCGAGGGCAGGAGGTGGA
1166	>miR-501-3p	1	AATGCACCCGGGCAAGGAT
1171	>miR-5097	900	AGGGTTCAGGTCCCTGTTCGGGCGCCA
1172	>miR-5100	124	TCGTATCCCAGCGGTGCCTCCA
1173	>miR-5105	9	GAGCGCCGCTCGTGGTCGGGAC
1174	>miR-5106	9	AGGTCAGTAGCTCAATTGGCAGAG
1175	>miR-5107	4	TGGGAGCAGGAGGCAGGGACACC
1178	>miR-5110	11	GGAGGAGGTGCGGGAGGGGAATT
1180	>miR-5111-5p	56	GTAGCTCAGTGGTAGAGCAG
1181	>miR-5112	200	TAGCTCAGTCGGTAGAGCATG
1182	>miR-5115	301	CGGAAGCGTGCTGGGCCC
1183	>miR-5122	68	GCTGCGGGAGCGGGGCTGTG
1186	>miR-5125	30	CTGCCCTGGGATTTCGTTGC
1187	>miR-5126	127	GAGGGCGGGGCCGGGCCGGG
1188	>miR-5130	35	CTGGCGGCGGGCGGGCAGGGC
1189	>miR-5132	25	GGTGGCGGTGGTGGACGGCAGG
1190	>miR-5133	1094	GCTGGAGCGGCTGCAGGAG
1191	>miR-5134	2097	TTGGCAAAAAGGGCACGT
1194	>miR-5196-5p	127	AGGGAAGGGAAGGGATGGG
1199	>miR-5403	1	AGGAAAAGAAGATAAGAAGC
1200	>miR-5421	2	ACAGTGAGTGAAGAAGAGCAG
1201	>miR-5423	25	GCTAGAAGACTGGAAGGAG
1202	>miR-5424	3	CGGGTCAGCTGGAGGATGGC
1209	>miR-551	29	GCGACCCATACTTGGTTTCAGA
1210	>miR-551*	6	GAAATCAAGGATGGGTAAGACC
1211	>miR-551a	14	GCGACCCATGCTTGGTTTCCA
1212	>miR-551b	48	GCGACCCATACTTGGTTTCAGT
1213	>miR-551b-3p	47	GCGACCCATACTTGGTTTCAG
1214	>miR-551b-5p	122	GAAACCAAGCGTCGGTGGACCC
1215	>miR-552	2	AACAGGTGATGTTAGAGAC
1218	>miR-5584-5p	75	ACATGCTGAGATGGGAAGAACTAGA
1220	>miR-5595-3p	3	GGCGTGTGGGAAGGAGAGACGA
1221	>miR-5596a	17	AGGCTGGGGAAGATGGGC
1222	>miR-5597*	34	TGACAGGCTTGGTGCAGTGACTACG
1223	>miR-5606	7	GAGCGAAGGGACAGAGTG
1224	>miR-5616-3p	1	AATGTGATGAGTTGTGACAG
1225	>miR-5621-3p	1	TGAGGCCCTCCATGACGTCATG
1226	>miR-564	5	AGGCACGGCTGCAGACAGG
1227	>miR-5703	27	ATGATAAGTCGGAGGAAGGT
1229	>miR-595	6	GAGGTTGCTGTGGGTGTC
1230	>miR-604	3	AGGCTGCAGGGAACAGGC
1234	>miR-638	69	AGGGCGCGGGCGGGCGGCGG
1235	>miR-63f	1	TATGACATGAAAGTGCGGAAGTG
1238	>miR-654-3p	78	TTGTCGGCCTGACCATACCCGTA
1239	>miR-663	18	AGGGGCGCTGCGGGACCG
1240	>miR-664	22	CAGGTGGGGTGGTGGGTG
1241	>miR-664-2*	20	CGGTGGGGAAGATGTTGG
1243	>miR-666	54	AGCGGGCGGCGGTGAGTG
1244	>miR-667*	5	CGGTCTGGTGGAGGCAGTGTGC
1245	>miR-669c-5p	1	ATAGTTGTGTGTGGATGTGTGTAA
1246	>miR-67*	2	AGCTGCTCGGCTGGATGTCTATTG
1247	>miR-670	143	TCCTTGGTATAGTGGTGA
1252	>miR-7	214	TGGAAGACTAGTGATTTTGTTGTT
1253	>miR-7*	35	CAACAAATCACAGTCTACCAT
1254	>miR-705	27	GAGGGAGGTGGGGTGGTG
1255	>miR-709	5769	GGAGGAGGAGGAGGAGGA
1256	>miR-71	2	GAAAGAGAGTTGGTAGTGA
1257	>miR-7-1-3p	29	CAACAAATCACAGTCTACCATA
1258	>miR-71-5p	5	TGAAAGACATGGGTAGTTGAGACG
1259	>miR-716a	4	CTGCGGTGCGCCTGGAAGCCTG
1260	>miR-716b	126	TGCAGATCTTGGTGGTAGTAGCAAAT
1261	>miR-71c	5	TGAAAGACATGGGTAGTTGAGA
1262	>miR-72	1	AGGCAGATGTGTGGACAGT
1263	>miR-720	5	ATCTCACTGGGGCCTCCA
1264	>miR-72-5p	7740	AGGCAAGATGTTGGCATAGCTGA
1265	>miR-726	1386	CTCACTACTAGCGGAACTCGGT
1267	>miR-730	30	TCCTCATTGTACATGCTGTGTGT
1268	>miR-744-5p	3	TGCGGGGCTAGGGCTAACAGCAA
1269	>miR-749	3	GGTGGGATGTGCTGGTGGT
1270	>miR-756	1	CGATATGTGGTCATTGGGA
1272	>miR-7-5p	242	TGGAAGACTAGTGATTTTGTTGT
1273	>miR-760-3p	9	CGGCTGGGTGAGTGGGGA
1274	>miR-762	66	CGGGGCTGGGGCTGGGGCCGGG
1275	>miR-765	425	GGAGGAGGAGGAGGTGGTG
1277	>miR-7a-1*	15	ACAACAAATCACAGTCTGCCATA
1278	>miR-8	2	AATACTGTAGGTACCGGTGTC
1279	>miR-804	8	TTGTGAGTTCGAGCCTCACCTGGA
1280	>miR-84b	5	TGAGGTAGTAGGAAGTGTG
1282	>miR-877-5p	2	GTAGAGGAATGGGGCATGG
1283	>miR-87b	1	GTCAAAAAGTCCAGGTGT
1285	>miR-885-3p	1	AGGCAGCGGGGTGTAGTGGATAA
1287	>miR-9	262	TCTTTGGTTATCTAGCTG
1288	>miR-9*	46	TAAAGCTAGATAACCGAAAGT
1289	>miR-9-1*	46	TAAAGCTAGATAACCGAAA
1290	>miR-92	23253	ATTGCACTTGTCCCGGCCT
1291	>miR-920	20	GGGGACGGAGAAGCGGTG
1292	>miR-928	23	CGGGCTGTGGAACGGCGAG
1293	>miR-92a	23353	TATTGCACTTGTCCCGGC
1294	>miR-92a-1*	72	GTGGGGATTTGTTGCATTACTT
1296	>miR-92a-2*	21	AGGTTGGGATCAGTTGCAATGCT
1297	>miR-92a-2-5p	44	TGGGTGGGGATTTGTTGCATTAC
1298	>miR-92a-3p	23807	TATTGCACTTGTCCCGGCCT
1299	>miR-92b	1466	TATTGCACTCGTCCCGGCCTC
1300	>miR-92b*	4	AGGGCCGGGATGCGGTGCAGTGTT
1301	>miR-92b-3p	22831	ATTGCACTTGTCCCGGCCTG
1302	>miR-92b-5p	41	AGGACGGGACGGGGCAGCG
1303	>miR-92c	22037	ATTGCACTTGTCCCGGCCTGTT
1304	>miR-92c*	3	AGGCTGGCGAAGAGCGTG
1305	>miR-92d	13	TATTGCGCTTGTCCCGGCCTGT
1306	>miR-9-3*	4	TAAAGCTAGAGAACCGAATGTAT
1307	>miR-932	3	ATGCAAGGAGATGTGGAAGGA
1310	>miR-9-3p	46	ATAAAGCTAGATAACCGAAAGTA
1312	>miR-96	5	TTTGGCACTAGCACATTTTTGC
1313	>miR-96-5p	5	TTTGGCACTAGCACATTTTTGCT
1314	>miR-966-5p	183	TGTGGTAGTGGGTTGTGTG
1316	>miR-98	115	TGAGGTAGTAAGTTGTATGG
1318	>miR-99a	5153	AACCCGTAGATCCGATCTTGT
1319	>miR-99a*	152	CAAGCTCGCTTCTATGGGTCT
1320	>miR-99a-3p	156	CAAGCTCGCTTCTATGGGTCTGT
1321	>miR-99a-5p	4929	AACCCGTAGATCCGATCTTGTG
1322	>miR-99b	335	AACCCGTAGATCCGAACTTGCGA
1325	>miR-9a	218	TCTTTGGTTATCTAGCTGTATGAGTGGT
1326	>miR-9a*	41	TAAAGCTAGATAACCGAAAGTAT
1327	>miR-9a-3p	46	ATAAAGCTAGATAACCGAAAG
1328	>miR-9a-5p	220	TCTTTGGTTATCTAGCTGTATGA

## Sheet: C
Table S1 The conserved miRNAs and their expression level in LO library
No.	conserved miRNA name	reads	sequence
1	>let-7	509	TGAGGTAGTAGGTTATATAGTT
2	>let-7-5p	3085441	TGAGGTAGTAGGTTGTATAGTT
3	>let-7a	2481	TGAGGTAGTAGGTTATGGT
4	>let-7a-1-3p	25	CTATACAATCTACTGTCTTTCT
5	>let-7a-2-3p	2	CTGTACAACCTCCTAGCTTTCC
6	>let-7a-3p	46	CTATACAATCTACTGTCTTTC
7	>let-7b	1640917	TGAGGTAGTAGGTTGTGTG
8	>let-7b*	12	CTATACAACCTACTGCCTT
9	>let-7b-3p	12	CTATACAACCTACTGCCTTCCT
10	>let-7b-5p	1522536	TGAGGTAGTAGGTTGTGTGGTTT
11	>let-7c	775715	TGAGGTAGTAGGTTGTATGGTT
12	>let-7c-1-3p	1	CTGTACAACCTTCTAGCTTTCC
13	>let-7d	16184	AGAGGTAGTAGGTTGCATAGT
14	>let-7d*	10	CTATACAACCTGCTGCCTTTCT
15	>let-7d-5p	16594	AGAGGTAGTAGGTTGCATAGTT
16	>let-7e	637	TGAGGTAGTAGGTTGTTTAGTT
17	>let-7e-5p	608	TGAGGTAGGAGGTTGTATAGTT
18	>let-7f-1*	43	CTATACAGTCTATTGCCTTC
19	>let-7f-1-3p	42	CTATACAGTCTATTGCCTTCCT
20	>let-7f-2-3p	8	CTATACAGTCTATTGCCTTTCT
21	>let-7f-5p	2467534	TGAGGTAGTAGATTGTATAGTT
22	>let-7g	84421	TGAGGTAGTAGTTTGTACAGT
23	>let-7g-5p	84973	TGAGGTAGTAGTTTGTACAGTT
24	>let-7h	176	TGAGGTAGTAAGTTGTGTG
25	>let-7i	88598	TGAGGTAGTAGTTTGTGCT
26	>let-7i-3p	12	CTGCGCAAGCTACTGCCTT
27	>let-7i-5p	84915	TGAGGTAGTAGTTTGTGCTGTTT
28	>let-7j	263	TGAGGTAGTAGGCATAGTT
29	>let-7k	26025	TGAGGTAGTAGATTGAATAGTT
30	>lin-4	5	TCCCTGAGACCCTGTGAA
31	>miR-1	467129	TGGAATGTAAAGAAGTATGT
32	>miR-1*	39	ACATACTTCTTTATGTACCC
33	>miR-10	66198	ACCCTGTAGATCCGAATTTGT
34	>miR-100	7298	AACCCGTAGATCCGAACTTGTGA
35	>miR-100-3p	4	CAAGCTTGTATCTATAGGTATG
36	>miR-100-5p	7745	AACCCGTAGATCCGAACTTGTG
37	>miR-100a	6997	AACCCGTAGATCCGAACTTGTGAT
38	>miR-101	63363	TACAGTACTGTGATAACT
39	>miR-1010-5p	3	AAAGCGGTGTAGGAAACA
40	>miR-101-2*	3	TCGGTTATCATGGTACCGGTG
41	>miR-101-3p	62907	TACAGTACTGTGATAACTGAA
42	>miR-101-5p	3	CAGTTATCACAGTGCTGAT
43	>miR-101a	61911	TACAGTACTGTGATAACTGAAA
44	>miR-101a-3p	63149	GTACAGTACTGTGATAACT
45	>miR-101a-5p	3	TCAGTTATCACAGTGCTGATGC
46	>miR-101b	6	TACAGTACTATGATAACTGAA
47	>miR-101b*	3	TCGGTTATCATGGTACCGGTGC
48	>miR-101b-3p	38	GTACAGTACTTGATAACT
49	>miR-101c	22204	ACAGTACTGTGATAACTGA
50	>miR-103	80038	AGCAGCATTGTACAGGGCTATG
51	>miR-103-1*	1	GGCTTCTTTACAGTGCTGCCTTGT
52	>miR-103a	19	AGCAGCATCGTACAGGGCT
53	>miR-103a-3p	75072	AGCAGCATTGTACAGGGCTATGA
54	>miR-10-5p	61750	ACCCTGTAGATCCGAATTTGTGT
55	>miR-106	355	AAAAGTGCTTACAGTGCAGGT
56	>miR-106a	280	AAAAGTGCTTACAGTGCAGGTATC
57	>miR-106a-5p	288	AAAAGTGCTTACAGTGCAGGTAG
58	>miR-107	109698	AGCAGCATTGTACAGGGCTAT
59	>miR-107*	2	AGCTTCTTTACAGTGCTGCCTTGT
60	>miR-107b	8946	AGCAGCATTGTACAGGGCTTT
61	>miR-10a	68256	TACCCTGTAGATCCGAATTTGT
62	>miR-10a*	241	CAAATTCGTATCTAGGGG
63	>miR-10a-3p	186	CAAATTCGTATCTAGGGGAATT
64	>miR-10a-5p	65373	TACCCTGTAGATCCGAATTTGTG
65	>miR-10b	451	TACCCTGTAGAACCGAATTTGT
66	>miR-10b*	4	ACAGATTCGATTCTAGGGGA
67	>miR-10b-3p	4	CAGATTCGATTCTAGGGGAATAT
68	>miR-10b-5p	412	TACCCTGTAGAACCGAATTTGTGT
69	>miR-10c	419	ACCCTGTAGGCTCGAATTTGTGA
70	>miR-10c*	180	ACAAATTCGTATCTAGGGG
71	>miR-10d	61728	ACCCTGTAGATCCGAATTTGTGTAG
72	>miR-1188-5p	4	TGGAGCTGAGGTTGGGACCAGAGAT
73	>miR-1196-3p	2	TGGTGGTTGTTTTTTTTT
74	>miR-1207-5p	251	TGCAGCAGGAGCTGGGAGGGG
75	>miR-122	1310	TGGAGTGTGACAATGGTGTTTGT
76	>miR-122-3p	1	AAACGCCATTATCACACTATAT
77	>miR-1224-5p	66	GTGGGGATGGAGGAGGTGGGAG
78	>miR-122-5p	1413	TGGAGTGTGACAATGGTGTTTG
79	>miR-1228-5p	153	GTGGGCGGGGCGGGCTGTGG
80	>miR-1233	1	TGACCCCTCGTCCTCCGGCAGT
81	>miR-124	96	TAAGGCACGCGGTGAATG
82	>miR-124-3p	88	TAAGGCACGCGGTGAATGCCAAT
83	>miR-124a	92	TTAAGGCACGCGGTGAATG
84	>miR-125	45	CCCCTGAGACCCTAACTTGTGA
85	>miR-125*	1	ACGGGTTAGGCTTGGGAG
86	>miR-125-2*	24	ACGGGTTAGGCTCTTGGGAGA
87	>miR-1254	444	GCTGGAACTGGAGCGGCTGCAGT
88	>miR-1255a	3	AGGGATGGAGGCAAAGAAAAATTTTTT
89	>miR-125a	1	TCCCTGAGACCCTTTAACCT
90	>miR-125a-5p	2	TCCCTGAGACTTTAACTTGTGA
91	>miR-125b	1	ACAGGTCAGGCTCTTGGG
92	>miR-125b*	388	ACAAGTCAGGCTCTTGGGAAA
93	>miR-125b-1-3p	17	ACGGGTTAGGCTCTTGGGAGCT
94	>miR-125b-2-3p	453	ACAAGTCAGGCTCTTGGG
95	>miR-125b-5p	11187	TCCCTGAGACCCTAACTTGTGA
96	>miR-125c	10451	TCCCTGAGACCCTAACTTGTGAA
97	>miR-126	152	CGTACCGTGAGTAATAATGCGA
98	>miR-126*	784	CATTATTACTTTTGGTACGC
99	>miR-1260a	88	ATCCCACCGCTGCCACCA
100	>miR-1260b	60	ATCCCACCGCTGCCACCAT
101	>miR-1261	116	TGGATAAGGCATTGGCTTC
102	>miR-126-3p	189	TCGTACCGTGAGTAATAATGCG
103	>miR-126-5p	796	CATTATTACTTTTGGTACGCG
104	>miR-1268	5	CGGTGCTGTGGTGGTGGTTCG
105	>miR-1268a	48	CGGGCGGGCGGTGTGGTGG
106	>miR-1268b	228	AGGGGGTGGGGTGGGGTG
107	>miR-126a	176	CGTACCGTGAGTAATAATGC
108	>miR-127-3p	3	TCTGATCCGTCTGAGCTTGGC
109	>miR-1275	2	GTGGGGGAGAGGCTGTCGCT
110	>miR-128	37692	TCACAGTGAACCGGTCTCTTTT
111	>miR-128*	2	GGGGGCCGTTACACTGTAAGAG
112	>miR-128-3p	40435	TCACAGTGAACCGGTCTCTTT
113	>miR-1285	3	CTGGGCAACATAGCGAGACCCCG
114	>miR-1285-3p	1213	CTGGGCAACACAGAGAGACGCT
115	>miR-129-1*	92	AAGCCCTTACCCCAAAAAG
116	>miR-129-1-3p	7	AAGCCCTTACCCCAAAAAGGAT
117	>miR-129-2-3p	85	AAGCCCTTACCCCAAAAAGCAT
118	>miR-129-5p	9	CTTTTTGCGGTCTGGGCTTG
119	>miR-129a*	3	GGAAGCCCTTACCCCAAAAAGGA
120	>miR-129b	11	CTTTTTGCGGTCTGGGCT
121	>miR-129b*	84	AAGCCCTTACCCCAAAAAGCA
122	>miR-1306	51	GACGTTGGCTCTGGTGGTGAT
123	>miR-1306-3p	27	ACGTTGGCTCTGGTGGTGATGT
124	>miR-1306-5p	14	CCACCTCCCCTGCAAACGTCCAT
125	>miR-1307-3p	3	ACTCGGCGTGGCGTCGGTCGTG
126	>miR-1307-5p	3	TCGACCGAGACTCGAACCGGCA
127	>miR-130a	1437	CAGTGCAATGTTAAAAGG
128	>miR-130a-3p	1404	CAGTGCAATGTTAAAAGGGCAT
129	>miR-130b	478	CAGTGCAATAATGAAAGGGCGT
130	>miR-130b*	3	CCTCTTTCCCTGTTGCACTACT
131	>miR-130c	911	CAGTGCAATATTAAAAGG
132	>miR-130d	1	CAGTGCAATGTTGAAAGGGCATTA
133	>miR-132	36	TAACAGTCTACAGCCATGGTCGT
134	>miR-132*	71	ACCGTGGCTTTAGATTGTTA
135	>miR-132-3p	43	TAACAGTCTACAGCCATGGT
136	>miR-132-5p	69	ACCGTGGCTTTAGATTGTTACT
137	>miR-1329	71	ACAGTGATCAGGTTACGATGGATT
138	>miR-1329*	9	CCTCGTAGCTTGATCACGATAT
139	>miR-133	1315	TTTGGTCCCCTTCAACCAGCTGT
140	>miR-1331	618	TGGGGTGGTAGGTTGTGTG
141	>miR-133-3p	1339	TTGGTCCCCTTCAACCAGCTGT
142	>miR-1335	191	CGGCTGAGGTGGGATCCCGG
143	>miR-133-5p	65	AGCTGGTAAAATGGAACCAAATT
144	>miR-133a	1411	TTGGTCCCCTTCAACCAG
145	>miR-133a*	89	AGCTGGTAAAATGGAACCAAAT
146	>miR-133a-3p	1369	TTTGGTCCCCTTCAACCAGCTG
147	>miR-133b	1407	TTGGTCCCCTTCAACCAGCT
148	>miR-133c	476	TTGGTCCCCTTCAACCAGCTGC
149	>miR-1345	3	TGACAAAGGAGCAGGACGTG
150	>miR-134-5p	1	TGTGACTGGTTGACCAGAGGGG
151	>miR-1346	6	CCGGGTTGGGCGGCGGAGGG
152	>miR-135-1*	1	TATAGGGATTGAAGCCGTGCAT
153	>miR-135-2*	767	ATGTAGGGATGGAAGCCATGAA
154	>miR-1354	7283	ATCGGTGATGATTGTGAAG
155	>miR-1357	30	AAGATTATGAGATCTGAGGGCT
156	>miR-135a	160	TATGGCTTTTTATTCCTAT
157	>miR-135a*	790	TGTAGGGATGGAAGCCATGA
158	>miR-135a-2-3p	775	TGTAGGGATGGAAGCCATGAA
159	>miR-135a-5p	159	TATGGCTTTTTATTCCTATGTGA
160	>miR-135b	160	TATGGCTTTTTATTCCTATG
161	>miR-1362*	3	CAGCCAGCGCACGGGGACT
162	>miR-1369	34	TGGACGTGGGGGGGAGAGG
163	>miR-137	28	TTATTGCTTAAGAATACGCGTA
164	>miR-137*	2	ACGGGTATTCTTGGGTGGAT
165	>miR-137-3p	27	TTATTGCTTAAGAATACGCGTAG
166	>miR-137b	3	TTATTGCTTGAGAATACGCGTAG
167	>miR-138	49	AGCTGGTGTTGTGAATCAGGCC
168	>miR-138*	2	GCTATTTCACTACACCAGGG
169	>miR-138-1-3p	1	GCTACTTCACAACACCAG
170	>miR-138-2-3p	2	GCTATTTCACTACACCAGGGTTT
171	>miR-1384	11	CGCAATTTTTGGAACCGCGA
172	>miR-138-5p	44	AGCTGGTGTTGTGAATCAGGCCG
173	>miR-1386	13	CGGCTCCTGCCTGGCTCGCCA
174	>miR-1388	277	ATCTCAGGTTCGTCAGCCCATG
175	>miR-1388*	170	AGGACTGTCTAACCTGAGAATGG
176	>miR-1388-3p	350	AATCTCAGGTTCGTCAGC
177	>miR-138b	15	AGCTGGTGTTGTGAATCAGGCATT
178	>miR-139	84	TCTACAGTGCATGTGTCTCCAGT
179	>miR-139*	320	TGGAGATGCGGCCCTGTTGG
180	>miR-139-3p	318	TGGAGATGCGGCCCTGTT
181	>miR-139-5p	75	TCTACAGTGCATGTGTCTCCAGTT
182	>miR-1397	17	TGCATTGCGACGGGTTACATCA
183	>miR-1-3p	466949	TGGAATGTAAAGAAGTATGTA
184	>miR-140	330938	ACCACAGGGTAGAACCACGGA
185	>miR-140*	263768	ACCACAGGGTAGAACCACGGAC
186	>miR-1400*	6	ATGGACAGGGATGGACAG
187	>miR-1402	1	GCAGCAGAGGTGGAACGTG
188	>miR-140-3p	329086	TACCACAGGGTAGAACCACGG
189	>miR-140-5p	61	CAGTGGTTTTACCCTATGGTAG
190	>miR-1408	25	CGGGAGGGAGGAAGTGGG
191	>miR-1412	60	GTGGGGACGGAGGGCGGG
192	>miR-1416	178	TCCTTAACTCATGCCGCTGTGC
193	>miR-1416*	174	ACAATTGTGTGAGTTGAGTACA
194	>miR-142	1316	CCCATAAAGTAGAAAGCACT
195	>miR-142*	1	ATGTTTCCTACTTTATGGGTAG
196	>miR-142-3p	65	GTAGTGTTTCCTACTTTATGG
197	>miR-142-5p	487	CATAAAGTAGAAAGCACTA
198	>miR-142b	403	ATAAAGTAGAAAGCACTACTAA
199	>miR-143	283032	TGAGATGAAGCACTGTAGCT
200	>miR-143*	36709	AGGTGCAGTGCTGCATCTCT
201	>miR-143-3p	280459	TGAGATGAAGCACTGTAGCTC
202	>miR-1434	13	GTGCGTGATGATGGAAAATT
203	>miR-143-5p	37048	GGTGCAGTGCTGCATCTCT
204	>miR-144	1783	TACAGTATAGATGATGTACTCT
205	>miR-144*	162	GGATATCATCGTATACTGTAAGT
206	>miR-144-3p	1818	TACAGTATAGATGATGTA
207	>miR-144-5p	2	GGATATCATCATATACTGTAAG
208	>miR-145	24573	GTCCAGTTTTCCCAGGAATCCC
209	>miR-145*	1899	ATTCCTGGAAATACTGTTCTT
210	>miR-1451	261	TCGCACAGGAGCAAGTTACCG
211	>miR-1451*	3	CAGTAACTTGCTCCTGTGAGAGG
212	>miR-145-3p	1637	ATTCCTGGAAATACTGTTCTTT
213	>miR-1454	28	TACAGTGATGAGACTTTGGCTC
214	>miR-145-5p	25904	GTCCAGTTTTCCCAGGAATCCCT
215	>miR-146	147	TGAGAACTGAATTCCATAGGTT
216	>miR-1467	2	TCTCAGCTACGTCGGTGTAAATC
217	>miR-1467*	4	TTCACACCAGAGTAACTGGGAG
218	>miR-146a	597	TGAGAACTGAATTCCATGGGTTGT
219	>miR-146a*	4	ACCCATGGGGCTCAGTTCT
220	>miR-146a-3p	118	TGAGAACTGAATTCCATAGGGGTT
221	>miR-146a-5p	670	TGAGAACTGAATTCCATGGGTTG
222	>miR-146b	101853	TGAGAACTGAATTCCATAGGCGT
223	>miR-146b*	49	TGCCCTATGGATTCAGTTC
224	>miR-146b-3p	1	TCCCCTGTGGAATCATGATTCTGAG
225	>miR-146b-5p	618	TGAGAACTGAATTCCATAGGCAT
226	>miR-146c	2350	TGAGAACTGAATTCCATGGACTG
227	>miR-146c*	142	AGTCCATGGTATTCAGTTCT
228	>miR-1471	5	GCCCGCGGGCTGGCAGCAAGGTGTG
229	>miR-147-3p	6	GTGTGCGGAAATGCTTCTGCTAT
230	>miR-148	40	TCAGTGCATTACAGAACTTGGT
231	>miR-148*	2	AAAGTTCTGTGACACTCC
232	>miR-148a-3p	4670	TCAGTGCACTACAGAACTTTGT
233	>miR-148a-5p	2	AAAGTTCTGTGACACTCCGACT
234	>miR-148b-3p	45382	TCAGTGCATCACAGAACTTGGT
235	>miR-149-3p	61	GAGGGAGGGCGGGCGCGGAG
236	>miR-150	185	TCTCCCAACCCCTGTACCAGCGT
237	>miR-150*	8	CAGTACAGGCTGGGGGAC
238	>miR-1503	4	CGAGAAGATCCAGTGGCA
239	>miR-150-3p	8	CAGTACAGGCTGGGGGATG
240	>miR-150-5p	220	TCTCCCAACCCCTGTACCAGC
241	>miR-152	2360	TCAGTGCATCACAGAACTTGGG
242	>miR-152-3p	45163	TCAGTGCATCACAGAACTTGG
243	>miR-152a	650	TCAGTGCATCACAGAACTTGA
244	>miR-153	14	TTGCATAGTCACAAAAGTG
245	>miR-153*	3	TCATTTTTGTGATTTGCAGCT
246	>miR-153-3p	14	TTGCATAGTCACAAAAGTGATC
247	>miR-155	6	TTAATGCTAATTGTGATA
248	>miR-1552-3p	378	CTGCTGACTCTGCACGGACGTG
249	>miR-1552-5p	127	TTAGTGCGCAGTAAGCTAGGGTGT
250	>miR-155-5p	5	TTAATGCTAATTGTGATAGGGGTT
251	>miR-1556	16	TGCAGGCTGGGAGATGAGGAGGTC
252	>miR-1559	227	TTCGATGCTTGTATGCTACT
253	>miR-1575	4	TGGCAGCAGGTCGGAGCGG
254	>miR-1576	91	CCGGGCGGGCGGGCAGGCAG
255	>miR-1579	2047	CGGGGCGGGAGGGAGGCG
256	>miR-1584	8	CGGGTGGGGGTGTGCGTGGG
257	>miR-1587	37	TGGGCTGGGCGGGGTGGTGG
258	>miR-1595	2	AAGGCAACGAGGTCGGTGGAGCAC
259	>miR-1597	75	GAAGAGCTCTGCAAGCATGCAA
260	>miR-1597*	3	ACATGTTTACAGGGCTCTTCAT
261	>miR-1599	14	CGGAGGGTGGAAAAAAAAAA
262	>miR-15a	3187	TAGCAGCACATAATGGTTT
263	>miR-15a*	3	CATGGTACTGTGCTGCGGCAT
264	>miR-15a-3p	1	CAGGCCATATTGTGCTGCCTCGT
265	>miR-15a-5p	3074	TAGCAGCACATAATGGTTTGTG
266	>miR-15b	2780	TAGCAGCACATCATGGTTT
267	>miR-15b*	1	CGAATCATTATTTGCTGCTTT
268	>miR-15b-5p	1214	TAGCAGCACATCATGGTTTCCA
269	>miR-15c	2733	TAGCAGCACATCATGGTTTG
270	>miR-1-5p	246	TACATACTTCTTCATATGCCCAT
271	>miR-16	5484	TAGCAGCACGTAAATATTGGTG
272	>miR-1607	71	GGGCGGCGGGAGCGGGGCGGGC
273	>miR-16-1-3p	15	AGTATTAACTGTGCTGCT
274	>miR-1623	16	AGCAGGCACAGACAGGCAGTA
275	>miR-1627*	4	GCAGGGACTGGGTTGATGG
276	>miR-1635	1	TGCCCAGGCAGTCTGTGTTGG
277	>miR-1636	15	TGCAGGGACGGAGGGGCTG
278	>miR-1648	13	CGGCTCGGCACGGCACGTC
279	>miR-1648*	28	TGGGAGCGGGCGGGCGGTC
280	>miR-16-5p	1239	TAGCAGCACGTAAATATTGGCG
281	>miR-1662	156	TTGACATCATCATACTTG
282	>miR-1663	104	TGGCATCCAGAACAAGCTGTTCC
283	>miR-1664*	7	CAGAAGGGGAGAACAGAG
284	>miR-1669	4	GTGGGCTGGAGCAGGGAACA
285	>miR-1677	48	TCCTGCACCGCTGAAGTCA
286	>miR-1677*	48	TCCTGCACCGCTGAAGTCAAT
287	>miR-1692	3211	GGATAGCTCAGTCGGTAGAG
288	>miR-1696	55	TGTCCGTGATGGAGCTGAGGATC
289	>miR-16b	1250	TAGCAGCACGTAAATATTGGA
290	>miR-16c	1960	TAGCAGCACGTAAATACT
291	>miR-17	801	CAAAGTGCTTACAGTGCA
292	>miR-1701	2	GCTGGTTGGTTGGTTGGTT
293	>miR-1711	36710	GTGCAGTGCTGCATCTCT
294	>miR-1718	8	ACTGGACAGAGGAGGGAG
295	>miR-1720	224	AAGGCAACGAGGTCGGTCGA
296	>miR-1720*	9	TGATCACCTCGGACGTCGCT
297	>miR-1735	1738	AGGGGCTGTGGGCACATTT
298	>miR-17-3p	311	ACTGCAGTGAAGGCACTTG
299	>miR-1749	15	AGGAAGGAACTGAAGGCT
300	>miR-1759	158	GAGGGGAGGAGGAGGAGGGT
301	>miR-17-5p	675	CAAAGTGCTTACAGTGCAGGTAG
302	>miR-1761	1	GCGGCGGTCACTTTTTTTTT
303	>miR-1762	5	GCAGGAGGGAGAGAGCTTCATGA
304	>miR-1763	88	GAGGGCGGGAGGACGCGGG
305	>miR-1764*	5	GCCGGGCAGCAGGGGCGTG
306	>miR-1767	7	AGACGAGGAACAGCAGCA
307	>miR-1770	109	CTGCGGAGGAGGAGGAGGAGG
308	>miR-1777	410	GCGGGCGGGAGGGCGGCG
309	>miR-1777a	31	TGGGGCGGAGGCGGGACGGG
310	>miR-1777b	171	GCGGGCGGTGGGGCGGGC
311	>miR-1778	6	AGGGGAGAGGAATGGTCTGCTA
312	>miR-1784	33	TGACTTAAATAGGAGCAGAATT
313	>miR-1788-3p	6	CAGGCAGCGAAAGCAAGTC
314	>miR-1790	18	CGGGGGAGGGCGGCTGGAGGGT
315	>miR-17a	785	CAAAGTGCTTACAGTGCAGGTA
316	>miR-18	25	TAAGGTGCATCTAGTGCAGT
317	>miR-18*	2	TACTGCCCTAAATGCTCCTTCT
318	>miR-181a	17063	AACATTCAACGCTGTCGGTGAG
319	>miR-181a*	238	ACCATCGACCGTTGACTGTACC
320	>miR-181a-1*	188	ACCATCGACCGTTGACTGTACA
321	>miR-181a-3p	140	ACCATCGACCGTTGATTG
322	>miR-181a-5p	16440	AACATTCAACGCTGTCGGTGAGT
323	>miR-181b	9687	AACATTCATTGCTGTCGGTGGGTT
324	>miR-181b-1-3p	22	CTCACTGAACAATGAATGC
325	>miR-181b-2-3p	4	TCACTGATCAATGAATGCAAA
326	>miR-181b-3p	10	GCTCACTGAACAATGAATGCAT
327	>miR-181b-5p	9623	AACATTCATTGCTGTCGGTGGGT
328	>miR-181c	2	AACATTCGCTGTCGGTGAGTTTT
329	>miR-181c-3p	251	AACCATCGACCGTTGACTG
330	>miR-181c-5p	9	AACATTCAACCTGTCGGTGAG
331	>miR-181d	26	AACATTCATTGTTGTCGGTGG
332	>miR-181d-5p	15	AACATTCATTGTTGTCGGTGGGTT
333	>miR-182	10	TTTGGCAATGGTAGAACTCACAC
334	>miR-182-5p	7	TTTGGCAATGGTAGAACTCACACT
335	>miR-1827	3739	TGAGGGAGTAGATTGTAT
336	>miR-183-5p	3	TATGGCACTGGTAGAATTCACT
337	>miR-1839	21	AAGGTAGATAGAACAGGTCTTG
338	>miR-184	40	TGGACGGAGAACTGATAAGGG
339	>miR-184-3p	37	TGGACGGAGAACTGATAAGGGT
340	>miR-1844	1	AGGACTACGGCGGCGGTG
341	>miR-185-5p	33	TGGAGAGAAAGGCAGTTCCTGA
342	>miR-186-5p	1	CAAAGAATTCTCCTTTTGGGCA
343	>miR-187	832	GCTACAACACAGGACATG
344	>miR-187*	826	GCTACAACACAGGACATGG
345	>miR-187-3p	837	TCGTGTCTTGTGTTGCAGCCAGT
346	>miR-187-5p	808	GGCTACAACACAGGACATGGGA
347	>miR-1895	112	CGAGGAGGACGAGGAGGA
348	>miR-18a	46	TAAGGTGCATCTAGTGCAGAT
349	>miR-18a-5p	46	TAAGGTGCATCTAGTGCAGATAG
350	>miR-18b	25	TAAGGTGCATCTAGTGCAGTT
351	>miR-18b*	2	TACTGCCCTAAATGCTCCTTCTGT
352	>miR-190	1	TAATGTTTGGTTATTTGGTGT
353	>miR-190-5p	6	TGATATGTTTGATATATTA
354	>miR-190a	5	TGATATGTTTGATATATTAGGTTG
355	>miR-190a*	5	ACTATATATCAAACATATTCCT
356	>miR-191	30008	CAACGGAATCCCAAAAGCAGCT
357	>miR-191-3p	86	CTGCCCTGGGATTTCGTTACCC
358	>miR-191-5p	28516	CAACGGAATCCCAAAAGCAGCTG
359	>miR-192	9	CTGACCTATGAATTGACAGCCA
360	>miR-192-5p	10	CTGACCTATGAATTGACAGCC
361	>miR-193	1187	AACTGGCCTACAAAGTCCCA
362	>miR-193*	854	TGGGTCTTTGCGGGCGAGATG
363	>miR-193-3p	1126	AACTGGCCTACAAAGTCCCAGT
364	>miR-193-5p	1	TGGGTCTTTGCGGGCCAGATGA
365	>miR-193a	1181	AACTGGCCTACAAAGTCCC
366	>miR-193a-5p	835	TGGGTCTTTGCGGGCGAGATGA
367	>miR-193b	230	AACTGGCCCACAAAGTCCCGCTT
368	>miR-193b-3p	244	AACTGGCCCACAAAGTCCCGCT
369	>miR-193b-5p	34	CGGGGTTTTGGGGGCGAGATGA
370	>miR-194	9	TGTAACAGCAACTCCATGTGGAA
371	>miR-1940	61	CTAGAAGACAGAAGGCTGAGTGCT
372	>miR-194-3p	4	CAGTGGAGATGCTGTTACTTT
373	>miR-194-5p	10	TGTAACAGCAACTCCATGTGGA
374	>miR-195	7	TAGCAGCACAGAAATATTGGCA
375	>miR-1957	312	CAGTCGGTAGAGCATGAGAC
376	>miR-196	386	TAGGTAGTTTCATGTTGTTGG
377	>miR-1961	325	TGAGGTAGATTGTATAGTAA
378	>miR-1966	2	ATGGGGCTGGCTGAGGAAGAGC
379	>miR-196a-2-3p	1	TCGGCAACAAGAAACTGCCTTA
380	>miR-196a-5p	357	TAGGTAGTTTCATGTTGTTGGG
381	>miR-196b	257	TAGGTAGTTTCATGTTGTTGGGA
382	>miR-196b-3p	352	TCGAGCAGAACGACACACGCACTTC
383	>miR-196c	1	TAGGTAGTTTCACGTTGTTGGGA
384	>miR-196c*	9	CAAGAACATCGAACTACCTGAT
385	>miR-196d	1	TAGGTAGTTTTATGTTGTTGGGTTT
386	>miR-1972	8	TCAGCAGGAACAGTTGGCTCA
387	>miR-199	237737	ACAGTAGTCTGCACATTGGTT
388	>miR-199*	227615	TACAGTAGTCTGCACATTGGTT
389	>miR-199-3p	1393	ACAGTAGTCTGCACATTGGGT
390	>miR-199a*	182673	CAGTAGTCTGCACATTGGTTA
391	>miR-199a-3p	212848	ACAGTAGTCTGCACATTGGTTA
392	>miR-199a-5p	2029	CCCAGTGTTCAGACTACCT
393	>miR-199b	202329	CAGTAGTCTGCACATTGGT
394	>miR-199b-3p	88	ACAGTATTCTGCACATTGGTT
395	>miR-199b-5p	4	CCCAGTGTTCGGACTACCT
396	>miR-19a	24	TGTGCAAATCTATGCAAAACTG
397	>miR-19a*	1	AGTTTTGCATAGTTGCACTA
398	>miR-19a-3p	23	TGTGCAAATCTATGCAAAACTGA
399	>miR-19b	379	TGTGCAAATCCATGCAAAACT
400	>miR-19b-1*	2	AGTTTTGCAGGTTTGCATCCA
401	>miR-19b-3p	358	TGTGCAAATCCATGCAAAACTGA
402	>miR-1a	818	TGGAATGTAAAGAAGTATCATT
403	>miR-1a-1*	43	ACATACTTCTTTATGTACCCAT
404	>miR-1a-1-5p	233	TACATACTTCTTCATATGCCCATT
405	>miR-1a-2*	243	TACATACTTCTTCATATGCCC
406	>miR-1a-2-5p	36	ACATACTTCTTTATGTACCCATT
407	>miR-1a-3p	465252	TGGAATGTAAAGAAGTATGTAT
408	>miR-1b	67101	TGGAATGTTAAGAAGTATGTA
409	>miR-1b*	1	TGCATACTTCTTCATATGCCCA
410	>miR-1c	28589	TGGAATGTAAAGAAGTATGTAC
411	>miR-20	448	TAAAGTGCTTATAGTGCAGGTA
412	>miR-2002	1	TGAATACATCTGCTGGTCTATT
413	>miR-200a	493	TAACACTGTCTGGTAACGATGTT
414	>miR-200a*	7	CATCTTACTAGACAGTGCT
415	>miR-200a-3p	505	TAACACTGTCTGGTAACGAT
416	>miR-200b	163	TAATACTGCCTGGTAATGATGAT
417	>miR-200b*	110	CATCTTACTGGGCAGCATT
418	>miR-200b-3p	241	TAATACTGCCTGGTAATGATGA
419	>miR-200b-5p	104	CATCTTACTGGGCAGCATTGGA
420	>miR-200c	3	TAATACTGCCGGGTAATGATGG
421	>miR-200c-3p	3	TAATACTGCCGGGTAATGATGGATAT
422	>miR-2012	1	TAGTACTGGCATATGGACATTG
423	>miR-202	8284	TTCCTATGCATATACTTCTT
424	>miR-202*	8307	TTTCCTATGCATATACTTCTTT
425	>miR-202.1	30	AGAAGCATAAGGCATGGGAATT
426	>miR-202.2	36	TAAAGAAGCATAAGGCATGGGA
427	>miR-202-5p	8948	TTCCTATGCATATACTTCTTT
428	>miR-203	106	GTGAAATGTTTAGGACCACTTG
429	>miR-203-3p	22	GTGAAATGTTTAGGACCACTAG
430	>miR-204	44	TTCCCTTTGTCATCCTATGC
431	>miR-204*	18	GGCTGGGAAGGCAAAGGGACGTT
432	>miR-204-3p	15	GCTGGGAAGGCAAAGGGACGT
433	>miR-204-5p	48	TTCCCTTTGTCATCCTATGCCT
434	>miR-205	6	TCCTTCATTCCACCGGAGTC
435	>miR-205-5p	6	TCCTTCATTCCACCGGAGTCTG
436	>miR-205b	7	CCCTTCATTCCACCGGAATC
437	>miR-206	81	TGGAATGTAAGGAAGTGTGTGA
438	>miR-206-3p	17	TGGAATGTAAGGAAGTGTGTGT
439	>miR-2068*	303	GGGACATGTGGCGTACGGAAGA
440	>miR-20a	434	TAAAGTGCTTATAGTGCAGGT
441	>miR-20a-2*	4	CTGCATTATAAGCACTTAAAGT
442	>miR-20a-3p	5	ACTGCATTATAAGCACTTA
443	>miR-20a-5p	341	TAAAGTGCTTATAGTGCAGGTAG
444	>miR-20b	110	CAAAGTGCTCATAGTGCAGGTA
445	>miR-20b*	105	ACTGTAATGTGGGCACTTA
446	>miR-20b-3p	41	ACTGCAGTATAAGCACTTCT
447	>miR-21	75972	TAGCTTATCAGACTGATGTTGAC
448	>miR-21*	1211	AACAACAGTCGGTAGGCT
449	>miR-210	540	CTGTGCGTGTGACAGCGGCTAA
450	>miR-210*	355	AGCCACTGACTAACGCACATT
451	>miR-210-5p	86	TGAGCCACTGACTAACGCACAT
452	>miR-212	6	TAACAGTCTACAGTCATGGCTAC
453	>miR-212*	191	ACCTTGGCTCTAGACTGCTTACTGT
454	>miR-212-5p	203	ACCTTGGCTCTAGACTGCTTACT
455	>miR-2126	15	AGCGGCGGAGGTGGAGGCA
456	>miR-2127	10	CGGGCAGGGGGAGGGGGGCGCGG
457	>miR-2131	44	ATGCAGAAGTGCACGGAAACAGCT
458	>miR-2136	163	CGGGTGTTGACGCGATGTGA
459	>miR-2137	30	AAGCCGGCGGGAGCCCCGGGGA
460	>miR-214	3890	ACAGCAGGCACAGACAGGCAG
461	>miR-214*	10	TGCCTGTCTACACTTGCT
462	>miR-214-3p	2795	ACAGCAGGCACAGACAGGCAGT
463	>miR-214-5p	9	TGCCTGTCTACACTTGCTGTGC
464	>miR-215	228	ATGACCTATGAATTGACAGAC
465	>miR-2159-3p	219	TGGACTGGCAACATAAGGGTGAT
466	>miR-21-5p	77482	TAGCTTATCAGACTGATGTT
467	>miR-216*	3	CTCAGTGGCAGTGGATTA
468	>miR-217	2	CAATGCATTAGGAACTGATGG
469	>miR-218	4	ATGGTTCTGTCAAGCACC
470	>miR-218-2-3p	4	CATGGTTCTGTCAAGCACC
471	>miR-2184	1241	AACAGTAAGAGTTGATGTGCG
472	>miR-218-5p	19	TTGTGCTTGATCTAACCATGT
473	>miR-2188	247	AAGGTCCAACCTCACATGTCCT
474	>miR-218a	18	TTGTGCTTGATCTAACCATGTG
475	>miR-218b	19	TTGTGCTTGATCTAACCATG
476	>miR-219-1*	4	AGAATTGTGTCTGGACATCT
477	>miR-219-2*	1	AGAGTTACAGTCCGGACATC
478	>miR-219-3p	2	AGAATTTGGCGTGGACATT
479	>miR-219-5p	3	TCATTGTCCAAACGCTTCTTGA
480	>miR-22	55	AAGCTGCCAGCTGAAGAACTG
481	>miR-22*	150	AGTTCTTCAGTGGCAAGCTTT
482	>miR-2208b-3p	2	ATGCAGATTGTTGGACCTTCT
483	>miR-221	30627	AGCTACATTGTCTGCTGGGTTT
484	>miR-221*	2540	ACCTGGCATACAATGTAGATTTC
485	>miR-2213-3p	4	AAGCTGTAAGAGGGACTAA
486	>miR-221-3p	25969	AGCTACATTGTCTGCTGGGTTTC
487	>miR-221-5p	2611	ACCTGGCATACAATGTAGATTT
488	>miR-222	37192	AGCTACATCTGGCTACTGGGTC
489	>miR-222-3p	37161	AGCTACATCTGGCTACTGGG
490	>miR-222a*	45	CGCTCAGTAGTCAGTGTA
491	>miR-222b	38	AGCTACATCTGATTACTGGGTCA
492	>miR-223	248	TGTCAGTTTGTCAAATAC
493	>miR-223-3p	193	TGTCAGTTTGTCAAATACCCCAA
494	>miR-223-5p	67	CGTGTATTTGACAAGCTGAGTTCG
495	>miR-22-3p	2549	AAGCTGCCAGTTGAAGAACTGT
496	>miR-22-5p	144	AGTTCTTCAGTGGCAAGCTTTA
497	>miR-2288	2235	AGGTAGTAGGTTGTGTGGTTT
498	>miR-22a	56	AAGCTGCCAGCTGAAGAACTGT
499	>miR-23*	171	TGGGTTCCTGGCATGATGATT
500	>miR-2302	92	GGAGCGGGTGCGGAGCGG
501	>miR-2305	58	CGGGTGGCGGCGGAGCGGG
502	>miR-2316	23	ACTCGGGCGGGCTGCGGCGGG
503	>miR-2324	14	TGGGGCTGGGGGAGTGTGGTGT
504	>miR-2338	147	CGGCTGAGGGCAGGGGTGCGT
505	>miR-2347	40	TGCAGAGGAAAAGGATCTGAA
506	>miR-2348	31	GCGGGTGGGTGGGCGGCC
507	>miR-2354	422	TAGTAGGTTGTGTGGTTT
508	>miR-2356	85	TCTTGTGGAGGCAGTCTTGAGGC
509	>miR-2360	23	CGGGAGGAGGCGGAGGGGT
510	>miR-2367*	1	TTGGCAAAGGGACTTACAGGAG
511	>miR-2369	14	GGGATTGTGGGTTTTTTTT
512	>miR-2371	618	TGTAGTAGGTTGTGTGGTTTTT
513	>miR-2372	1	GAAGATGATGGATTGGGTA
514	>miR-2374	16	TTGGGCTGGGCGGAGGCGGG
515	>miR-2392	5	TAGGATGGGGTGTGATAGGTG
516	>miR-23a	22912	ATCACATTGCCAGGGATTTCCA
517	>miR-23a*	95	GGGGTTCCTGGCGATGCGATTT
518	>miR-23a-3p	22171	ATCACATTGCCAGGGATTTCC
519	>miR-23b	2622	ATCACATTGCCAGGGATTACCA
520	>miR-23b-3p	2471	ATCACATTGCCAGGGATTACC
521	>miR-23b-5p	176	TGGGTTCCTGGCATGATGATTT
522	>miR-23c	1	ATCACATTGCCAGTGATTACT
523	>miR-24	34381	TGGCTCAGTTCAGCAGGAACAGT
524	>miR-2401	1	AGTTGCTTGTGTTAGGGTG
525	>miR-2407	75	CTGGGCTGGGCAGGGCTGG
526	>miR-24-1*	202	GTGCCTACTGAGCTGATTTGCA
527	>miR-2410	585	CTGAGCTGGAGGACCGTGAT
528	>miR-2411	2	TGGAGTGACTGCATCAGTCAGCGA
529	>miR-2412	11	TGGGGCTGGGCGGAGAGGG
530	>miR-24-1-5p	198	GTGCCTACTGAGCTGATTTGC
531	>miR-2426	8	AAGGAAGGGATTGGGGAA
532	>miR-2428	8	TGGCTGGAGGGACGAGGT
533	>miR-24-3p	34786	TGGCTCAGTTCAGCAGGAACAG
534	>miR-2442	2	AGAGCAGGGCTTGGGCAGCA
535	>miR-2449	78	GGGCAGGAGAGAGGAGGG
536	>miR-2453	158	CTGCTCGAGGGCAGGAAGGCTGCAG
537	>miR-2461-3p	1	TCAGACTGAGCAGAGGTGCCT
538	>miR-2462	13	AGAGGATTGGTGTAATGGTAG
539	>miR-2464-3p	1	TCCAGAGCTGGAGCAGAGCGTG
540	>miR-2476	37370	TCCCTGGTGGTCTAGTGGTTA
541	>miR-2478	58	ATCCCACTTCTGACACCA
542	>miR-2481	4	AGCTGTCTGCTGGGTTTC
543	>miR-2486	2	GGAAGAAGCAGGAGTAGGGTTGGAG
544	>miR-2487	514	CTCTAAGGGCTGGGCCGGTC
545	>miR-24b	106	TGGCTCAGTTCAGCAGGACA
546	>miR-24b-3p	36626	TGGCTCAGTTCAGCAGGA
547	>miR-24c	1	TGGCTCAGTTCAGCAGAGA
548	>miR-25	19	CATTGCACTTGTCTCGGTC
549	>miR-25-3p	20	CATTGCACTTGTCTCGGTCT
550	>miR-25-5p	1	AGGCGGAGACTTGGGCAATTG
551	>miR-2576	3	CTGAGGGTGGAGAGCAGGCA
552	>miR-2-5p	26	CACAAGCGGTGGATGATGT
553	>miR-26	50213	TTCAAGTAATCCAGGATAG
554	>miR-26*	2	CCTGTCCTAGGTTACTTGGCT
555	>miR-26-1*	728	CCTGTTCTAGGTTACTTGGCT
556	>miR-265	2	TGAGAAGAGGAAGGAGCGGTAT
557	>miR-2696	1	TGGGTTTGAATGGGTATTG
558	>miR-26a	49071	TTCAAGTAATCCAGGATAGGC
559	>miR-26a*	7	CCTATTCTTGGTTACTTGCAC
560	>miR-26a-1-3p	7	CCTATTCTTGGTTACTTGCACT
561	>miR-26a-5p	40521	TTCAAGTAATCCAGGATAGGCT
562	>miR-26b	21196	TTCAAGTAATCCAGGATAGGTT
563	>miR-26b-5p	191	TTCAAGTAATTCAGGATAG
564	>miR-2723	1	CCAGCAGAGACGTCAGTG
565	>miR-2753	12	TAAGGAAAGAAGCTGGTA
566	>miR-2779	4669	TCGTTTCCGGCTCGAAGGACCA
567	>miR-2783	20	GCGGGGCGAGGGGGGGGTGGCG
568	>miR-279c	1	TGACTAGATCCATACTCGTCT
569	>miR-27a	11086	TTCACAGTGGCTAAGTTCCGT
570	>miR-27a*	8	AGGGCTTAGCCCACCTGTGAACA
571	>miR-27a-3p	12084	TTCACAGTGGCTAAGTTCCG
572	>miR-27b	10118	TTCACAGTGGCTAAGTTCTGCAT
573	>miR-27b*	590	AGAGCTTAGCTGATTGGTGAACAG
574	>miR-27b-3p	10180	TTCACAGTGGCTAAGTTCT
575	>miR-27b-5p	611	AGAGCTTAGCTGATTGGTGA
576	>miR-27c	60	TTCACAGTGGCTAAGTTA
577	>miR-27c-3p	1	TTCACAGTGGTTAAGTTC
578	>miR-27d	65	TTCACAGTGGCTAAGTTTT
579	>miR-27d-3p	13191	TTCACAGTGGCTAAGTTC
580	>miR-27e	11048	TTCACAGTGGCTAAGTTCCGTGGGGC
581	>miR-2814	1	ACAAAGTCGTGTGGTAGAAGGT
582	>miR-2837	1	GATGGTTACTACGTGGAATC
583	>miR-2852	1	CAAACTTCTGGATTTTTTGA
584	>miR-285-3p	1	TAGCACCATTCGAAATCAGT
585	>miR-2861	36	GGGGACGGCGAGCGGGCGGG
586	>miR-2881	36	CGGGTGGGGGGCGCGCGGTG
587	>miR-2885	15	CGGCGCCAAGCGCCGGGCGCGA
588	>miR-2886	4	ACCGCCGCCCGGCCGCGCCC
589	>miR-2888	14	GGGGGTGTAGGGGGGGTGTGG
590	>miR-2898	3	CTGGTGCCGAGAGCCGGGGA
591	>miR-2900	280	CGGGCGGGCGGGACGGAG
592	>miR-2902	11	GTGGCTGGCCGGGGTGGG
593	>miR-294	1	CGCAAAATGGAGGCGCTGATCCT
594	>miR-2954	2810	CATCCCCATTCCACTCCTAGCAG
595	>miR-2954*	1069	TGCTGAGAGGGCTTGGGGAGAGGA
596	>miR-2955	4	TAAGCTCCTGGACTTTGCATCA
597	>miR-2957	3	TCGGAGTGTCACAGAACTTTGC
598	>miR-2959	9	TTCTGGATGAGCTGAGGGT
599	>miR-296	1	GAGGGCCCCCCCTCAATCCTGC
600	>miR-2962	135	AGGAGGAGGAAGAGGAGGA
601	>miR-2964	2147	CACAAGAATTGCGTTTGGACAA
602	>miR-2964a-3p	30	AGAATTGCGTTTGGACAATCAG
603	>miR-2966	1390	ACGGGACGGGACGGGACGGG
604	>miR-2970	1468	GACAGTCAGCAGTTGGTCTGGTAT
605	>miR-2970*	3	CAGATCACCTCTTGGCTGTGGG
606	>miR-2974	18	GCGGGCAGGGGCTGGGGCCGGG
607	>miR-2976	216	GAGGAGCGGGCGGGCGGCG
608	>miR-2981	679	CCGCCTCCGGGCGGGCCGGG
609	>miR-2982	79	TGCTGAGAGGGCTTGGGA
610	>miR-2986	3	CTGGACACAGAGACTTCAT
611	>miR-2989	430	GCGCATGATGAGAACCGT
612	>miR-2993	8	CCTGGCTGATGGAGAAGGAG
613	>miR-29a	15770	TAGCACCATTTGAAATCGGTT
614	>miR-29a-2*	3	TGACCGATTTCTCTTGGTGT
615	>miR-29a-3p	65	TAGCACCATCTGAAATCGGTTA
616	>miR-29a-5p	22	ACTGATTTCTTTTGGTGTTCA
617	>miR-29b	1957	TAGCACCATTTGAAATCAGT
618	>miR-29b*	8	CTGGTTTCATATGGTGGTTTAG
619	>miR-29b-1-5p	8	CTGGTTTCATATGGTGGTTTAGA
620	>miR-29b-3p	1906	TAGCACCATTTGAAATCAGTGTT
621	>miR-29c	15871	TAGCACCATTTGAAATCGG
622	>miR-29c-3p	15506	TAGCACCATTTGAAATCGGTTA
623	>miR-29d	10	TAGCACCATTTGAAATCAA
624	>miR-29e	1904	TAGCACCATTTGAAATCAGTGTTT
625	>miR-301	3	CAGTGCAATAATATTGTCAAAGCATT
626	>miR-3015a	2	CTCTGGCCATTGAAGAACGG
627	>miR-301a	56	CAGTGCAATAGTATTGTCAAAG
628	>miR-301a*	182	GCTCTGACTTTATTGCACTAC
629	>miR-301a-3p	59	CAGTGCAATAGTATTGTCAAAGC
630	>miR-301a-5p	190	GCTCTGACTTTATTGCACTACT
631	>miR-301b	3	CAGTGCAATAATATTGTCAAA
632	>miR-301b-3p	55	CAGTGCAATAGTATTGTCAAAGCAT
633	>miR-301b-5p	22	GCTCTGACAATGTTGCACTACT
634	>miR-3025	1	AGTAGTAAGCGATCAGTTGGA
635	>miR-305*	5	CGGGACGATGTTGGAGACGC
636	>miR-3072-5p	96	AGGGACGGAGGGAGGGAGG
637	>miR-3074-1-3p	1	GATATCAGCTCAGTAGGCACCGGT
638	>miR-3077-5p	5	CTGGGACGGGCGGGCGGGCAC
639	>miR-307b-5p	10	TCCTGAAGGAGCTGTGTGATGG
640	>miR-3081-5p	409	GCTGGAGCTGGAGCGGCTGCAGG
641	>miR-3087-5p	1	CCAGGGCAGCAAGAGTGTGAG
642	>miR-30a	7816	TGTAAACATCCTCGACTGGAAGC
643	>miR-30a-3p	906	TTTCAGTCGGATGTTTGCAGC
644	>miR-30a-5p	7958	TGTAAACATCCTCGACTGGAAG
645	>miR-30b	13	TGTAAACATCCCTGACTGGAAGCT
646	>miR-30b*	2	CTGGGGAGGAGGGGTGTGTGCT
647	>miR-30b-3p	990	CTTTCAGTCGGATGTTTGCAG
648	>miR-30b-5p	32	TGTAAACATCCTACACTCAGCT
649	>miR-30c	413	TGTAAACATCCTACACTCTCAGCT
650	>miR-30c*	352	TTTCAGTCGGATGTTTGCAGTAT
651	>miR-30c-1-3p	2553	TGGGAGAGGATTGTTTACGCCT
652	>miR-30c-2-3p	2242	CTGGGAGAAGGCTGTTTACT
653	>miR-30c-5p	410	TGTAAACATCCTACACTCTCAGC
654	>miR-30d	14094	TGTAAACATCCCCGACTGGAAGC
655	>miR-30d-3p	3	CTTTCAGTCAGATGTTTGCT
656	>miR-30d-5p	14737	TGTAAACATCCCCGACTGGAAG
657	>miR-30e	2174	TGTAAACATCCTTGACTGGAAGC
658	>miR-30e-3p	305	CTTTCAGTCGGATGTTTACAGC
659	>miR-30e-5p	2037	TGTAAACATCCTTGACTGGAAGCT
660	>miR-31	15195	AGGCAAGATGTTGGCATA
661	>miR-3102-5p.2-5p	24	GGTGGTGGAGGAGAGAGC
662	>miR-310-3p	1	TATTGCACTCTTCCCGGCCTCTTT
663	>miR-3120-3p	43	CACAGCAAGTGTAGACAGGCAT
664	>miR-3125	16	AGAGGAGCTGGTGGAGAG
665	>miR-3135a	1	TGCCTAGGCTGAGACTGCAGTG
666	>miR-3135b	14929	GGCTGGTCCGAGTGCAGTGGTGTTT
667	>miR-31-3p	1	TGCTATGCCAACATATTGTCATCA
668	>miR-3141	73	GCGGGCGGGGGGGAGGAA
669	>miR-315	1	TTTTGATTGTTGCTGCTGGTGTT
670	>miR-3154	3	CAGCAGAGGAGTTGGGAGCAGCAG
671	>miR-3156-5p	1	AACGATCTGATGGGGAGACA
672	>miR-3157-5p	101	TTCAGACAGGCTCGGTGCAGTGACT
673	>miR-31-5p	4	AGGCAAGATGGTGGCATAGCT
674	>miR-3162-5p	9	TTAGGGATGTGAAGGCTGGGGGCAG
675	>miR-3168	16	GAGTTCTAAGTCGACGATC
676	>miR-3182	2223	GTTTCTGTAGTGTAGTGG
677	>miR-3195	69	ACCGCCGCGGCCCGGGTT
678	>miR-3196	50	CGGGGCGGGGACGGGGCCTG
679	>miR-31a	6243	AGGCAAGATGTTGGCATAACTGTTA
680	>miR-32	37	TATTGCACATTACTAAGTTG
681	>miR-32*	1	CAATTTAGTGTGTGCGATAC
682	>miR-320	193	AAAAGCTGGGTTGAGAGGGCGAT
683	>miR-3201	527	GGGAGGTAGTGACGAAAAAT
684	>miR-3203*	2	TGGTATTGAGATATGCTTACAGTG
685	>miR-320a	262	AAAAGCTGGGTTGAGAGGGCGA
686	>miR-320b	7	AAAAGCTGGGTTGAGAGGGCAAT
687	>miR-320c	294	AAAAGCTGGGTTGAGAGGG
688	>miR-323	1	GCACATTACACGGTCGGCCTC
689	>miR-324-3p	2	ACTGCCCCAGGTGCTGCTGGTAA
690	>miR-32-5p	36	TATTGCACATTACTAAGTTGCA
691	>miR-328-5p	8	GGGGGCGGGAGGGGCTGAGGGA
692	>miR-328a*	34	GCGGGGCAGGGAGGGGGCA
693	>miR-33	1566	GTGCATTGTAGTTGCATTGC
694	>miR-330-3p	1	GCAAAGCACACGGCCTGCAGAGT
695	>miR-33-1*	1	CAATGTTTCTGCAGTGCAGTAT
696	>miR-33-2*	6	CAATGCCCCTGCCATGCAGCCTTT
697	>miR-33-5p	1432	GTGCATTGTAGTTGCATTGCAGA
698	>miR-338	236	TCCAGCATCAGTGATTTTGTTGA
699	>miR-338*	3	AACAATATCCTGGTGCTGAGTGT
700	>miR-338-3p	256	TCCAGCATCAGTGATTTTG
701	>miR-339-3p	1	TGAGCGCCTCGACGACAGAGCCAA
702	>miR-33a	1626	GTGCATTGTAGTTGCATT
703	>miR-33a-5p	1553	GTGCATTGTAGTTGCATTGCA
704	>miR-34	27851	GCATGTGTGGTTCAGTGGTAGT
705	>miR-340-5p	2	TTATAAAGCAATGAGACTGATT
706	>miR-341	11	CGGTCGGTCGGTCGGTCGGGGT
707	>miR-342-3p	1	TCTCACACAGAAATCGCACCCGT
708	>miR-344g-5p	3	AGGGCTGCTGGCAGGAGT
709	>miR-345-5p	3	GCTGACTCCTAGTCCAGGG
710	>miR-346-3p	2	AGGCAGGGCTGGGTGCACGC
711	>miR-3473b	3	AGGGTCTGGAGAGAGGCACAG
712	>miR-3488	2	GGCGCCGTGGCTTAGTTGGT
713	>miR-3490	1078	TCTTTGGGCATGTGGGGACA
714	>miR-3492	1	ATCCGGGCTGAGATTTGCGGATCT
715	>miR-34a	17	TGGCAGTGTCTTAGCTGGTTGTTT
716	>miR-34a-5p	18	TGGCAGTGTCTTAGCTGGTTGT
717	>miR-34b	1192	TAGGCAGTGTAGTTAGCTGAT
718	>miR-34c	899	AGGCAGTGTAGTTAGCTGATTGT
719	>miR-34c-3p	1	AATCACTAACCACACAGCCAGG
720	>miR-34c-5p	524	AGGCAGTGTAGTTAGCTGATTGC
721	>miR-3500	1	AAAGATGGTGGTAGATGTGT
722	>miR-3506	11	AAGGGGTTGAGACGAGTG
723	>miR-351*	6	GGTGCAAGAGGCGAACCAGGGGAAC
724	>miR-351-5p	15	TCCCTGGGGAGCCTGTTTGAGTG
725	>miR-352	1014	GGTAGTAGGTTGTATAGTGA
726	>miR-3524	4	CAGAATAACAGAATGGCTGAGG
727	>miR-3533	2	ATGAAGTGTGATGTGGATAT
728	>miR-3535	36	TGGATATGATGACTGATTATCT
729	>miR-3536	4	CTGCATGCTAGTAGACCCTTTCTG
730	>miR-3538	2	GTTCGGTGATGAGACCATA
731	>miR-3540	277	ACGGTGGAAGAACAAGGCCTGC
732	>miR-3549	4	ATCTCGCCCGCAAAGACCCAGA
733	>miR-3556a	2	GATATTCAGATTGTGGCTA
734	>miR-3564	53	TGGAAAGCAAAGAAGGTGAAG
735	>miR-3569	1	GGGGAAAGCAGACTTCAGGC
736	>miR-3570	1	TACAATCAACGGTCGATGGTTTT
737	>miR-3584-5p	91	GAGGAGGAGGCGGAGGAGGC
738	>miR-3605-5p	2	TGAGGATGGATAGCAAGGAAGCC
739	>miR-3621	2	CCGCGTGGGGTCTGCGGG
740	>miR-363	3002	AATTGCACGGTATCCATCT
741	>miR-363*	72	GTGGATCACGATGCAATTTT
742	>miR-363-3p	2871	AATTGCACGGTATCCATCTGTA
743	>miR-363-5p	186	CGGGTGGATCACGATGCAATTTT
744	>miR-3648	57	GCCGCGGGGCGCTGAGGG
745	>miR-365*	925	GAGGGACTTTCAGGGGCA
746	>miR-3652	51	CGGCGGAGGTGGAGGCAG
747	>miR-365-2-5p	862	AGGGACTTTCAGGGGCAGCTGTG
748	>miR-365-5p	920	GAGGGACTTTCAGGGGCAGCT
749	>miR-3656	5	CGGCGGGTGCGGGGGTGGGCG
750	>miR-365a-3p	276	TAATGCCCCTAAAAATCCTTAT
751	>miR-365a-5p	83	AGGGACTTTTGGGGGCAGATGTG
752	>miR-365b-5p	952	AGGGACTTTCAGGGGCAGCT
753	>miR-3664-3p	1	TCCGGAGTAAAACAGGTT
754	>miR-3665	6	CGGCAGGAGCGGCGGCGGCG
755	>miR-3666	1	CATCAGAGTGTAGATGCCGT
756	>miR-367-3p	19	TTATTGCACATGGGGATGGA
757	>miR-3676-5p	7	AGGAGATCCTGGGTTCGA
758	>miR-3689a-3p	847	CTGGGAGGTGGAACGGGT
759	>miR-3741	8	ACAGAGGGAGGAAGAAGTA
760	>miR-374a-5p	1	TTATAATACAACCTGATAAGTGA
761	>miR-375	278	TTTGTTCGTTCGGCTCGCGTTA
762	>miR-3751	9	CGGCGGTGTGGAAGCGGGG
763	>miR-3769	3	GAGCTCAAAGAGAAGATTGATCG
764	>miR-376c	2	AACATGGAGGAAATTCCA
765	>miR-3775	16	TGAGGAGGATGAGGAGGGTAATA
766	>miR-3776	11	AGAGGAGGGGAGAGGAGAGAGCG
767	>miR-378	5	ACTGGACTTGGAGTCAGAAGGC
768	>miR-378a-3p	5	ACTGGACTTGGAGTCAGAAGG
769	>miR-378b	24	AGGAATGTGGAGGCAGAA
770	>miR-378c	1	ACTGGACTTGGAGTCAGAAGT
771	>miR-378f	1	ACTGAACTGGGAGCCAAAGC
772	>miR-3792	4	GATGAGGAAAGAAGAGAAGCT
773	>miR-3817-5p	4	TCGGGAGTGTGGGAGGTGT
774	>miR-383	69	AGATCAGAAGGTGATTGTGGCTT
775	>miR-3833-5p	1	ACTGAAGTCAAGCAGGCT
776	>miR-383-5p	5	GATCAGAAGGTGACTGTGGCA
777	>miR-3842-5p	3	AAGGAAGGAAAACGAGCGG
778	>miR-3843-5p	36	AGCTTGGTGATGTGGTTTAGTG
779	>miR-3865-5p	1	AGGCAAGAACATGTAGCTG
780	>miR-3885-5p	318	CAGGCGGCGGCGGCGGCGG
781	>miR-3890-5p	110	TGCATCTGGATCTGCGGAA
782	>miR-3896-5p	18	ATATCTCGGTGGAACCTCCA
783	>miR-3897-3p	13	CTGGTGGTGGTGGTCGGTG
784	>miR-3917	3	GCCGGAGCGGGAGCAGGTGGG
785	>miR-3921	2	TCCTGCCAGTAGCATATGCTTGT
786	>miR-3934	3	AGGTGTGGAAATGAGGAG
787	>miR-3940-5p	120	GTGGGCGGGGCGGGCTGT
788	>miR-3945	1	AGGGCATTAGGAGGAGGGTTTAT
789	>miR-3960	147	GCGGCGGCGGCGGCGGCGGCG
790	>miR-3962	1710	GGTAGTAGTTGTATAGTTT
791	>miR-3963	9	TCGAATCCCACTTCTGACACC
792	>miR-3964	112	ATAAAGTAGAAAGCACTAAA
793	>miR-3965	4	TAGCTTATCAGCCTGATGTT
794	>miR-3968	15	TCGAATCCCACTTCTGACACCA
795	>miR-3971	91	TCTCCCAACCCCTGTACCAGCA
796	>miR-4001b-5p	2	TGGAATTGACAGAAACAGGC
797	>miR-4006b-5p	67	TGGAACAATGTAGGCAAGGG
798	>miR-4006f-5p	176	TTGAACAATGTAGGTAAGGG
799	>miR-4011a-5p	1	CACAGAGGACTAAAGATG
800	>miR-4020b-5p	25	GTTGGTTGGTTGGTTGGTTTA
801	>miR-4022-3p	1	AATATGATGTTTTACTTTAA
802	>miR-4026-5p	28	GTACAGTGATGAGACTTTG
803	>miR-4039-3p	1	AAGTTTGTTTCTTGGATT
804	>miR-4053-5p	1	CTCCGGGGTATCGTCGTGT
805	>miR-4080-3p	1	CTGGACCAAGTGATGAAGCA
806	>miR-4089-5p	38	CTGGAAATACTGTTCTTT
807	>miR-4090-3p	3204	AGGTAGTAGATTGTAGTTG
808	>miR-4104-5p	7	AAGTGAAATTGTCGGACTTG
809	>miR-411	2	ATAGTAGACCGTATAGCGTAC
810	>miR-4110-5p	1	AACCTGTAGATAAGCAGTTG
811	>miR-411-5p	2	TAGTAGACCGTATAGCGTAC
812	>miR-4120-5p	7	TATGATGATAGAGAATGGT
813	>miR-412-3p	2	TGGTCGACCAGTTGGAAAGTAA
814	>miR-4127-3p	2	AGGCACTGTGAGATGAGTG
815	>miR-4128-3p	2	TTTGAGGAGAACGACGAGGA
816	>miR-4130-3p	149	CAGAAGGCTGCGTGTTCGTA
817	>miR-4145-3p	19	AAGGAATTGTTGAGTGGCT
818	>miR-4152-5p	1	AGGATGTTAGTTGGAGTTAAA
819	>miR-4154-3p	196	TTTTGTTGGTTTTCGGAAAC
820	>miR-4175-3p	306	GGGGATGTAGCTCAGATGGTAG
821	>miR-4190-5p	1	TAGAGGTTTATATTTACT
822	>miR-4205-5p	150	CGGTTAGTACTTGGATGGGA
823	>miR-4206-3p	142	CGATTGGATGGTTTAGTGAG
824	>miR-4214-5p	2	TACTGTGGAAGTAATGATGG
825	>miR-423*	216	TGAGGGGCAGAGAGCGAGACTTTT
826	>miR-423-3p	1	AGCTCGGTCTGAGGCCCCTCAGT
827	>miR-423-5p	251	TGAGGGGCAGAGAGCGAGACTTT
828	>miR-424-3p	1	CAAAACGTGAGGCGCTGCTAT
829	>miR-425	603	AATGACACGATCACTCCCGCT
830	>miR-425*	128	CATCGGGGATGTCGTGTCTGTC
831	>miR-425-3p	129	CATCGGGGATGTCGTGTCTGT
832	>miR-425-5p	589	AATGACACGATCACTCCCGCTGA
833	>miR-4256	888	ATCTGAGCGGCTGATGAATGT
834	>miR-4270	4	CAGGGAGGCTGGGGAGGGCA
835	>miR-4281	63	GGGCCCGGGCTGAGGGGGG
836	>miR-4286	8	ACCCCACTCCTGGTACCAT
837	>miR-4289	5	GCATTTCAGGGCTAACTA
838	>miR-429	128	TAATACTGTCTGGTAATGCCG
839	>miR-429*	4	GTCTTACCAGGCAAAGTTA
840	>miR-4291	8	GTTCAGCAGGAACTGGCT
841	>miR-429-3p	128	TAATACTGTCTGGTAATGCCGT
842	>miR-4298	815	CTGGAGGAGGAGGAGGAG
843	>miR-429b	2	ATACTGCCTGGTAATCAT
844	>miR-4301	1702	TCCCACTACTGCACTTGACTG
845	>miR-4304	1	CCGGCATGATCGAGGGCAG
846	>miR-4306	2	TGGGACAGAAAGGCAGTG
847	>miR-4314	8	CACTCTGGAAGATGGGACAG
848	>miR-432	8	TCTTGGAGTAGGTCATTGGGTG
849	>miR-4324	8	TCCCTGAGACCCTAACTAA
850	>miR-432-5p	13	TCTTGGAGTAGGTCATTG
851	>miR-4330	194	CCTCAGATCAGACGTGGCG
852	>miR-433-3p	1	ATCATGATGGGCTCCTCGGTGTA
853	>miR-4419b	14	GCAGGCTGCAGGAAGAGG
854	>miR-4426	4	AGAGAGATGGGCAGTACTTT
855	>miR-4429	19	AGGAGCTGGGCTGAGAGG
856	>miR-4430	2	CGGCTGTGAGTGAGGCGGG
857	>miR-4436a	17	GCAGAGAGGGAGAGTGGAT
858	>miR-4443	157	TCTTCGGGGGCGTGGGTTTT
859	>miR-4444	59	GCATCGGTTGGAAGAGGCC
860	>miR-4448	1895	GGCTCGTTGGTCTAGGGGTATG
861	>miR-4451	50	TGGTAGAGCTGAGGACTGT
862	>miR-4454	70	TCGAATCCGAGTCACGGCACCA
863	>miR-4455	2	AGGGGTGTGTGTGTGGTTTT
864	>miR-4458	26	GAGGGAGGTGGGGAAGAAA
865	>miR-4459	2678	AGGAGGAGGAGGAGGAGGAG
866	>miR-4463	38	GGGGCTGGGGATGGGGCC
867	>miR-4466	203	GTGGAGCCGGCCGGCGCGGG
868	>miR-4468	5	GAGCAAAGGATGTAGATG
869	>miR-4478	15	GGAGGCTGAGATGAGGAG
870	>miR-4485	4	TAAACGGCCGCGGTATCCTA
871	>miR-4487	19	AGGCTGCTGAAGAGGAAG
872	>miR-4488	6	AGGGGGCGGGCTCCGGCGGG
873	>miR-449	11	TGGCAGTGTATGTTAGCTG
874	>miR-4492	116	GGGGCTGGGCGCGCGCCGCG
875	>miR-4497	180	CTCCGGGACGGCTGGGAAT
876	>miR-4498	2	TGGGCTGGAGTGGCAAGGGCATTG
877	>miR-4499	61	AAGACTGGAAGGAGGGCA
878	>miR-449b-5p	1195	AGGCAGTGTAGTTAGCTG
879	>miR-449c-5p	1	AGGCAAGTGCATGCTAGTG
880	>miR-4505	32	CTGGGCTGGGCTGGGACGGG
881	>miR-4506	4	AACTGGAGAGGCTGAGGCAA
882	>miR-4507	48	CTGGGCTGGGCGGGCAGG
883	>miR-4508	156	AAGCGGGGCTGGGCGCGCGC
884	>miR-451	1117	AAACCGTTACCATTACTGAGTTT
885	>miR-4510	5359	TGAGGGAGTAGGTTGTATGGTT
886	>miR-4516	8	GGGGAGAAGGGTCGGGGCGG
887	>miR-451a	1160	AAACCGTTACCATTACTGAGTT
888	>miR-4526	2	GAGGACAGCAGGGCTGGCGT
889	>miR-4530	16	GCCGAGCAGGACGGAGCCG
890	>miR-4531	1	AAGGAAGAAGGCTTCTGTGA
891	>miR-454-3p	14	TAGTGCAATATTGCTTATAGGGT
892	>miR-454b	16	TAGTGCAATATTGCTTATA
893	>miR-455	98	TATGTGCCCTTGGACTACATCG
894	>miR-455*	135	GCAGTCCATGGGCATATACACC
895	>miR-455-3p	118	GCAGTCCATGGGCATATACAC
896	>miR-455-5p	114	TATGTGCCCTTGGACTACATC
897	>miR-455b	98	GTATGTGCCCTTGGACTACAT
898	>miR-456	8579	CAGGCTGGTTAGATGGTTGTCT
899	>miR-457b	2	AAGCAGCACGTAAATACTGGAATA
900	>miR-458	45	ATAGCTCTTTGAATGGTACTGC
901	>miR-460	411	CCTGCATTGTACACACTGTGT
902	>miR-460-5p	416	CCTGCATTGTACACACTG
903	>miR-460a	416	CCTGCATTGTACACACTGTGTG
904	>miR-460a*	13	GCACAGCGCATACAATGTGGATT
905	>miR-460a-3p	12	CACAGCGCATACAATGTGGAT
906	>miR-460b*	15	ACAGCGCATGCAATGTGGACAA
907	>miR-460b-3p	22	CACAGCGCATGCAATGTGGACA
908	>miR-460b-5p	25	TCCTCATTGTACATGCTGT
909	>miR-462	27828	GCAACGGAATCCCAAAAGC
910	>miR-4634	12	GGGCGCGACCCGCTCCGGGGA
911	>miR-4646-5p	304	CTGGAGAAGAGGAGGCTGAGGG
912	>miR-4651	51	CGGGGTGGGATGGGGACGGG
913	>miR-4657	1	AATGGTGGATGAGTCTGAGGCAGT
914	>miR-4667-5p	9	CTGGGGAGAGAGGAGAAC
915	>miR-466c	4	TGTGATGTGTGATGTGTG
916	>miR-466i-5p	5	TGTGTGTGTGTGTGTGCT
917	>miR-4674	3	CTGGGCTCGGAACGACGGT
918	>miR-4688	36	TAGGGGTGCAGCAGGAGCTGGG
919	>miR-4689	1048	TTGAGGAGAATGTTGTGGGGAC
920	>miR-4700-5p	2	CTGGGGTGAGGACAGTGT
921	>miR-4734	18	GCTGCGGGTGCGGACGGGGC
922	>miR-4736	2	AGAGCAGGATCTGGGCATG
923	>miR-4737	4	ATACGGCATGCTGAAGTG
924	>miR-4738-3p	3145	TGAAACTGGAGCGGCTGCAGGA
925	>miR-4745-5p	4	TGAGTGGGGGCTGCGGGGCGGCG
926	>miR-4758-5p	6	GTAGTTGGAGCCGGCTGAGGGCAG
927	>miR-4759	489	TAGGAGTAGATGTTGCATT
928	>miR-4763-3p	14	AGCGGGGGCTGGGATGGGACGGG
929	>miR-4768-3p	5	GCAGAGACCAGAGAGAAG
930	>miR-4770	2	TGGACGATGACATTAGCT
931	>miR-4787-5p	10	GCCGGGGGCTGAGCGGCGGCTCCT
932	>miR-4791	30	TGGATATGATGACTGATTAT
933	>miR-4800-5p	9	AGGGCGAGGAAGGAAGGC
934	>miR-4825*	9	GTGGGACAGGGAGGAGATGTGGGG
935	>miR-483-5p	44	AAGACGGGAGGAAAGAAGGGAG
936	>miR-4849	1	TGGTACAAGTGGAGAGTGTTA
937	>miR-485	4	AGAGGCTGGCCGTGATGAATTCG
938	>miR-485-5p	6	AGAGGCTGGCCGTGATGAATT
939	>miR-486-5p	8	TCCTGTACTGAGCTGCCCCGA
940	>miR-4866*	4267	AGCTGTAGCAGTGCAAGTTGACCA
941	>miR-487b	1	AATCGTACAGGGTCATCCACT
942	>miR-488-3p	2	AAAGGCTGTTTCTTGGTCA
943	>miR-489	9	TGACATCATATGTACGGCTGCTTT
944	>miR-490*	1	CAACCTGGAGGACTCCATGCTGT
945	>miR-4900b	18	TGCTGCCTGGAGAAGATG
946	>miR-4905	1	AATGTGGAAGGGATATGTTAGAAAT
947	>miR-490-5p	1	CCATGGATCTCCAGGTGGGT
948	>miR-4935	88	GCGGCGGAGGAGGTGGAGGCGG
949	>miR-4948-5p	227	CGGCGGGCGGGCGGGCGGT
950	>miR-495	1	AAACAAACATGGTGCACTTCTTT
951	>miR-4956-3p	3	GCGGTGGCGCTGGGCACGG
952	>miR-497	2	AGCAGCACACTGTGGTTTGTA
953	>miR-497-5p	3	CAGCAGCACACTGTGGTTTGT
954	>miR-4978-5p	3	GCAGGAAAAGGCTCTTTCT
955	>miR-4979-3p	1	ATAATGTGTATATATATAT
956	>miR-4981-3p	1	TGGCGGTAGGGCAGCGTCT
957	>miR-499	122	TTAAGACTTGTAGTGATGTTT
958	>miR-4999-5p	21	TGCGGTAGACAGGTAGTGA
959	>miR-499a-5p	4	TTAAGACTTGCAGTGATGTTT
960	>miR-5010-5p	7	AGGGGGATGGCAGAGCAAAATT
961	>miR-503-5p	1	TAGCAGCGGGAACAGTACTGCAG
962	>miR-505*	2	GGGAGCCAGGAAGTATTGATGTT
963	>miR-5088	3	CCGGGTCAGGGATTGGATGGG
964	>miR-5093	2	AGGAAATGGCTGCTGACGGAGC
965	>miR-5097	87	TCAGGTCCCTGTTCGGGCGCCA
966	>miR-5100	215	TCGTATCCCAGCGGTGCCTCCA
967	>miR-5105	15	GAGCGCCGCTCGTGGTCGGGAGCC
968	>miR-5106	43	GGGTCTGTAGCTCAGTTGGTTAGAG
969	>miR-5107	6	TGGGAGCAGGAGGCAGGGACACC
970	>miR-5108	17	GGGTAGAGCACTGGATGGAT
971	>miR-5109	11	TGGTGCGTACCAGGGGAATCCGACTG
972	>miR-5110	9	AGTACGGTAGAGGGTGTTGGAATT
973	>miR-5111-3p	2	AAAGACAGCAAGGCCCTGCGTG
974	>miR-5111-5p	860	GCTAGCTCAGTCGGTAGAG
975	>miR-5112	69	TAGCTCAGTCGGTAGAGCATG
976	>miR-5115	182	CGGAAGCGTGCTGGGCCCA
977	>miR-512-3p	47	AAGATGTTGGCATAGCTGAGGC
978	>miR-5124	2	GTCAAGTGACTAAGAGCAT
979	>miR-5125	45	CTGCCCTGGGATTTCGTTGC
980	>miR-5126	104	GCGGGCGGGCGGTGGCGGAG
981	>miR-5133	120	GCTGGAGCGGCTGCAGGAG
982	>miR-513b	1	TGTACAAGGAGCTGTATTAT
983	>miR-5190	5	CAGGACTAGCTGGAGGCA
984	>miR-5196-5p	15	GAGGGCGGCGGGACGAGGGTTGGGA
985	>miR-520c	1	GTAGAGGAAGGACTTTCTGT
986	>miR-532-3p	1	CTCCCACACCCAAGGCTTGCA
987	>miR-532-5p	1	CATGCCTTGAGTGTAGGACCGTCA
988	>miR-5402*	8	CTGTAGCTCTTGAGATGAAGCA
989	>miR-5403	3	AGGAAAGAGATAAGGATGG
990	>miR-5425	4	TGGCTAGAAGGGATGTCTG
991	>miR-543-3p	1	AAACATTCGCGGTGCACTTCTT
992	>miR-5442	3	CGGCAAGGGGAACGCGGTG
993	>miR-5443	4	TGTAGAACAAGGTGTAGATG
994	>miR-5456	1	TCATTTAGCTGAGCAAGGACAC
995	>miR-550a-3-5p	28	GTGCGGAGGGAGGAAGAG
996	>miR-551a	8	GCGACCCATGCTTGGTTTCCA
997	>miR-551b	15	GCGACCCATACTTGGTTTCAGT
998	>miR-551b-3p	16	GCGACCCATACTTGGTTTCA
999	>miR-551b-5p	118	GAAACCAAGCGTCGGTGGAGCC
1000	>miR-552	2	AAGCAGTGACTGGTAGACAA
1001	>miR-553	2	AAAAGGGTGCAGAGTTTCTTT
1002	>miR-5572	1	GTGGGGTGCTAGGGGGGTGCT
1003	>miR-5591-5p	1	GTGGGAGCTGCTGATGGGTAT
1004	>miR-5606	5	GCAGGAAGGCAGACAGGACAG
1005	>miR-5616-3p	4	AACTTGGATGGAGGTGAGCAGG
1006	>miR-583	456	AAAGAGGACCGGCCCCAGTAC
1007	>miR-595	1	GACTTGTGCTGTGGTGTGCT
1008	>miR-6-1-5p	83	AAGGGAAAGTTGCGTGCTGTGA
1009	>miR-629-5p	3	TGGGTTTACGTTGGGAGA
1010	>miR-631	1	AGCATGGCCGAGACCTCGTAGC
1011	>miR-638	46	AGGGAGCGGGCGGCGGCGGCATG
1012	>miR-644b-5p	1	TGGGCTAAGGGAGATGATTGG
1013	>miR-645	2	TTAGGCCGTACTGCATGA
1014	>miR-654-3p	26	TTGTCGGCCTGACCATACCCGTA
1015	>miR-663	19	AGGGGCGCTGCGGGACCG
1016	>miR-664	2	CAGGACTGGGGTTATGTGGTG
1017	>miR-664-2*	4	CTGGCTAGGGAAAATGATT
1018	>miR-664-5p	5	ACTGGCTAGGGAAAATGATTGGA
1019	>miR-666	6	GGGGCATGGCTGTGTGAG
1020	>miR-667*	1	CGCGTGCTGGTGGAGGTGGCC
1021	>miR-672	18	TGGTTTGGTGGAAGTGTGTT
1022	>miR-672-5p	1	TGAGGTTGGTGTACTGTGTGTTA
1023	>miR-678	41	GGCTCGGGGCAAGGACGGG
1024	>miR-696	26	TGCGTGTGCTTGGCTGAGG
1025	>miR-7	105	TGGAAGACTAGTGATTTTGTTGTT
1026	>miR-7*	12	CAACAAATCACAGTCTACCAT
1027	>miR-705	130	GGTGGAGGTGGAGGTGGAGGA
1028	>miR-709	3713	GGAGGAGGAGGAGGAGGA
1029	>miR-71	1	TGAAAGACGATGGTAGTGAG
1030	>miR-7-1-3p	13	CAACAAATCACAGTCTGCCATA
1031	>miR-71-5p	13	TGAAAGACATGGGTAGTTGAGACG
1032	>miR-716a	2	CGGTGCGCCTGGAAGCCT
1033	>miR-716b	119	TGCAGATCTTGGTGGTAGTAGCAAAT
1034	>miR-71c	12	TGAAAGACATGGGTAGTTGAGA
1035	>miR-72	4	AGGCATGATGTTGGCATA
1036	>miR-720	19	TCGATCCTCGCTGGGGCCTCCA
1037	>miR-72-5p	14317	AGGCAAGATGTTGGCATAGCTGA
1038	>miR-726	804	CTCACTACTAGCGGAACTCGGT
1039	>miR-727	2	GTTGAGGCGAGTTGAAGACTAA
1040	>miR-744-5p	2	TGCGGGGCTAGGGCTAACAGTT
1041	>miR-757	19	GCCGGCTGAGGTGGGATTC
1042	>miR-7-5p	82	TGGAAGACTAGTGATTTTGTTGT
1043	>miR-762	70	CGGGGCCGGGGCCGGGGCCGGG
1044	>miR-765	7	GGAGGAGAAGGAGATGAGTG
1045	>miR-766-5p	2	AGGAGGAAAGGTGCTGCTT
1046	>miR-804	3	TGTGAGTTCGTGCCTCACCTGGAGCA
1047	>miR-84b	8	TGAGGTAGAAGGATGTGTG
1048	>miR-875-3p	1	TCCTGGAAACCTGGGGTCTGTG
1049	>miR-883b-5p	1	TGACTGTAGATAAGGGTAGCAGCA
1050	>miR-889	2	TTAATATCGGACAACCATTGT
1051	>miR-9	209	TCTTTGGTTATCTAGCTG
1052	>miR-9*	70	TAAAGCTAGATAACCGAAAGT
1053	>miR-9-1*	73	ATAAAGCTAGATAACCGAAA
1054	>miR-92	16121	ATTGCACTTGTCCCGGCCT
1055	>miR-920	18	AGGGAGCGGTGGAGACAA
1056	>miR-92a	16175	TATTGCACTTGTCCCGGC
1057	>miR-92a-1*	228	GTGGGGATTTGTTGCATTACT
1058	>miR-92a-1-5p	1	AGGTGGGGATCGGTAGCAATGCT
1059	>miR-92a-2*	27	CAGGTTGGGATCAGTTGCAATG
1060	>miR-92a-2-5p	70	TGGGTGGGGATTTGTTGCATTAC
1061	>miR-92a-3p	16668	TATTGCACTTGTCCCGGCCT
1062	>miR-92b	1266	TATTGCACTCGTCCCGGCCTC
1063	>miR-92b*	12	GGGCCGGGATGCGGTGCAGTGTT
1064	>miR-92b-3p	15931	ATTGCACTTGTCCCGGCCTG
1065	>miR-92b-5p	3	AGAGCGGGCGCGGTGCAGG
1066	>miR-92c	15633	ATTGCACTTGTCCCGGCCTGTT
1067	>miR-92d	3	TATTGCGCTTGTCCCGGCCTGT
1068	>miR-9-3*	5	TAAAGCTAGAGAACCGAATGTA
1069	>miR-932-3p	6	TGGAAGCAGTGGGAAGTG
1070	>miR-93-5p	1	CAAAGTGCTGTTCGTGCAGGTAT
1071	>miR-9-3p	70	ATAAAGCTAGATAACCGAAAGTA
1072	>miR-95	2	TTCAACGGGTATTTATTGA
1073	>miR-96	6	TTTGGCACTAGCACATTTTTGC
1074	>miR-96-5p	6	TTTGGCACTAGCACATTTTTGCT
1075	>miR-96a	1	GTTGAGCATTAAGGATTGCACT
1076	>miR-98	187	TGAGGTAGTAAGTTGTGT
1077	>miR-997-5p	3	CCCAAACCGAAGGCCTTCA
1078	>miR-99a	3441	AACCCGTAGATCCGATCTTGT
1079	>miR-99a*	61	CAAGCTCGCTTCTATGGGTCT
1080	>miR-99a-3p	61	CAAGCTCGCTTCTATGGGTCTGT
1081	>miR-99a-5p	3282	AACCCGTAGATCCGATCTTGTG
1082	>miR-99b	333	AACCCGTAGATCCGAACTTGCGA
1083	>miR-99b-3p	1	CAAGCTCGTGTCTGTGGGTCCGAAGAA
1084	>miR-99b-5p	5	CACCCGTAGAACCGACCTTGCG
1085	>miR-9a	173	TCTTTGGTTATCTAGCTGTATGAGTGGT
1086	>miR-9a*	64	TAAAGCTAGATAACCGAAAGTAT
1087	>miR-9a-3p	73	ATAAAGCTAGATAACCGAAAG
1088	>miR-9a-5p	179	TCTTTGGTTATCTAGCTGTATGA

## Sheet: Sheet3
conserved miRNA name	reads	sequence

## Sheet: Sheet4
2	TGAGGTAGTAGGTTGTATAGTT
4	TGAGGTAGTAGATTGTATAGTT
6	TGAGGTAGTAGGTTGTGTGGTTT
8	TGGAATGTAAAGAAGTATGTAT
10	TGAGGTAGTAGGTTGTATGGTT
12	TGAGGTAGTAGGTTGTGTG
14	TGAGATGAAGCACTGTAGCTC
16	ACCACAGGGTAGAACCACGGA
18	TGAGATGAAGCACTGTAGCT
20	ACAGTAGTCTGCACATTGGTT
22	ACAGTAGTCTGCACATTGGTTA
24	TGAGGTAGTAGTTTGTACAGTT
26	TGAGAACTGAATTCCATAGGCGT
28	TGAGGTAGTAGTTTGTGCT
30	ACCACAGGGTAGAACCACGGAC
32	TACCACAGGGTAGAACCACGG
34	TCAGTGCATCACAGAACTTGGT
36	TACCCTGTAGATCCGAATTTGT
38	TAGCTTATCAGACTGATGTT
40	GGTGCAGTGCTGCATCTCT
42	GTACAGTACTGTGATAACT
44	TCACAGTGAACCGGTCTCTTT
46	TACAGTAGTCTGCACATTGGTT
48	AGCAGCATTGTACAGGGCTAT
50	TGGAATGTAAAGAAGTATGTA
52	TCCCTGGTGGTCTAGTGGTTA
54	AGCTACATCTGGCTACTGGGTC
56	TGAGGTAGTAGATTGAATAGTT
58	AGCAGCATTGTACAGGGCTATG
60	TGGCTCAGTTCAGCAGGAACAGT
62	AGCAGCATTGTACAGGGCTATGA
64	AGCTACATTGTCTGCTGGGTTTC
66	TAGCACCATTTGAAATCGGTTA
68	GTCCAGTTTTCCCAGGAATCCCT
70	TACCCTGTAGATCCGAATTTGTG
72	TGAGGTAGTAGTTTGTGCTGTTT
74	TATTGCACTTGTCCCGGCCT
76	TTCAAGTAATCCAGGATAG
78	TGGCTCAGTTCAGCAGGAACAG
80	TTCAAGTAATCCAGGATAGGCT
82	AGAGGTAGTAGGTTGCATAGTT
84	CAACGGAATCCCAAAAGCAGCT
86	AGCTACATTGTCTGCTGGGTTT
88	TTCACAGTGGCTAAGTTC
90	ATCACATTGCCAGGGATTTCCA
92	TACAGTACTGTGATAACT
94	TACAGTACTGTGATAACTGAA
96	TCCCTGAGACCCTAACTTGTGA
98	TGTAAACATCCCCGACTGGAAGC
100	AACATTCAACGCTGTCGGTGAG
102	TCACAGTGAACCGGTCTCTTTT
104	AGGCAAGATGTTGGCATA
106	TTCCTATGCATATACTTCTTT
108	TGAGGTAGTAGTTTGTACAGT
110	GTCCAGTTTTCCCAGGAATCCC
112	TGGAATGTAAAGAAGTATGT
114	CAGTAGTCTGCACATTGGTTA
116	TGTAAACATCCTCGACTGGAAGC
118	TCGTTTCCGGCTCGAAGGACCA
120	AACCCGTAGATCCGAACTTGTGA
122	CAGGCTGGTTAGATGGTTGTCT
124	ATCACATTGCCAGGGATTTCC
126	AACATTCATTGCTGTCGGTGGGTT
128	TCAGTGCACTACAGAACTTTGT
130	AACCCGTAGATCCGAACTTGTG
132	TTCAAGTAATCCAGGATAGGC
134	TGGAATGTTAAGAAGTATGTA
136	ACCTGGCATACAATGTAGATTT
138	TGTAAACATCCTCGACTGGAAG
140	CCCAGTGTTCAGACTACCT
142	TAGCTTATCAGACTGATGTTGAC
144	CAACGGAATCCCAAAAGCAGCTG
146	TCAGTGCATCACAGAACTTGG
148	CATCCCCATTCCACTCCTAGCAG
150	AGCTACATCTGGCTACTGGG
152	TAGCAGCACGTAAATATTGGTG
154	TAGCACCATTTGAAATCAGT
156	TGTAAACATCCCCGACTGGAAG
158	TAGCAGCACGTAAATACT
160	ACCCTGTAGATCCGAATTTGT
162	AATTGCACGGTATCCATCT
164	TGTAAACATCCTTGACTGGAAGC
166	TTCACAGTGGCTAAGTTCCG
168	TAGCAGCACATAATGGTTT
170	TAGCAGCACATCATGGTTT
172	CACAAGAATTGCGTTTGGACAA
174	AACCCGTAGATCCGATCTTGT
176	AACCCGTAGATCCGATCTTGTG
178	ATTCCTGGAAATACTGTTCTT
180	ACCCTGTAGATCCGAATTTGTGT
182	TACAGTACTGTGATAACTGAAA
184	AAGCTGCCAGTTGAAGAACTGT
186	TAGCACCATTTGAAATCGGTT
188	TCCCTGAGACCCTAACTTGTGAA
190	AACTGGCCTACAAAGTCCCA
192	GTGCATTGTAGTTGCATT
194	TTTCCTATGCATATACTTCTTT
196	TGGAATGTAAAGAAGTATGTAC
198	CTGGGAGAAGGCTGTTTACT
200	CAGTGCAATGTTAAAAGG
202	TGGGAGAGGATTGTTTACGCCT
204	TAGCAGCACATCATGGTTTG
206	ATCACATTGCCAGGGATTACCA
208	AGAGGTAGTAGGTTGCATAGT
210	TTCACAGTGGCTAAGTTCT
212	TTCCTATGCATATACTTCTT
214	AACATTCAACGCTGTCGGTGAGT
216	ACAGCAGGCACAGACAGGCAG
218	AGGCAGTGTAGTTAGCTGATTGT
220	ACAGCAGGCACAGACAGGCAGT
222	TACAGTATAGATGATGTA
224	TGGAGTGTGACAATGGTGTTTG
226	GCTACAACACAGGACATG
228	CCCATAAAGTAGAAAGCACT
230	AAACCGTTACCATTACTGAGTTT
232	TGGGTCTTTGCGGGCGAGATGA
234	TGTAAACATCCTTGACTGGAAGCT
236	AACAGTAAGAGTTGATGTGCG
238	CCTGTTCTAGGTTACTTGGCT
240	GACAGTCAGCAGTTGGTCTGGTAT
242	ATTGCACTTGTCCCGGCCT
244	AACATTCATTGCTGTCGGTGGGT
246	TGGAGTGTGACAATGGTGTTTGT
248	TTGGTCCCCTTCAACCAGCTGT
250	AAACCGTTACCATTACTGAGTT
252	TGAGGGAGTAGGTTGTATGGTT
254	CAGTGCAATATTAAAAGG
256	TGAGGTAGGAGGTTGTATAGTT
258	ACGGGACGGGACGGGACGGG
260	ACCTGGCATACAATGTAGATTTC
262	ATCACATTGCCAGGGATTACC
264	TTTGGTCCCCTTCAACCAGCTGT
266	TAGCAGCACATAATGGTTTGTG
268	TACCCTGTAGAACCGAATTTGT
270	GTGCATTGTAGTTGCATTGC
272	AATTGCACGGTATCCATCTGTA
274	TGAGGTAGTAGGTTATATAGTT
276	AACAACAGTCGGTAGGCT
278	CAAAGTGCTTACAGTGCAGGTAG
280	ACAAGTCAGGCTCTTGGG
282	CATTATTACTTTTGGTACGCG
284	AGAGCTTAGCTGATTGGTGA
286	TGAGGTAGTAGGTTGTTTAGTT
288	TAGCACCATTTGAAATCGG
290	GAGGGACTTTCAGGGGCAGCT
292	AGGCAGTGTAGTTAGCTGATTGC
294	CCTGCATTGTACACACTGTGTG
296	TTTCAGTCGGATGTTTGCAGC
298	TATTGCACTTGTCCCGGC
300	CTCACTACTAGCGGAACTCGGT
302	TGTAAACATCCTACACTCTCAGCT
304	TGTGCAAATCCATGCAAAACT
306	TGTAGGGATGGAAGCCATGAA
308	TAATGCCCCTAAAAATCCTTAT
310	GTGCATTGTAGTTGCATTGCA
312	TTTGGTCCCCTTCAACCAGCTG
314	AGGGACTTTCAGGGGCAGCTGTG
316	TAACACTGTCTGGTAACGAT
318	ATTCCTGGAAATACTGTTCTTT
320	TGCTGAGAGGGCTTGGGGAGAGGA
322	TCGTGTCTTGTGTTGCAGCCAGT
324	TATTGCACTCGTCCCGGCCTC
326	TGAGGGGCAGAGAGCGAGACTTT
328	AGCCACTGACTAACGCACATT
330	CTTTCAGTCGGATGTTTGCAG
332	TTCACAGTGGCTAAGTTCCGT
334	CAGTGCAATAATGAAAGGGCGT
336	CAGTGCAATGTTAAAAGGGCAT
338	TGTAGGGATGGAAGCCATGA
340	GGAGGAGGAGGAGGAGGA
342	AATGACACGATCACTCCCGCTGA
344	AATGACACGATCACTCCCGCT
346	CTGTGCGTGTGACAGCGGCTAA
348	CAAAGTGCTTACAGTGCAGGTA
350	TTCGATGCTTGTATGCTACT
352	TAAAGTGCTTATAGTGCAGGTA
354	TGGGTCTTTGCGGGCGAGATG
356	TGGAGATGCGGCCCTGTTGG
358	AAGGTCCAACCTCACATGTCCT
360	CAGTAGTCTGCACATTGGT
362	TAACACTGTCTGGTAACGATGTT
364	AAAAGTGCTTACAGTGCAGGT
366	GCTCTGACTTTATTGCACTACT
368	AAAAGCTGGGTTGAGAGGGCGA
370	TGGCTCAGTTCAGCAGGA
372	ACCTTGGCTCTAGACTGCTTACT
374	TCCTTAACTCATGCCGCTGTGC
376	TTGGTCCCCTTCAACCAGCT
378	TGAGAACTGAATTCCATGGGTTG
380	ATGACCTATGAATTGACAGAC
382	ATCTCAGGTTCGTCAGCCCATG
384	GTGGGGATTTGTTGCATTACT
386	GTGCCTACTGAGCTGATTTGCA
388	TCCAGCATCAGTGATTTTG
390	TGGGTTCCTGGCATGATGATTT
392	TGAGAACTGAATTCCATAGGCAT
394	CAAATTCGTATCTAGGGG
396	TGAGAACTGAATTCCATGGACTG
398	TTTGTTCGTTCGGCTCGCGTTA
400	TGTAAACATCCTACACTCTCAGC
402	AGCAGCATTGTACAGGGCTTT
404	CATAAAGTAGAAAGCACTA
406	CTTTCAGTCGGATGTTTACAGC
408	TCGCACAGGAGCAAGTTACCG
410	ACCCTGTAGGCTCGAATTTGTGA
412	ATAAAGTAGAAAGCACTACTAA
414	ACTGCAGTGAAGGCACTTG
416	ACGGTGGAAGAACAAGGCCTGC
418	ACCATCGACCGTTGATTG
420	AAGCCCTTACCCCAAAAAGCAT
422	TAGGTAGTTTCATGTTGTTGG
424	TCTCCCAACCCCTGTACCAGC
426	AGTTCTTCAGTGGCAAGCTTT
428	TAGGTAGTTTCATGTTGTTGGG
430	TTGACATCATCATACTTG
432	TACAGTATAGATGATGTACTCT
434	TAATACTGTCTGGTAATGCCGT
436	TACATACTTCTTCATATGCCCAT
438	ACAATTGTGTGAGTTGAGTACA
440	CGGGTGGATCACGATGCAATTTT
442	AGGACTGTCTAACCTGAGAATGG
444	TAAAGTGCTTATAGTGCAGGTAG
446	TCGTATCCCAGCGGTGCCTCCA
448	TATGGCTTTTTATTCCTATGTGA
450	TTAAGACTTGTAGTGATGTTT
452	TGGAATGTAAGGAAGTGTGTGA
454	ACTGTAATGTGGGCACTTA
456	TCTTTGGTTATCTAGCTGTATGA
458	TAATACTGCCTGGTAATGATGA
460	AACTGGCCTACAAAGTCCC
462	TAAAGTGCTTATAGTGCAGGT
464	AAAAGCTGGGTTGAGAGGGCGAT
466	TAATACTGCCTGGTAATGATGAT
468	GGGGTTCCTGGCGATGCGATTT
470	TAGCACCATCTGAAATCGGTTA
472	GCTCTGACTTTATTGCACTAC
474	ACAGTACTGTGATAACTGA
476	AACTGGCCCACAAAGTCCCGCT
478	TGAGAACTGAATTCCATGGGTTGT
480	ACAGTAGTCTGCACATTGGGT
482	CATCTTACTGGGCAGCATT
484	TCTACAGTGCATGTGTCTCCAGT
486	AGTTCTTCAGTGGCAAGCTTTA
488	TCTCCCAACCCCTGTACCAGCGT
490	TTCACAGTGGCTAAGTTCTGCAT
492	AGGTAGTAGGTTGTGTGGTTT
494	GCTACAACACAGGACATGG
496	GCGGGCGGGAGGGCGGCG
498	AGGGACTTTCAGGGGCAGCT
500	GAAGAGCTCTGCAAGCATGCAA
502	TCTTTGGTTATCTAGCTG
504	TTCAAGTAATCCAGGATAGGTT
506	AGGGACTTTTGGGGGCAGATGTG
508	CATTATTACTTTTGGTACGC
510	AAAAGTGCTTACAGTGCAGGTAG
512	ACCATCGACCGTTGACTGTACC
514	TGAGGTAGTAAGTTGTGTG
516	AACTGGCCTACAAAGTCCCAGT
518	TGGAAGACTAGTGATTTTGTTGTT
520	CCGGGCGGGCGGGCAGGCAG
522	CGTACCGTGAGTAATAATGCGA
524	TACCCTGTAGAACCGAATTTGTGT
526	ATCCCACCGCTGCCACCA
528	TGTGCAAATCCATGCAAAACTGA
530	TAAGGCACGCGGTGAATG
532	GGATATCATCGTATACTGTAAGT
534	TACATACTTCTTCATATGCCC
536	AGGCAAGATGTTGGCATAGCTGA
538	CTCTAAGGGCTGGGCCGGTC
540	ACAGTATTCTGCACATTGGTT
542	AACTGGCCCACAAAGTCCCGCTT
544	CGCTCAGTAGTCAGTGTA
546	TAGCACCATTTGAAATCAGTGTT
548	AGTCCATGGTATTCAGTTCT
550	ACCGTGGCTTTAGATTGTTA
552	CATCGGGGATGTCGTGTCTGTC
554	TATGTGCCCTTGGACTACATC
556	TACATACTTCTTCATATGCCCATT
558	GTGGATCACGATGCAATTTT
560	TGGAAGACTAGTGATTTTGTTGT
562	AAGCTGCCAGCTGAAGAACTGT
564	CGTGTATTTGACAAGCTGAGTTCG
566	GTGAAATGTTTAGGACCACTTG
568	CGGAAGCGTGCTGGGCCCA
570	TATGTGCCCTTGGACTACATCG
572	ACCGTGGCTTTAGATTGTTACT
574	ACCTTGGCTCTAGACTGCTTACTGT
576	GTGCCTACTGAGCTGATTTGC
578	CATCGGGGATGTCGTGTCTGT
580	TTCCCTTTGTCATCCTATGCCT
582	TGTCAGTTTGTCAAATAC
584	CCTGCATTGTACACACTGTGT
586	TAAGGTGCATCTAGTGCAGAT
588	AACCATCGACCGTTGACTG
590	TGTCAGTTTGTCAAATACCCCAA
592	GGCTACAACACAGGACATGGGA
594	CAGTGGTTTTACCCTATGGTAG
596	TTAGTGCGCAGTAAGCTAGGGTGT
598	TCAGGTCCCTGTTCGGGCGCCA
600	TCAGTGCATTACAGAACTTGGT
602	CAGTGCAATAGTATTGTCAAAGC
604	GTAGTGTTTCCTACTTTATGG
606	TGACTTAAATAGGAGCAGAATT
608	TAGGTAGTTTCATGTTGTTGGGA
610	TAATACTGTCTGGTAATGCCG
612	GCAGTCCATGGGCATATACACC
614	GGGGATGTAGCTCAGATGGTAG
616	ACATACTTCTTTATGTACCCAT
618	TGAGGGGCAGAGAGCGAGACTTTT
620	TGCCCTATGGATTCAGTTC
622	CAGTCGGTAGAGCATGAGAC
624	TCGAATCCGAGTCACGGCACCA
626	AGCTGGTAAAATGGAACCAAAT
628	CCGCCTCCGGGCGGGCCGGG
630	TGTAAACATCCTACACTCAGCT
632	TGGATATGATGACTGATTATCT
634	CGGGCGGGCGGGACGGAG
636	GGCTCGTTGGTCTAGGGGTATG
638	GCAGTCCATGGGCATATACAC
640	CGGGGTTTTGGGGGCGAGATGA
642	TCCTGCACCGCTGAAGTCAAT
644	CAAAGTGCTCATAGTGCAGGTA
646	TGGGTGGGGATTTGTTGCATTAC
648	ATGCAGAAGTGCACGGAAACAGCT
650	TGGGTTCCTGGCATGATGATT
652	TATTGCACATTACTAAGTTG
654	AGAGCTTAGCTGATTGGTGAACAG
656	TGGATAAGGCATTGGCTTC
658	AGATCAGAAGGTGATTGTGGCTT
660	ACAGTGATCAGGTTACGATGGATT
662	AGGCAGTGTAGTTAGCTG
664	TCAGTGCATCACAGAACTTGGG
666	CTGGAGAAGAGGAGGCTGAGGG
668	TAAAGCTAGATAACCGAAAGT
670	GTTTCTGTAGTGTAGTGG
672	AGCTGGTGTTGTGAATCAGGCC
674	TGGAGAGAAAGGCAGTTCCTGA
676	TCTTCGGGGGCGTGGGTTTT
678	CGTACCGTGAGTAATAATGC
680	CGATTGGATGGTTTAGTGAG
682	CAAGCTCGCTTCTATGGGTCTGT
684	AGAATTGCGTTTGGACAATCAG
686	CGGGTGGGGGGCGCGCGGTG
688	AAGACGGGAGGAAAGAAGGGAG
690	TGAGCCACTGACTAACGCACAT
692	CAAGCTCGCTTCTATGGGTCT
694	AGGAATGTGGAGGCAGAA
696	TCCAGCATCAGTGATTTTGTTGA
698	CACAGCAAGTGTAGACAGGCAT
700	TGGTAGAGCTGAGGACTGT
702	TGAGGTAGTAGGTTATGGT
704	AGGAGGAGGAGGAGGAGGAG
706	TAACAGTCTACAGCCATGGT
708	TGGACGGAGAACTGATAAGGGT
710	AAGCTGCCAGCTGAAGAACTG
712	CTATACAGTCTATTGCCTTCCT
714	TTGGTCCCCTTCAACCAG
716	CGGCTGAGGTGGGATCCCGG
718	AGCTGGTGTTGTGAATCAGGCCG
720	CCTGCATTGTACACACTG
722	ATGTAGGGATGGAAGCCATGAA
724	TGGAGATGCGGCCCTGTT
726	GCTCTGACAATGTTGCACTACT
728	TTATTGCTTAAGAATACGCGTA
730	CGGGGCCGGGGCCGGGGCCGGG
732	ATAGCTCTTTGAATGGTACTGC
734	TTCAAGTAATTCAGGATAG
736	CATCTTACTGGGCAGCATTGGA
738	TGAGAACTGAATTCCATAGGGGTT
740	TTGTGCTTGATCTAACCATGT
742	GGGGCTGGGCGCGCGCCGCG
744	AAGGTAGATAGAACAGGTCTTG
746	ATTGCACTTGTCCCGGCCTGTT
748	TGAAAGACATGGGTAGTTGAGACG
750	GACGTTGGCTCTGGTGGTGAT
752	ATCCCACTTCTGACACCA
754	ACTGCAGTATAAGCACTTCT
756	TCCTCATTGTACATGCTGT
758	AGGTGCAGTGCTGCATCTCT
760	CTATACAATCTACTGTCTTTCT
762	GTGGGCGGGGCGGGCTGTGG
764	ACCCTGTAGATCCGAATTTGTGTAG
766	AGAAGCATAAGGCATGGGAATT
768	CATTGCACTTGTCTCGGTCT
770	TAAGGCACGCGGTGAATGCCAAT
772	ATAAAGCTAGATAACCGAAAGTA
774	ACGGGTTAGGCTCTTGGGAGA
776	TGGCAGTGTCTTAGCTGGTTGT
778	CAGGTTGGGATCAGTTGCAATG
780	AACCCGTAGATCCGAACTTGTGAT
782	GCTGGAGCGGCTGCAGGAG
784	GTGGGCGGGGCGGGCTGT
786	ATCCCACCGCTGCCACCAT
788	CACAGCGCATGCAATGTGGACA
790	TGAGGTAGTAGGCATAGTT
792	CAAAGTGCTTACAGTGCA
794	TAAAGCTAGATAACCGAAAGTAT
796	TATGGCTTTTTATTCCTAT
798	TAAGGTGCATCTAGTGCAGTT
800	ACTGATTTCTTTTGGTGTTCA
802	TAGCACCATTTGAAATCAGTGTTT
804	GTACAGTACTTGATAACT
806	AAGACTGGAAGGAGGGCA
808	TTGGGCTGGGCGGAGGCGGG
810	CAGTGCAATAGTATTGTCAAAGCAT
812	GTATGTGCCCTTGGACTACAT
814	CAAATTCGTATCTAGGGGAATT
816	TGCATTGCGACGGGTTACATCA
818	TAGCAGCACGTAAATATTGGA
820	CTGCGCAAGCTACTGCCTT
822	CAGTGCAATAGTATTGTCAAAG
824	TCGTACCGTGAGTAATAATGCG
826	CGGCGCCAAGCGCCGGGCGCGA
828	TGTAACAGCAACTCCATGTGGAA
830	TAACAGTCTACAGCCATGGTCGT
832	TATGGCTTTTTATTCCTATG
834	TAAGGTGCATCTAGTGCAGT
836	TCGAATCCCACTTCTGACACCA
838	TCCCACTACTGCACTTGACTG
840	AAGCGGGGCTGGGCGCGCGC
842	AAGATTATGAGATCTGAGGGCT
844	GTGGAGCCGGCCGGCGCGGG
846	AGCTACATCTGATTACTGGGTCA
848	CATCTTACTAGACAGTGCT
850	CGGGGTGGGATGGGGACGGG
852	TGATCACCTCGGACGTCGCT
854	GGGAGGTAGTGACGAAAAAT
856	TTCCCTTTGTCATCCTATGC
858	GCGGGCGGTGGGGCGGGC
860	TGGGCTGGGCGGGGTGGTGG
862	TGGCATCCAGAACAAGCTGTTCC
864	TTGCATAGTCACAAAAGTG
866	TGTCCGTGATGGAGCTGAGGATC
868	ACATACTTCTTTATGTACCCATT
870	CTATACAACCTACTGCCTTCCT
872	CTATACAATCTACTGTCTTTC
874	TAGTGCAATATTGCTTATA
876	GCGACCCATACTTGGTTTCA
878	TGTGCAAATCTATGCAAAACTG
880	CTATACAACCTGCTGCCTTTCT
882	TAGCTCAGTCGGTAGAGCATG
884	TGAGGTAGTAAGTTGTGT
886	CCTCGTAGCTTGATCACGATAT
888	CTATACAGTCTATTGCCTTC
890	AACATTCATTGTTGTCGGTGGGTT
892	GTGTGCGGAAATGCTTCTGCTAT
894	TGGAATGTAAGGAAGTGTGTGT
896	GTGGGGACGGAGGGCGGG
898	TGGACGTGGGGGGGAGAGG
900	CGGCTGAGGGCAGGGGTGCGT
902	CTGGGCTGGGCTGGGACGGG
904	ATTGCACTTGTCCCGGCCTG
906	CTAGAAGACAGAAGGCTGAGTGCT
908	CTGACCTATGAATTGACAGCC
910	GAGGAGCGGGCGGGCGGCG
912	CAACAAATCACAGTCTGCCATA
914	GGGGACGGCGAGCGGGCGGG
916	CGGGTGTTGACGCGATGTGA
918	GCGGGCGGGGGGGAGGAA
920	CCTATTCTTGGTTACTTGCAC
922	GGGACATGTGGCGTACGGAAGA
924	AGTATTAACTGTGCTGCT
926	TAGGAGTAGATGTTGCATT
928	ACGTTGGCTCTGGTGGTGATGT
930	TCCTGTACTGAGCTGCCCCGA
932	TTCACAGTGGCTAAGTTA
934	GCGACCCATACTTGGTTTCAGT
936	TCTTGGAGTAGGTCATTGGGTG
938	GTGAAATGTTTAGGACCACTAG
940	TATTGCACATTACTAAGTTGCA
942	TGGCAGTGTATGTTAGCTG
944	GCAACGGAATCCCAAAAGC
946	GAGGGCGGGAGGACGCGGG
948	GCGGCGGCGGCGGCGGCGGCG
950	TAGTGCAATATTGCTTATAGGGT
952	CAGGCAGCGAAAGCAAGTC
954	GCGACCCATGCTTGGTTTCCA
956	GCTGGGAAGGCAAAGGGACGT
958	GTTGGTTGGTTGGTTGGTTTA
960	TTCACAGTGGCTAAGTTTT
962	CCCAGTGTTCGGACTACCT
964	ACAAATTCGTATCTAGGGG
966	GCGGGCGGGCGGTGGCGGAG
968	ACAGCGCATGCAATGTGGACAA
970	TACAGTACTATGATAACTGAA
972	CCACCTCCCCTGCAAACGTCCAT
974	AGAATTGTGTCTGGACATCT
976	CAGAAGGCTGCGTGTTCGTA
978	TAGGATGGGGTGTGATAGGTG
980	TGTAAACATCCCTGACTGGAAGCT
982	GGGCGCGACCCGCTCCGGGGA
984	TCGATCCTCGCTGGGGCCTCCA
986	CAACAAATCACAGTCTACCAT
988	TCCTGCACCGCTGAAGTCA
990	CGGGGGAGGGCGGCTGGAGGGT
992	GCTCACTGAACAATGAATGCAT
994	AAGCCCTTACCCCAAAAAGGAT
996	TAGCAGCACAGAAATATTGGCA
998	AAGCCGGCGGGAGCCCCGGGGA
1000	AACATTCATTGTTGTCGGTGG
1002	TCTACAGTGCATGTGTCTCCAGTT
1004	CTGGTTTCATATGGTGGTTTAGA
1006	GAGGGACTTTCAGGGGCA
1008	TAGCAGCACGTAAATATTGGCG
1010	TTATTGCACATGGGGATGGA
1012	TGGCAGTGTCTTAGCTGGTTGTTT
1014	TGTGCAAATCTATGCAAAACTGA
1016	ACTGGACTTGGAGTCAGAAGGC
1018	TGACATCATATGTACGGCTGCTTT
1020	TAGTAGGTTGTGTGGTTT
1022	TTATTGCTTAAGAATACGCGTAG
1024	ACGGGTTAGGCTCTTGGGAGCT
1026	CAAGCTTGTATCTATAGGTATG
1028	CAAGAACATCGAACTACCTGAT
1030	ACCCCACTCCTGGTACCAT
1032	CGGAGGGTGGAAAAAAAAAA
1034	ACATGTTTACAGGGCTCTTCAT
1036	CCTCTTTCCCTGTTGCACTACT
1038	TAAAGCTAGAGAACCGAATGTA
1040	AGGCATGATGTTGGCATA
1042	CGGCGGAGGTGGAGGCAG
1044	ACTCGGCGTGGCGTCGGTCGTG
1046	GTGCAGTGCTGCATCTCT
1048	AGGGCTTAGCCCACCTGTGAACA
1050	CATTGCACTTGTCTCGGTC
1052	TTGTGCTTGATCTAACCATG
1054	CACAGCGCATACAATGTGGAT
1056	AGGGGGTGGGGTGGGGTG
1058	TGGGGCGGAGGCGGGACGGG
1060	TAGCTTATCAGCCTGATGTT
1062	TGAGAACTGAATTCCATAGGTT
1064	TGTAGTAGGTTGTGTGGTTTTT
1066	AAGGAATTGTTGAGTGGCT
1068	CTGGGAGGTGGAACGGGT
1070	TCGGAGTGTCACAGAACTTTGC
1072	GCACAGCGCATACAATGTGGATT
1074	TGGAACAATGTAGGCAAGGG
1076	CTTTTTGCGGTCTGGGCTTG
1078	TAACAGTCTACAGTCATGGCTAC
1080	CTGGAGGAGGAGGAGGAG
1082	AGCGGCGGAGGTGGAGGCA
1084	TTCACACCAGAGTAACTGGGAG
1086	CTGTAGCTCTTGAGATGAAGCA
1088	TGCCTGTCTACACTTGCTGTGC
1090	TTTGGCACTAGCACATTTTTGC
1092	TAAGGTGCATCTAGTGCAGATAG
1094	GGGTCTGTAGCTCAGTTGGTTAGAG
1096	CTGCCCTGGGATTTCGTTGC
1098	CACCCGTAGAACCGACCTTGCG
1100	TAAAGAAGCATAAGGCATGGGA
1102	TGACAAAGGAGCAGGACGTG
1104	AAGGGAAAGTTGCGTGCTGTGA
1106	GGGGCATGGCTGTGTGAG
1108	AATCTCAGGTTCGTCAGC
1110	GGTGCAAGAGGCGAACCAGGGGAAC
1112	CTGGTTTCATATGGTGGTTTAG
1114	TCGGTTATCATGGTACCGGTGC
1116	GGAAGAAGCAGGAGTAGGGTTGGAG
1118	TTTGGCACTAGCACATTTTTGCT
1120	CAGCAGAGGAGTTGGGAGCAGCAG
1122	CGGGCGGGCGGTGTGGTGG
1124	CGGGTGGCGGCGGAGCGGG
1126	TATGGCACTGGTAGAATTCACT
1128	GAGTTCTAAGTCGACGATC
1130	TGGAGCTGAGGTTGGGACCAGAGAT
1132	GAGCAAAGGATGTAGATG
1134	TCCTTCATTCCACCGGAGTC
1136	CGGGTGGGGGTGTGCGTGGG
1138	GGCTCGGGGCAAGGACGGG
1140	AACATTCAACCTGTCGGTGAG
1142	TCGACCGAGACTCGAACCGGCA
1144	TTATAAAGCAATGAGACTGATT
1146	ACTGGCTAGGGAAAATGATTGGA
1148	TGAGGATGGATAGCAAGGAAGCC
1150	CGGCTCCTGCCTGGCTCGCCA
1152	AAGCCCTTACCCCAAAAAGCA
1154	AAGGCAACGAGGTCGGTCGA
1156	AGCTGGTAAAATGGAACCAAATT
1158	GCTGGAGCTGGAGCGGCTGCAGG
1160	TTAAGACTTGCAGTGATGTTT
1162	TCAGTTATCACAGTGCTGATGC
1164	AGCTTCTTTACAGTGCTGCCTTGT
1166	ATGGTTCTGTCAAGCACC
1168	GGGCCGGGATGCGGTGCAGTGTT
1170	CTGTACAACCTCCTAGCTTTCC
1172	GTTCGGTGATGAGACCATA
1174	AGCTGTCTGCTGGGTTTC
1176	CCTATTCTTGGTTACTTGCACT
1178	CGGGGCGGGAGGGAGGCG
1180	CTGGGCTGGGCGGGCAGG
1182	GCTGACTCCTAGTCCAGGG
1184	GTGGGGATGGAGGAGGTGGGAG
1186	CCCTTCATTCCACCGGAATC
1188	ACTATATATCAAACATATTCCT
1190	TTTCAGTCGGATGTTTGCAGTAT
1192	GGATATCATCATATACTGTAAG
1194	GGAAGCCCTTACCCCAAAAAGGA
1196	GCAGGAAGGCAGACAGGACAG
1198	CAGTACAGGCTGGGGGATG
1200	TACAGTGATGAGACTTTGGCTC
1202	AAAGACAGCAAGGCCCTGCGTG
1204	CTCTGGCCATTGAAGAACGG
1206	TAATACTGCCGGGTAATGATGG
1208	TGGACGGAGAACTGATAAGGG
1210	TCATTTTTGTGATTTGCAGCT
1212	GCCCGCGGGCTGGCAGCAAGGTGTG
1214	AGCAGCATCGTACAGGGCT
1216	AGGGGGATGGCAGAGCAAAATT
1218	TTGGTCCCCTTCAACCAGCTGC
1220	CAGGCGGCGGCGGCGGCGG
1222	AGAGGATTGGTGTAATGGTAG
1224	GTGGGGGAGAGGCTGTCGCT
1226	TAAACGGCCGCGGTATCCTA
1228	CGGGCAGGGGGAGGGGGGCGCGG
1230	GTGCGTGATGATGGAAAATT
1232	AGGCAAGATGGTGGCATAGCT
1234	AAAAGCTGGGTTGAGAGGGCAAT
1236	CGGTGCTGTGGTGGTGGTTCG
1238	CTTTTTGCGGTCTGGGCT
1240	TTAATGCTAATTGTGATAGGGGTT
1242	CCTGGCTGATGGAGAAGGAG
1244	TGCAGCAGGAGCTGGGAGGGG
1246	TCTTTGGGCATGTGGGGACA
1248	AGGCACTGTGAGATGAGTG
1250	TTTGGCAATGGTAGAACTCACAC
1252	GCTGCGGGTGCGGACGGGGC
1254	TGATATGTTTGATATATTAGGTTG
1256	ACTGGACTTGGAGTCAGAAGG
1258	AGAGGCTGGCCGTGATGAATT
1260	CGGGAGGGAGGAAGTGGG
1262	TTCAGACAGGCTCGGTGCAGTGACT
1264	GCGGGCAGGGGCTGGGGCCGGG
1266	TTGTGCTTGATCTAACCATGTG
1268	CTATACAACCTACTGCCTT
1270	GAGGGAGGGCGGGCGCGGAG
1272	TAGGCAGTGTAGTTAGCTGAT
1274	GGTAGTAGGTTGTATAGTGA
1276	GGCTGGGAAGGCAAAGGGACGTT
1278	CAGTGGAGATGCTGTTACTTT
1280	TGGGGCTGGGGGAGTGTGGTGT
1282	CGAGGAGGACGAGGAGGA
1284	GTTGAGGCGAGTTGAAGACTAA
1286	CTTTCAGTCAGATGTTTGCT
1288	ACTGCCCCAGGTGCTGCTGGTAA
1290	CGGTTAGTACTTGGATGGGA
1292	AACAATATCCTGGTGCTGAGTGT
1294	TTTTGTTGGTTTTCGGAAAC
1296	TTTGGCAATGGTAGAACTCACACT
1298	AAGGAAGGGATTGGGGAA
1300	GCGGTGGCGCTGGGCACGG
1302	CTGGACCAAGTGATGAAGCA
1304	TATTGCGCTTGTCCCGGCCTGT
1306	TTGTCGGCCTGACCATACCCGTA
1308	CTGGGCAACATAGCGAGACCCCG
1310	AGGGGTGTGTGTGTGGTTTT
1312	TCCAGAGCTGGAGCAGAGCGTG
1314	ATCGGTGATGATTGTGAAG
1316	TTTGAGGAGAACGACGAGGA
1318	CAACCTGGAGGACTCCATGCTGT
1320	TCTTGGAGTAGGTCATTG
1322	TGATATGTTTGATATATTA
1324	ACCCATGGGGCTCAGTTCT
1326	AGTTTTGCAGGTTTGCATCCA
1328	TCGGTTATCATGGTACCGGTG
1330	CCAGGGCAGCAAGAGTGTGAG
1332	TCTCACACAGAAATCGCACCCGT
1334	TACAATCAACGGTCGATGGTTTT
1336	CCATGGATCTCCAGGTGGGT
1338	CAGATCACCTCTTGGCTGTGGG
1340	CTGAGCTGGAGGACCGTGAT
1342	TAGTAGACCGTATAGCGTAC
1344	TGCAGGCTGGGAGATGAGGAGGTC
1346	ACGGGTTAGGCTTGGGAG
1348	CTGACCTATGAATTGACAGCCA
1350	GGGCCCGGGCTGAGGGGGG
1352	ATAAAGTAGAAAGCACTAAA
1354	TCTTGTGGAGGCAGTCTTGAGGC
1356	AAGGGGTTGAGACGAGTG
1358	GGCTGGTCCGAGTGCAGTGGTGTTT
1360	ACTGAAGTCAAGCAGGCT
1362	CTGCCCTGGGATTTCGTTACCC
1364	CAGGACTGGGGTTATGTGGTG
1366	AACGATCTGATGGGGAGACA
1368	AGGACTACGGCGGCGGTG
1370	AGGAGGAGGAAGAGGAGGA
1372	AGTAGTAAGCGATCAGTTGGA
1374	CTGGGCAACACAGAGAGACGCT
1376	GCAGCAGAGGTGGAACGTG
1378	CATGGTACTGTGCTGCGGCAT
1380	ACCGCCGCGGCCCGGGTT
1382	AGAGGAGCTGGTGGAGAG
1384	CGAATCATTATTTGCTGCTTT
1386	GAGGGCCCCCCCTCAATCCTGC
1388	ACTGAACTGGGAGCCAAAGC
1390	TATGATGATAGAGAATGGT
1392	AACTGGAGAGGCTGAGGCAA
1394	AGGATGTTAGTTGGAGTTAAA
1396	TTCTGGATGAGCTGAGGGT
1398	CGCAAAATGGAGGCGCTGATCCT
1400	CTGGGGAGGAGGGGTGTGTGCT
1402	GTGGGAGCTGCTGATGGGTAT
1404	GCTGGAACTGGAGCGGCTGCAGT
1406	CTGGCTAGGGAAAATGATT
1408	TGTACAAGGAGCTGTATTAT
1410	CCAGCAGAGACGTCAGTG
1412	TGGCTGGAGGGACGAGGT
1414	CAGGCCATATTGTGCTGCCTCGT
1416	AGACGAGGAACAGCAGCA
1418	CTGCTCGAGGGCAGGAAGGCTGCAG
1420	AGAGCGGGCGCGGTGCAGG
1422	TGCCCAGGCAGTCTGTGTTGG
1424	TTGCATAGTCACAAAAGTGATC
1426	AACATGGAGGAAATTCCA
1428	GCGGCGGAGGAGGTGGAGGCGG
1430	CGGTGCGCCTGGAAGCCT
1432	TGAAAGACGATGGTAGTGAG
1434	AGGTGTGGAAATGAGGAG
1436	TTGGCAAAGGGACTTACAGGAG
1438	GCTATTTCACTACACCAGGGTTT
1440	TTAGGGATGTGAAGGCTGGGGGCAG
1442	TGGGGTGGTAGGTTGTGTG
1444	TACTGTGGAAGTAATGATGG
1446	ATGGACAGGGATGGACAG
1448	TTTTGATTGTTGCTGCTGGTGTT
1450	AGGGACGGAGGGAGGGAGG
1452	TGGGAGCGGGCGGGCGGTC
1454	CAGTAACTTGCTCCTGTGAGAGG
1456	AGGGGCTGTGGGCACATTT
1458	TAATGTTTGGTTATTTGGTGT
1460	AGGGGGCGGGCTCCGGCGGG
1462	CAAAACGTGAGGCGCTGCTAT
1464	ATGTTTCCTACTTTATGGGTAG
1466	GAGCGCCGCTCGTGGTCGGGAGCC
1468	CCGGCATGATCGAGGGCAG
1470	TGGAAGCAGTGGGAAGTG
1472	TGACTAGATCCATACTCGTCT
1474	GAGGAGGAGGCGGAGGAGGC
1476	ACTCGGGCGGGCTGCGGCGGG
1478	TTAATATCGGACAACCATTGT
1480	CAGTTATCACAGTGCTGAT
1482	TGCGGTAGACAGGTAGTGA
1484	GCAGGCTGCAGGAAGAGG
1486	CAGGGAGGCTGGGGAGGGCA
1488	AGCTCGGTCTGAGGCCCCTCAGT
1490	CGCAATTTTTGGAACCGCGA
1492	AGCTGGTGTTGTGAATCAGGCATT
1494	TGAATACATCTGCTGGTCTATT
1496	TCCCTGGGGAGCCTGTTTGAGTG
1498	GGGGGCCGTTACACTGTAAGAG
1500	TCCCCTGTGGAATCATGATTCTGAG
1502	ACAGAGGGAGGAAGAAGTA
1504	TCCCTGAGACCCTTTAACCT
1506	ACATACTTCTTTATGTACCC
1508	AAAGAGGACCGGCCCCAGTAC
1510	TCAGTGCATCACAGAACTTGA
1512	GGTGGTGGAGGAGAGAGC
1514	TTGAGGAGAATGTTGTGGGGAC
1516	CTGCATGCTAGTAGACCCTTTCTG
1518	AATCACTAACCACACAGCCAGG
1520	CGGGACGATGTTGGAGACGC
1522	AGGAAGGAACTGAAGGCT
1524	CTGGACACAGAGACTTCAT
1526	GCGGGGCGAGGGGGGGGTGGCG
1528	CTGGGGAGAGAGGAGAAC
1530	ATAGTAGACCGTATAGCGTAC
1532	ATCACATTGCCAGTGATTACT
1534	GCGGGTGGGTGGGCGGCC
1536	AAAAGTGCTTACAGTGCAGGTATC
1538	GCAGAGACCAGAGAGAAG
1540	TCCCTGAGACCCTGTGAA
1542	TCGGCAACAAGAAACTGCCTTA
1544	AAACAAACATGGTGCACTTCTTT
1546	TATAGGGATTGAAGCCGTGCAT
1548	GCAAAGCACACGGCCTGCAGAGT
1550	CGGCTGTGAGTGAGGCGGG
1552	GGGGGCGGGAGGGGCTGAGGGA
1554	CCCAAACCGAAGGCCTTCA
1556	CTCAGTGGCAGTGGATTA
1558	CTGGGACGGGCGGGCGGGCAC
1560	TGTGATGTGTGATGTGTG
1562	AAAAGCTGGGTTGAGAGGG
1564	AGGGCATTAGGAGGAGGGTTTAT
1566	CATGCCTTGAGTGTAGGACCGTCA
1568	GCCGGGCAGCAGGGGCGTG
1570	ATAAAGCTAGATAACCGAAA
1572	AAGCAGCACGTAAATACTGGAATA
1574	TGGAAAGCAAAGAAGGTGAAG
1576	GATGAGGAAAGAAGAGAAGCT
1578	TCATTGTCCAAACGCTTCTTGA
1580	GCATTTCAGGGCTAACTA
1582	GGTGGAGGTGGAGGTGGAGGA
1584	TGGTGCGTACCAGGGGAATCCGACTG
1586	AGGAGCTGGGCTGAGAGG
1588	AACATTCGCTGTCGGTGAGTTTT
1590	AGTTGCTTGTGTTAGGGTG
1592	TAGCACCATTCGAAATCAGT
1594	ACAAGTCAGGCTCTTGGGAAA
1596	TGGATATGATGACTGATTAT
1598	AAGTTTGTTTCTTGGATT
1600	TGGCTCAGTTCAGCAGGACA
1602	AGCAGCACACTGTGGTTTGTA
1604	TAGTACTGGCATATGGACATTG
1606	CAGTACAGGCTGGGGGAC
1608	TTAATGCTAATTGTGATA
1610	TTATTGCTTGAGAATACGCGTAG
1612	CGGCTCGGCACGGCACGTC
1614	TTATAATACAACCTGATAAGTGA
1616	CTGAGGGTGGAGAGCAGGCA
1618	AGGAAATGGCTGCTGACGGAGC
1620	CATCAGAGTGTAGATGCCGT
1622	GCCGAGCAGGACGGAGCCG
1624	TGCGGGGCTAGGGCTAACAGTT
1626	GGCGCCGTGGCTTAGTTGGT
1628	ACAAAGTCGTGTGGTAGAAGGT
1630	GACTTGTGCTGTGGTGTGCT
1632	GCATCGGTTGGAAGAGGCC
1634	GATATTCAGATTGTGGCTA
1636	AGGGATGGAGGCAAAGAAAAATTTTTT
1638	TCCCTGAGACCCTAACTAA
1640	AGAGAGATGGGCAGTACTTT
1642	TGAGCGCCTCGACGACAGAGCCAA
1644	GCCGGAGCGGGAGCAGGTGGG
1646	GTGCGGAGGGAGGAAGAG
1648	TGCATACTTCTTCATATGCCCA
1650	AGAATTTGGCGTGGACATT
1652	GCCGGCTGAGGTGGGATTC
1654	TGGTTTGGTGGAAGTGTGTT
1656	AGAGCAGGGCTTGGGCAGCA
1658	AGGTGGGGATCGGTAGCAATGCT
1660	TGTGACTGGTTGACCAGAGGGG
1662	TGGGTCTTTGCGGGCCAGATGA
1664	TGGGGCTGGGCGGAGAGGG
1666	ACAGATTCGATTCTAGGGGA
1668	TAGCACCATTTGAAATCAA
1670	CGGTCGGTCGGTCGGTCGGGGT
1672	GAGCTCAAAGAGAAGATTGATCG
1674	TGAGTGGGGGCTGCGGGGCGGCG
1676	GGTAGTAGTTGTATAGTTT
1678	TAGCAGCGGGAACAGTACTGCAG
1680	AGCATGGCCGAGACCTCGTAGC
1682	TGCAGATCTTGGTGGTAGTAGCAAAT
1684	TGGTACAAGTGGAGAGTGTTA
1686	CAATGTTTCTGCAGTGCAGTAT
1688	CGGCAGGAGCGGCGGCGGCG
1690	TTCAACGGGTATTTATTGA
1692	AGGGCGAGGAAGGAAGGC
1694	TCCTGAAGGAGCTGTGTGATGG
1696	TGACCGATTTCTCTTGGTGT
1698	CGCGTGCTGGTGGAGGTGGCC
1700	AAGCTGTAAGAGGGACTAA
1702	TCCTGGAAACCTGGGGTCTGTG
1704	GGAGCGGGTGCGGAGCGG
1706	AGAGGAGGGGAGAGGAGAGAGCG
1708	TGCCTGTCTACACTTGCT
1710	AGGAAAGAGATAAGGATGG
1712	GTCAAGTGACTAAGAGCAT
1714	CTGCATTATAAGCACTTAAAGT
1716	AGGGGCGCTGCGGGACCG
1718	TGGGAGCAGGAGGCAGGGACACC
1720	GCAGAGAGGGAGAGTGGAT
1722	ACTGGACAGAGGAGGGAG
1724	CAGAATAACAGAATGGCTGAGG
1726	TGTAGAACAAGGTGTAGATG
1728	GCATGTGTGGTTCAGTGGTAGT
1730	CTATACAGTCTATTGCCTTTCT
1732	TCTCCCAACCCCTGTACCAGCA
1734	AAGGAAGGAAAACGAGCGG
1736	AGGAGGAAAGGTGCTGCTT
1738	AAGCAGTGACTGGTAGACAA
1740	GGGGGTGTAGGGGGGGTGTGG
1742	GGAGGCTGAGATGAGGAG
1744	AAAGATGGTGGTAGATGTGT
1746	TGCCTAGGCTGAGACTGCAGTG
1748	TGAGGTAGAAGGATGTGTG
1750	CGAGAAGATCCAGTGGCA
1752	TACTGCCCTAAATGCTCCTTCT
1754	CAGCAGCACACTGTGGTTTGT
1756	AGCTGTAGCAGTGCAAGTTGACCA
1758	TCGAGCAGAACGACACACGCACTTC
1760	AAGCCCTTACCCCAAAAAG
1762	GCAGGAGGGAGAGAGCTTCATGA
1764	GCTATTTCACTACACCAGGG
1766	CATGGTTCTGTCAAGCACC
1768	ATGCAGATTGTTGGACCTTCT
1770	TGGAATTGACAGAAACAGGC
1772	TCTTTGGTTATCTAGCTGTATGAGTGGT
1774	CTCCCACACCCAAGGCTTGCA
1776	AGGTAGTAGATTGTAGTTG
1778	TGGAATGTAAAGAAGTATCATT
1780	GCCGCGGGGCGCTGAGGG
1782	AGCTTGGTGATGTGGTTTAGTG
1784	CAGTGCAATGTTGAAAGGGCATTA
1786	AGAGGCTGGCCGTGATGAATTCG
1788	CAGTGCAATAATATTGTCAAAGCATT
1790	GCAGGGACTGGGTTGATGG
1792	TACTGCCCTAAATGCTCCTTCTGT
1794	GATGGTTACTACGTGGAATC
1796	CCGGGTCAGGGATTGGATGGG
1798	TCATTTAGCTGAGCAAGGACAC
1800	TGTGTGTGTGTGTGTGCT
1802	GTTCAGCAGGAACTGGCT
1804	GGGAGCCAGGAAGTATTGATGTT
1806	AAGTGAAATTGTCGGACTTG
1808	TCCTTCATTCCACCGGAGTCTG
1810	GGGGCTGGGGATGGGGCC
1812	TGGAGTGACTGCATCAGTCAGCGA
1814	TGGGCTAAGGGAGATGATTGG
1816	CTGGTGGTGGTGGTCGGTG
1818	TGAGGGAGTAGATTGTAT
1820	CAAAGAATTCTCCTTTTGGGCA
1822	ACCGCCGCCCGGCCGCGCCC
1824	GTGGCTGGCCGGGGTGGG
1826	CAGAAGGGGAGAACAGAG
1828	TTGAACAATGTAGGTAAGGG
1830	TGGCTAGAAGGGATGTCTG
1832	ATCATGATGGGCTCCTCGGTGTA
1834	AGCGGGGGCTGGGATGGGACGGG
1836	GCTACTTCACAACACCAG
1838	AGGGCTGCTGGCAGGAGT
1840	TGGTATTGAGATATGCTTACAGTG
1842	CTCACTGAACAATGAATGC
1844	CTGGTGCCGAGAGCCGGGGA
1846	AACTTGGATGGAGGTGAGCAGG
1848	TGAGGTAGATTGTATAGTAA
1850	GCGGGGCAGGGAGGGGGCA
1852	CGGCGGTGTGGAAGCGGGG
1854	CAAAGTGCTGTTCGTGCAGGTAT
1856	GGGGAGAAGGGTCGGGGCGG
1858	CAGCCAGCGCACGGGGACT
1860	GAGGGGAGGAGGAGGAGGGT
1862	AAAGCGGTGTAGGAAACA
1864	TCAGCAGGAACAGTTGGCTCA
1866	AGGAGATCCTGGGTTCGA
1868	CTGCGGAGGAGGAGGAGGAGG
1870	CTGTACAACCTTCTAGCTTTCC
1872	AATCGTACAGGGTCATCCACT
1874	CTGCTGACTCTGCACGGACGTG
1876	TGTGAGTTCGTGCCTCACCTGGAGCA
1878	CTCCGGGGTATCGTCGTGT
1880	GCTGGTTGGTTGGTTGGTT
1882	GTACAGTGATGAGACTTTG
1884	ACTGGACTTGGAGTCAGAAGT
1886	TAGGTAGTTTCACGTTGTTGGGA
1888	GTTGAGCATTAAGGATTGCACT
1890	CCTGTCCTAGGTTACTTGGCT
1892	TGCGTGTGCTTGGCTGAGG
1894	AACCCGTAGATCCGAACTTGCGA
1896	CTGGGGTGAGGACAGTGT
1898	TGGGACAGAAAGGCAGTG
1900	GGGCAGGAGAGAGGAGGG
1902	GGGCGGCGGGAGCGGGGCGGGC
1904	TGGCTCAGTTCAGCAGAGA
1906	TGACTGTAGATAAGGGTAGCAGCA
1908	GTCTTACCAGGCAAAGTTA
1910	TCAGACTGAGCAGAGGTGCCT
1912	TGTAACAGCAACTCCATGTGGA
1914	CACAGAGGACTAAAGATG
1916	AATGGTGGATGAGTCTGAGGCAGT
1918	CTGGGCTGGGCAGGGCTGG
1920	GCACATTACACGGTCGGCCTC
1922	TGGGTTTACGTTGGGAGA
1924	GATCAGAAGGTGACTGTGGCA
1926	CGGCGGGTGCGGGGGTGGGCG
1928	TGCATCTGGATCTGCGGAA
1930	CAGTGCAATAATATTGTCAAA
1932	GCAGGAAAAGGCTCTTTCT
1934	TCCCTGAGACTTTAACTTGTGA
1936	GTGGGGTGCTAGGGGGGTGCT
1938	AAGGCAACGAGGTCGGTGGAGCAC
1940	TGCAGGGACGGAGGGGCTG
1942	ACGGGTATTCTTGGGTGGAT
1944	TGGACTGGCAACATAAGGGTGAT
1946	TAAGGAAAGAAGCTGGTA
1948	AGGCAAGATGTTGGCATAACTGTTA
1950	AGGGAGCGGGCGGCGGCGGCATG
1952	ATACGGCATGCTGAAGTG
1954	ATGAAGTGTGATGTGGATAT
1956	CTGGAAATACTGTTCTTT
1958	GGGATTGTGGGTTTTTTTT
1960	TATTGCACTCTTCCCGGCCTCTTT
1962	CCGGGTTGGGCGGCGGAGGG
1964	CAAACTTCTGGATTTTTTGA
1966	ATAAAGCTAGATAACCGAAAG
1968	CGGGAGGAGGCGGAGGGGT
1970	ATCTGAGCGGCTGATGAATGT
1972	TTAGGCCGTACTGCATGA
1974	CTGGGCTCGGAACGACGGT
1976	CAATTTAGTGTGTGCGATAC
1978	CAAGCTCGTGTCTGTGGGTCCGAAGAA
1980	TCACTGATCAATGAATGCAAA
1982	ATAATGTGTATATATATAT
1984	TCGGGAGTGTGGGAGGTGT
1986	AGCAGGCACAGACAGGCAGTA
1988	CAATGCCCCTGCCATGCAGCCTTT
1990	TAGAGGTTTATATTTACT
1992	CACTCTGGAAGATGGGACAG
1994	CACAAGCGGTGGATGATGT
1996	ATGGGGCTGGCTGAGGAAGAGC
1998	TAGCAGCACATCATGGTTTCCA
2000	TCTCAGCTACGTCGGTGTAAATC
2002	TCCTGCCAGTAGCATATGCTTGT
2004	CAGATTCGATTCTAGGGGAATAT
2006	TAAGCTCCTGGACTTTGCATCA
2008	TGGGCTGGAGTGGCAAGGGCATTG
2010	GGGTAGAGCACTGGATGGAT
2012	TGAGGAGGATGAGGAGGGTAATA
2014	AAGGAAGAAGGCTTCTGTGA
2016	TGCTATGCCAACATATTGTCATCA
2018	CAATGCATTAGGAACTGATGG
2020	AGAGCAGGATCTGGGCATG
2022	GCGCATGATGAGAACCGT
2024	TCTGATCCGTCTGAGCTTGGC
2026	TGACCCCTCGTCCTCCGGCAGT
2028	GCCGGGGGCTGAGCGGCGGCTCCT
2030	GGATAGCTCAGTCGGTAGAG
2032	TAGGGGTGCAGCAGGAGCTGGG
2034	TGGACGATGACATTAGCT
2036	TGGTGGTTGTTTTTTTTT
2038	AGGCAAGTGCATGCTAGTG
2040	AGGCAAGAACATGTAGCTG
2042	GAGGGCGGCGGGACGAGGGTTGGGA
2044	AGGCTGCTGAAGAGGAAG
2046	AAGATGTTGGCATAGCTGAGGC
2048	TGCAGAGGAAAAGGATCTGAA
2050	GATATCAGCTCAGTAGGCACCGGT
2052	CTCCGGGACGGCTGGGAAT
2054	TCCGGAGTAAAACAGGTT
2056	GAGGGAGGTGGGGAAGAAA
2058	ACAGGTCAGGCTCTTGGG
2060	AAACGCCATTATCACACTATAT
2062	TAGGTAGTTTTATGTTGTTGGGTTT
2064	AACCTGTAGATAAGCAGTTG
2066	AAACATTCGCGGTGCACTTCTT
2068	TAATACTGCCGGGTAATGATGGATAT
2070	GCGGCGGTCACTTTTTTTTT
2072	GTGGGACAGGGAGGAGATGTGGGG
2074	GGAGGAGAAGGAGATGAGTG
2076	GCTAGCTCAGTCGGTAGAG
2078	CCCCTGAGACCCTAACTTGTGA
2080	AGGGGAGAGGAATGGTCTGCTA
2082	AAAGGCTGTTTCTTGGTCA
2084	CGGCGGGCGGGCGGGCGGT
2086	AGGCAGGGCTGGGTGCACGC
2088	TGAAACTGGAGCGGCTGCAGGA
2090	GTAGTTGGAGCCGGCTGAGGGCAG
2092	AAAGTTCTGTGACACTCC
2094	CGGCAAGGGGAACGCGGTG
2096	TCGAATCCCACTTCTGACACC
2098	ATATCTCGGTGGAACCTCCA
2100	AAAGTTCTGTGACACTCCGACT
2102	GGCTTCTTTACAGTGCTGCCTTGT
2104	AGGCGGAGACTTGGGCAATTG
2106	AGGGAGCGGTGGAGACAA
2108	GGGGAAAGCAGACTTCAGGC
2110	GTGGGCTGGAGCAGGGAACA
2112	GAAACCAAGCGTCGGTGGAGCC
2114	AATATGATGTTTTACTTTAA
2116	GAGGACAGCAGGGCTGGCGT
2118	TTAAGGCACGCGGTGAATG
2120	TGAGGTTGGTGTACTGTGTGTTA
2122	TGCTGCCTGGAGAAGATG
2124	CCTCAGATCAGACGTGGCG
2126	TGGGTTTGAATGGGTATTG
2128	TGGTCGACCAGTTGGAAAGTAA
2130	GAAGATGATGGATTGGGTA
2132	CCGCGTGGGGTCTGCGGG
2134	TGAAAGACATGGGTAGTTGAGA
2136	GTGCATTGTAGTTGCATTGCAGA
2138	AAAAGGGTGCAGAGTTTCTTT
2140	ACCATCGACCGTTGACTGTACA
2142	TGCTGAGAGGGCTTGGGA
2144	AGTTTTGCATAGTTGCACTA
2146	GTAGAGGAAGGACTTTCTGT
2148	AGTACGGTAGAGGGTGTTGGAATT
2150	CGGGGCGGGGACGGGGCCTG
2152	TGGCGGTAGGGCAGCGTCT
2154	AGAGTTACAGTCCGGACATC
2156	CAGGACTAGCTGGAGGCA
2158	TTCACAGTGGCTAAGTTCCGTGGGGC
2160	AGGGTCTGGAGAGAGGCACAG
2162	ATCCGGGCTGAGATTTGCGGATCT
2164	TGGCAGCAGGTCGGAGCGG
2166	ATACTGCCTGGTAATCAT
2168	ATCTCGCCCGCAAAGACCCAGA
2170	ACTGCATTATAAGCACTTA
2172	TGAGAAGAGGAAGGAGCGGTAT
2174	AATGTGGAAGGGATATGTTAGAAAT
2176	TTCACAGTGGTTAAGTTC
