# Supplementary material for: Identification and Differential Expression of microRNAs in Ovaries of Laying and Broody Geese (Anser cygnoides) by Solexa Sequencing
Source: PLoS One. 2014 Feb 4;9(2):e87920. doi: 10.1371/journal.pone.0087920 (PMC3913702; doi:10.1371/journal.pone.0087920)
Supplement: Table S2 — Differential expression profile of all known miRNAs in BO and LO libraries. (XLSX) [file pone.0087920.s002.xlsx]

## Sheet: miR_count
Table S2 The differential expression profile of all known miRNAs in BO and LO library
NO.	miR-name	C-total-reads	B-total-reads	C-expressed	B-expressed	C-std	B-std	fold-change(log2 B/C)	p-value	sig-lable
1	let-7a	11350396	9890887	2481	4600	218.583	465.075	1.08928	9.80272e-213	**
2	let-7a-1-3p	11350396	9890887	25	7	2.2026	0.7077	-1.638	0.00471964	**
3	let-7a-3p	11350396	9890887	46	14	4.0527	1.4154	-1.51767	0.000241322	**
4	let-7j	11350396	9890887	263	29	23.171	2.932	-2.98236	7.08045e-42	**
5	miR-1	11350396	9890887	467129	185745	41155.3	18779.4	-1.13193	0	**
6	miR-100b	11350396	9890887	0	14	0.01	1.4154	7.14507	2.0982e-05	**
7	miR-1016-5p	11350396	9890887	0	281	0.01	28.41	11.4722	4.9249e-94	**
8	miR-103a	11350396	9890887	19	0	1.674	0.01	-7.38716	7.20502e-06	**
9	miR-10b	11350396	9890887	451	932	39.7343	94.2282	1.24577	6.95419e-55	**
10	miR-10b-5p	11350396	9890887	412	832	36.2983	84.1178	1.21251	3.40114e-47	**
11	miR-10c	11350396	9890887	419	831	36.915	84.0167	1.18647	1.34806e-45	**
12	miR-10c*	11350396	9890887	180	3	15.8585	0.3033	-5.70837	1.14789e-44	**
13	miR-1207-5p	11350396	9890887	251	26	22.1138	2.6287	-3.07253	3.57601e-41	**
14	miR-1227	11350396	9890887	0	63	0.01	6.3695	9.31504	1.13898e-21	**
15	miR-1228-5p	11350396	9890887	153	414	13.4797	41.8567	1.63467	2.32914e-37	**
16	miR-124-3p	11350396	9890887	88	160	7.753	16.1765	1.06107	1.38905e-08	**
17	miR-124a	11350396	9890887	92	202	8.1054	20.4228	1.33323	1.98421e-14	**
18	miR-1254	11350396	9890887	444	0	39.1176	0.01	-11.9336	1.53285e-121	**
19	miR-125-5p	11350396	9890887	0	25	0.01	2.5276	7.98162	4.68217e-09	**
20	miR-125b*	11350396	9890887	388	936	34.1838	94.6326	1.46902	1.55177e-70	**
21	miR-125b-2-3p	11350396	9890887	453	1043	39.9105	105.451	1.40173	3.8444e-73	**
22	miR-1268	11350396	9890887	5	167	0.4405	16.8842	5.26039	1.86356e-48	**
23	miR-1268b	11350396	9890887	228	86	20.0874	8.6949	-1.20805	3.69515e-12	**
24	miR-1285-3p	11350396	9890887	1213	0	106.868	0.01	-13.3835	0	**
25	miR-129	11350396	9890887	0	63	0.01	6.3695	9.31504	1.13898e-21	**
26	miR-129-1*	11350396	9890887	92	0	8.1054	0.01	-9.66274	9.7554e-26	**
27	miR-129-2-3p	11350396	9890887	85	230	7.4887	23.2537	1.63467	1.83079e-21	**
28	miR-129-5p	11350396	9890887	9	78	0.7929	7.886	3.31408	2.68481e-17	**
29	miR-129b	11350396	9890887	11	79	0.9691	7.9872	3.04297	3.02373e-16	**
30	miR-129b*	11350396	9890887	84	227	7.4006	22.9504	1.63281	3.5891e-21	**
31	miR-132	11350396	9890887	36	80	3.1717	8.0883	1.35058	1.21274e-06	**
32	miR-132-3p	11350396	9890887	43	76	3.7884	7.6838	1.02023	0.00015598	**
33	miR-1335	11350396	9890887	191	496	16.8276	50.1472	1.57534	3.47319e-42	**
34	miR-133-5p	11350396	9890887	65	0	5.7267	0.01	-9.16156	2.17685e-18	**
35	miR-133a*	11350396	9890887	89	30	7.8411	3.0331	-1.37026	1.89323e-06	**
36	miR-1346	11350396	9890887	6	21	0.5286	2.1232	2.00599	0.00111366	**
37	miR-1349	11350396	9890887	0	31	0.01	3.1342	8.29195	4.77281e-11	**
38	miR-1354	11350396	9890887	7283	0	641.652	0.01	-15.9695	0	**
39	miR-1356	11350396	9890887	0	13	0.01	1.3143	7.03815	4.50602e-05	**
40	miR-137	11350396	9890887	28	128	2.4669	12.9412	2.3912	6.87077e-20	**
41	miR-137-3p	11350396	9890887	27	106	2.3788	10.7169	2.17158	5.16819e-15	**
42	miR-137b	11350396	9890887	3	15	0.2643	1.5165	2.5205	0.00168912	**
43	miR-138	11350396	9890887	49	190	4.317	19.2096	2.15373	1.69752e-25	**
44	miR-138*	11350396	9890887	2	46	0.1762	4.6507	4.72216	1.74349e-13	**
45	miR-138-1-3p	11350396	9890887	1	28	0.0881	2.8309	5.00597	7.79825e-09	**
46	miR-138-2-3p	11350396	9890887	2	26	0.1762	2.6287	3.89906	2.68953e-07	**
47	miR-138-5p	11350396	9890887	44	180	3.8765	18.1986	2.231	2.88549e-25	**
48	miR-138b	11350396	9890887	15	153	1.3215	15.4688	3.54911	1.44804e-34	**
49	miR-139-5p	11350396	9890887	75	1	6.6077	0.1011	-6.03029	1.50349e-19	**
50	miR-1-3p	11350396	9890887	466949	185733	41139.4	18778.2	-1.13146	0	**
51	miR-140-5p	11350396	9890887	61	135	5.3743	13.6489	1.34464	3.12558e-10	**
52	miR-1412	11350396	9890887	60	205	5.2862	20.7261	1.97115	1.42878e-24	**
53	miR-142*	11350396	9890887	1	41	0.0881	4.1452	5.55616	5.36205e-13	**
54	miR-143*	11350396	9890887	36709	6405	3234.16	647.566	-2.32029	0	**
55	miR-143-5p	11350396	9890887	37048	6467	3264.03	653.834	-2.31966	0	**
56	miR-145	11350396	9890887	24573	55327	2164.95	5593.73	1.36948	0	**
57	miR-1454	11350396	9890887	28	0	2.4669	0.01	-7.94656	2.55922e-08	**
58	miR-145-5p	11350396	9890887	25904	58362	2282.21	5900.58	1.37043	0	**
59	miR-146	11350396	9890887	147	8	12.9511	0.8088	-4.00115	1.78636e-30	**
60	miR-1469	11350396	9890887	0	48	0.01	4.853	8.92273	1.08568e-16	**
61	miR-147	11350396	9890887	0	10	0.01	1.011	6.65964	0.000446303	**
62	miR-149-3p	11350396	9890887	61	21	5.3743	2.1232	-1.33984	0.000111113	**
63	miR-150-3p	11350396	9890887	8	29	0.7048	2.932	2.0566	9.12701e-05	**
64	miR-1557	11350396	9890887	0	28	0.01	2.8309	8.14512	4.72727e-10	**
65	miR-1576	11350396	9890887	91	279	8.0173	28.2078	1.81491	1.49506e-29	**
66	miR-1579	11350396	9890887	2047	828	180.346	83.7134	-1.10724	1.88864e-84	**
67	miR-1584	11350396	9890887	8	189	0.7048	19.1085	4.76086	5.96608e-52	**
68	miR-1599	11350396	9890887	14	4	1.2334	0.4044	-1.60879	0.0407693	*
69	miR-15a-3p	11350396	9890887	1	11	0.0881	1.1121	3.658	0.00154041	**
70	miR-1648	11350396	9890887	13	0	1.1453	0.01	-6.83958	0.000309495	**
71	miR-1648*	11350396	9890887	28	281	2.4669	28.41	3.52563	6.89743e-62	**
72	miR-16-5p	11350396	9890887	1239	4	109.159	0.4044	-8.07644	0	**
73	miR-1662	11350396	9890887	156	302	13.744	30.5332	1.15158	7.57794e-17	**
74	miR-1669	11350396	9890887	4	11	0.3524	1.1121	1.658	0.0408387	*
75	miR-1692	11350396	9890887	3211	7	282.898	0.7077	-8.64293	0	**
76	miR-1711	11350396	9890887	36710	32	3234.25	3.2353	-9.96532	0	**
77	miR-1720*	11350396	9890887	9	42	0.7929	4.2463	2.421	1.68406e-07	**
78	miR-1735	11350396	9890887	1738	0	153.122	0.01	-13.9024	0	**
79	miR-1749	11350396	9890887	15	0	1.3215	0.01	-7.04603	8.83719e-05	**
80	miR-1759	11350396	9890887	158	0	13.9202	0.01	-10.443	1.0618e-43	**
81	miR-1763	11350396	9890887	88	229	7.753	23.1526	1.57835	2.16128e-20	**
82	miR-1777	11350396	9890887	410	1801	36.1221	182.087	2.33367	3.41663e-251	**
83	miR-1777a	11350396	9890887	31	156	2.7312	15.7721	2.52977	1.88553e-25	**
84	miR-1790	11350396	9890887	18	81	1.5858	8.1894	2.36855	5.73508e-13	**
85	miR-1796	11350396	9890887	0	232	0.01	23.4559	11.1957	9.07251e-78	**
86	miR-181a-3p	11350396	9890887	140	472	12.3344	47.7207	1.95193	8.82462e-54	**
87	miR-181b-3p	11350396	9890887	10	24	0.881	2.4265	1.46166	0.00512539	**
88	miR-181d	11350396	9890887	26	72	2.2907	7.2794	1.66803	7.26745e-08	**
89	miR-181d-5p	11350396	9890887	15	28	1.3215	2.8309	1.09908	0.0152266	*
90	miR-182	11350396	9890887	10	20	0.881	2.0221	1.19864	0.0284882	*
91	miR-182-5p	11350396	9890887	7	16	0.6167	1.6177	1.3913	0.0285242	*
92	miR-1832b-5p	11350396	9890887	0	11	0.01	1.1121	6.79714	0.000207818	**
93	miR-1839	11350396	9890887	21	3	1.8502	0.3033	-2.60886	0.000556396	**
94	miR-1844	11350396	9890887	1	21	0.0881	2.1232	4.59095	1.27039e-06	**
95	miR-185-5p	11350396	9890887	33	9	2.9074	0.9099	-1.67595	0.000899545	**
96	miR-1892	11350396	9890887	0	11	0.01	1.1121	6.79714	0.000207818	**
97	miR-1895	11350396	9890887	112	24	9.8675	2.4265	-2.02381	1.80301e-12	**
98	miR-1908	11350396	9890887	0	13	0.01	1.3143	7.03815	4.50602e-05	**
99	miR-191*	11350396	9890887	0	43	0.01	4.3474	8.76401	4.95938e-15	**
100	miR-1934-3p	11350396	9890887	0	15	0.01	1.5165	7.2446	9.77017e-06	**
101	miR-193b	11350396	9890887	230	770	20.2636	77.8494	1.9418	4.97742e-86	**
102	miR-193b-3p	11350396	9890887	244	768	21.497	77.6472	1.8528	1.30113e-80	**
103	miR-1961	11350396	9890887	325	12	28.6334	1.2132	-4.56081	1.54827e-71	**
104	miR-196b-3p	11350396	9890887	352	0	31.0121	0.01	-11.5986	1.67925e-96	**
105	miR-1972	11350396	9890887	8	44	0.7048	4.4485	2.65803	1.5967e-08	**
106	miR-198	11350396	9890887	0	49	0.01	4.9541	8.95248	5.05539e-17	**
107	miR-1a	11350396	9890887	818	12	72.068	1.2132	-5.89247	5.4732e-201	**
108	miR-1a-3p	11350396	9890887	465252	180966	40989.9	18296.2	-1.16372	0	**
109	miR-1b	11350396	9890887	67101	21831	5911.78	2207.18	-1.42139	0	**
110	miR-200a*	11350396	9890887	7	17	0.6167	1.7188	1.47876	0.0180576	*
111	miR-200b	11350396	9890887	163	399	14.3607	40.3402	1.49009	1.10259e-31	**
112	miR-2013	11350396	9890887	0	3221	0.01	325.653	14.991	0	**
113	miR-2015*	11350396	9890887	0	14	0.01	1.4154	7.14507	2.0982e-05	**
114	miR-202	11350396	9890887	8284	15364	729.842	1553.35	1.08973	0	**
115	miR-202*	11350396	9890887	8307	15357	731.869	1552.64	1.08507	0	**
116	miR-202-5p	11350396	9890887	8948	16068	788.342	1624.53	1.04312	0	**
117	miR-204	11350396	9890887	44	189	3.8765	19.1085	2.30139	1.98358e-27	**
118	miR-204*	11350396	9890887	18	67	1.5858	6.7739	2.09478	1.3266e-09	**
119	miR-204-3p	11350396	9890887	15	77	1.3215	7.7849	2.5585	1.98035e-13	**
120	miR-204-5p	11350396	9890887	48	196	4.2289	19.8162	2.22833	2.44911e-27	**
121	miR-205b	11350396	9890887	7	22	0.6167	2.2243	1.85071	0.00154731	**
122	miR-206	11350396	9890887	81	159	7.1363	16.0754	1.17161	8.8046e-10	**
123	miR-206-3p	11350396	9890887	17	33	1.4977	3.3364	1.15554	0.00603063	**
124	miR-2068*	11350396	9890887	303	0	26.6951	0.01	-11.3824	3.64277e-83	**
125	miR-210-3p	11350396	9890887	0	950	0.01	96.048	13.2295	4.17690725367762e-316	**
126	miR-212	11350396	9890887	6	15	0.5286	1.5165	1.5205	0.0237182	*
127	miR-2127	11350396	9890887	10	117	0.881	11.8291	3.74705	6.28399e-28	**
128	miR-215	11350396	9890887	228	55	20.0874	5.5607	-1.85295	1.78662e-21	**
129	miR-2159-3p	11350396	9890887	219	382	19.2945	38.6214	1.00121	6.02004e-17	**
130	miR-218-5p	11350396	9890887	19	39	1.674	3.943	1.23599	0.00161928	**
131	miR-2188	11350396	9890887	247	621	21.7614	62.7851	1.52865	3.4661e-50	**
132	miR-218a	11350396	9890887	18	33	1.5858	3.3364	1.07308	0.00967352	**
133	miR-218b	11350396	9890887	19	38	1.674	3.8419	1.19852	0.00239241	**
134	miR-219-2*	11350396	9890887	1	20	0.0881	2.0221	4.52057	2.61395e-06	**
135	miR-22	11350396	9890887	55	1147	4.8456	115.965	4.58087	1.10481e-300	**
136	miR-22a	11350396	9890887	56	15	4.9337	1.5165	-1.70192	1.04254e-05	**
137	miR-2302	11350396	9890887	92	0	8.1054	0.01	-9.66274	9.7554e-26	**
138	miR-2305	11350396	9890887	58	198	5.11	20.0184	1.96993	9.11519e-24	**
139	miR-2316	11350396	9890887	23	1	2.0264	0.1011	-4.32506	7.15224e-06	**
140	miR-2324	11350396	9890887	14	0	1.2334	0.01	-6.9465	0.00016538	**
141	miR-2347	11350396	9890887	40	0	3.5241	0.01	-8.46111	1.38698e-11	**
142	miR-2348	11350396	9890887	31	0	2.7312	0.01	-8.09339	3.9048e-09	**
143	miR-2356	11350396	9890887	85	0	7.4887	0.01	-9.54857	7.84211e-24	**
144	miR-2360	11350396	9890887	23	2624	2.0264	265.295	7.03253	0	**
145	miR-2369	11350396	9890887	14	71	1.2334	7.1783	2.541	2.11587e-12	**
146	miR-2374	11350396	9890887	16	32	1.4096	3.2353	1.19861	0.00538139	**
147	miR-2388	11350396	9890887	0	75	0.01	7.5827	9.56657	1.18351e-25	**
148	miR-2392	11350396	9890887	5	75	0.4405	7.5827	4.1055	1.39929e-19	**
149	miR-23a*	11350396	9890887	95	34	8.3698	3.4375	-1.28383	2.80031e-06	**
150	miR-2407	11350396	9890887	75	1052	6.6077	106.361	4.00867	6.50559e-252	**
151	miR-2410	11350396	9890887	585	1	51.5401	0.1011	-8.99377	1.76648e-157	**
152	miR-2412	11350396	9890887	11	55	0.9691	5.5607	2.52055	8.04109e-10	**
153	miR-24-2*	11350396	9890887	0	114	0.01	11.5258	10.1707	1.34059e-38	**
154	miR-2428	11350396	9890887	8	20	0.7048	2.0221	1.52057	0.00868284	**
155	miR-2436-5p	11350396	9890887	0	19	0.01	1.921	7.58571	4.59325e-07	**
156	miR-2449	11350396	9890887	78	0	6.872	0.01	-9.42459	6.30407e-22	**
157	miR-2453	11350396	9890887	158	9	13.9202	0.9099	-3.93533	2.75818e-32	**
158	miR-2462	11350396	9890887	13	0	1.1453	0.01	-6.83958	0.000309495	**
159	miR-2476	11350396	9890887	37370	14582	3292.4	1474.29	-1.15912	0	**
160	miR-24b	11350396	9890887	106	328	9.3389	33.1618	1.8282	8.59543e-35	**
161	miR-25	11350396	9890887	19	34	1.674	3.4375	1.03806	0.0105634	*
162	miR-25-3p	11350396	9890887	20	3	1.7621	0.3033	-2.53848	0.000922744	**
163	miR-2-5p	11350396	9890887	26	0	2.2907	0.01	-7.83964	8.96287e-08	**
164	miR-265	11350396	9890887	2	55	0.1762	5.5607	4.97998	2.50778e-16	**
165	miR-26b	11350396	9890887	21196	182	1867.42	18.4008	-6.66514	0	**
166	miR-2753	11350396	9890887	12	0	1.0572	0.01	-6.7241	0.000579193	**
167	miR-2783	11350396	9890887	20	0	1.7621	0.01	-7.46115	3.85004e-06	**
168	miR-27c	11350396	9890887	60	7901	5.2862	798.816	7.23949	0	**
169	miR-27e	11350396	9890887	11048	49	973.358	4.9541	-7.6182	0	**
170	miR-2804*	11350396	9890887	0	16	0.01	1.6177	7.3378	4.54942e-06	**
171	miR-2816	11350396	9890887	0	36	0.01	3.6397	8.50768	1.04483e-12	**
172	miR-285-3p	11350396	9890887	1	1532	0.0881	154.89	10.7798	0	**
173	miR-2861	11350396	9890887	36	287	3.1717	29.0166	3.19355	7.6611e-58	**
174	miR-2881	11350396	9890887	36	227	3.1717	22.9504	2.85519	2.53485e-41	**
175	miR-2888	11350396	9890887	14	0	1.2334	0.01	-6.9465	0.00016538	**
176	miR-2899	11350396	9890887	0	32	0.01	3.2353	8.33776	2.22243e-11	**
177	miR-2964	11350396	9890887	2147	3933	189.156	397.639	1.07188	1.65481e-177	**
178	miR-2974	11350396	9890887	18	195	1.5858	19.7151	3.63602	1.57861e-44	**
179	miR-2976	11350396	9890887	216	82	19.0302	8.2905	-1.19876	1.80464e-11	**
180	miR-2978	11350396	9890887	0	17	0.01	1.7188	7.42526	2.11841e-06	**
181	miR-2982	11350396	9890887	79	14	6.9601	1.4154	-2.2979	1.64204e-10	**
182	miR-2989	11350396	9890887	430	824	37.8841	83.309	1.13688	2.40761e-42	**
183	miR-29d	11350396	9890887	10	61	0.881	6.1673	2.80743	6.18703e-12	**
184	miR-301b-5p	11350396	9890887	22	4	1.9383	0.4044	-2.26094	0.0011066	**
185	miR-3072-5p	11350396	9890887	96	0	8.4579	0.01	-9.72416	7.95364e-27	**
186	miR-3077-5p	11350396	9890887	5	132	0.4405	13.3456	4.92108	2.47789e-37	**
187	miR-3081-5p	11350396	9890887	409	4	36.034	0.4044	-6.47743	2.95121e-104	**
188	miR-30b	11350396	9890887	13	54	1.1453	5.4596	2.25307	1.25325e-08	**
189	miR-3125	11350396	9890887	16	36	1.4096	3.6397	1.36853	0.00105612	**
190	miR-3135b	11350396	9890887	14929	4903	1315.28	495.709	-1.40781	0	**
191	miR-3141	11350396	9890887	73	624	6.4315	63.0884	3.29415	1.85949e-127	**
192	miR-3154	11350396	9890887	3	11	0.2643	1.1121	2.07304	0.0177108	*
193	miR-3157-5p	11350396	9890887	101	290	8.8984	29.3199	1.72026	1.48713e-28	**
194	miR-3178	11350396	9890887	0	64	0.01	6.4706	9.33776	5.30362e-22	**
195	miR-3190-3p	11350396	9890887	0	10	0.01	1.011	6.65964	0.000446303	**
196	miR-31a	11350396	9890887	6243	1235	550.025	124.862	-2.13916	0	**
197	miR-32	11350396	9890887	37	92	3.2598	9.3015	1.51268	1.40231e-08	**
198	miR-320	11350396	9890887	193	56	17.0038	5.6618	-1.58652	4.13636e-15	**
199	miR-320a	11350396	9890887	262	87	23.0829	8.796	-1.3919	9.44359e-17	**
200	miR-320c	11350396	9890887	294	0	25.9022	0.01	-11.3389	1.02556e-80	**
201	miR-32-5p	11350396	9890887	36	90	3.1717	9.0993	1.5205	1.77941e-08	**
202	miR-327	11350396	9890887	0	14	0.01	1.4154	7.14507	2.0982e-05	**
203	miR-328a*	11350396	9890887	34	10	2.9955	1.011	-1.56701	0.00130667	**
204	miR-33-2*	11350396	9890887	6	16	0.5286	1.6177	1.6137	0.0146498	*
205	miR-338*	11350396	9890887	3	13	0.2643	1.3143	2.31405	0.00558321	**
206	miR-34	11350396	9890887	27851	0	2453.75	0.01	-17.9046	0	**
207	miR-346-3p	11350396	9890887	2	19	0.1762	1.921	3.44657	3.29104e-05	**
208	miR-3473	11350396	9890887	0	16	0.01	1.6177	7.3378	4.54942e-06	**
209	miR-3488	11350396	9890887	2	7625	0.1762	770.912	12.0951	0	**
210	miR-3490	11350396	9890887	1078	2024	94.9747	204.633	1.10742	3.05422e-97	**
211	miR-34b	11350396	9890887	1192	3543	105.018	358.209	1.77016	0	**
212	miR-34c	11350396	9890887	899	2705	79.2043	273.484	1.78781	1.10911e-265	**
213	miR-34c-5p	11350396	9890887	524	1651	46.1658	166.921	1.85427	2.59967e-171	**
214	miR-351-5p	11350396	9890887	15	0	1.3215	0.01	-7.04603	8.83719e-05	**
215	miR-3538	11350396	9890887	2	20	0.1762	2.0221	3.52057	1.67214e-05	**
216	miR-3564	11350396	9890887	53	0	4.6694	0.01	-8.86709	4.01665e-15	**
217	miR-3584-5p	11350396	9890887	91	27	8.0173	2.7298	-1.55432	1.21505e-07	**
218	miR-3648	11350396	9890887	57	0	5.0219	0.01	-8.97209	3.27481e-16	**
219	miR-365*	11350396	9890887	925	1	81.495	0.1011	-9.65478	8.08221e-250	**
220	miR-3652	11350396	9890887	51	127	4.4932	12.8401	1.51484	2.41315e-11	**
221	miR-365-2-5p	11350396	9890887	862	191	75.9445	19.3107	-1.97555	1.84776e-83	**
222	miR-365-5p	11350396	9890887	920	220	81.0544	22.2427	-1.86556	1.46608e-82	**
223	miR-3656	11350396	9890887	5	18	0.4405	1.8199	2.04665	0.00229906	**
224	miR-365a-3p	11350396	9890887	276	90	24.3163	9.0993	-1.4181	5.04245e-18	**
225	miR-365b-5p	11350396	9890887	952	206	83.8737	20.8273	-2.00974	4.92833e-94	**
226	miR-3682-3p	11350396	9890887	0	53	0.01	5.3585	9.06569	2.37669e-18	**
227	miR-3739	11350396	9890887	0	52	0.01	5.2574	9.03821	5.10409e-18	**
228	miR-375	11350396	9890887	278	16351	24.4925	1653.14	6.07672	0	**
229	miR-375*	11350396	9890887	0	16	0.01	1.6177	7.3378	4.54942e-06	**
230	miR-375b	11350396	9890887	0	5387	0.01	544.643	15.733	0	**
231	miR-3775	11350396	9890887	16	0	1.4096	0.01	-7.13914	4.7222e-05	**
232	miR-3776	11350396	9890887	11	39	0.9691	3.943	2.02458	6.58728e-06	**
233	miR-3792	11350396	9890887	4	23	0.3524	2.3254	2.72219	4.16132e-05	**
234	miR-3843-5p	11350396	9890887	36	0	3.1717	0.01	-8.30911	1.70118e-10	**
235	miR-3890-5p	11350396	9890887	110	0	9.6913	0.01	-9.92055	1.23081e-30	**
236	miR-3896-5p	11350396	9890887	18	0	1.5858	0.01	-7.30907	1.34836e-05	**
237	miR-3897-3p	11350396	9890887	13	428	1.1453	43.2722	5.23964	7.73763e-122	**
238	miR-3917	11350396	9890887	3	35	0.2643	3.5386	3.74293	3.36026e-09	**
239	miR-3940-5p	11350396	9890887	120	522	10.5723	52.7759	2.31959	1.3707e-73	**
240	miR-3962	11350396	9890887	1710	86	150.655	8.6949	-4.11494	0	**
241	miR-3964	11350396	9890887	112	0	9.8675	0.01	-9.94654	3.51439e-31	**
242	miR-3968	11350396	9890887	15	27	1.3215	2.7298	1.04662	0.022024	*
243	miR-4006f-5p	11350396	9890887	176	0	15.5061	0.01	-10.5986	1.33964e-48	**
244	miR-4020b-5p	11350396	9890887	25	53	2.2026	5.3585	1.28262	0.000151042	**
245	miR-4026-5p	11350396	9890887	28	0	2.4669	0.01	-7.94656	2.55922e-08	**
246	miR-4051-3p	11350396	9890887	0	33	0.01	3.3364	8.38215	1.03486e-11	**
247	miR-4089-5p	11350396	9890887	38	0	3.3479	0.01	-8.38711	4.85747e-11	**
248	miR-4090-3p	11350396	9890887	3204	21	282.281	2.1232	-7.05475	0	**
249	miR-4123-3p	11350396	9890887	0	59	0.01	5.9651	9.2204	2.4227e-20	**
250	miR-4127-3p	11350396	9890887	2	11	0.1762	1.1121	2.658	0.00616889	**
251	miR-4130-3p	11350396	9890887	149	0	13.1273	0.01	-10.3584	2.98931e-41	**
252	miR-4175-3p	11350396	9890887	306	567	26.9594	57.3255	1.08839	9.4812e-28	**
253	miR-4183-5p	11350396	9890887	0	60	0.01	6.0662	9.24465	1.12812e-20	**
254	miR-4205-5p	11350396	9890887	150	0	13.2154	0.01	-10.368	1.59735e-41	**
255	miR-423*	11350396	9890887	216	48	19.0302	4.853	-1.97134	4.82829e-22	**
256	miR-423-5p	11350396	9890887	251	52	22.1138	5.2574	-2.07253	5.75928e-27	**
257	miR-4256	11350396	9890887	888	0	78.2352	0.01	-12.9336	2.19856e-242	**
258	miR-4286	11350396	9890887	8	26	0.7048	2.6287	1.89906	0.000447482	**
259	miR-4291	11350396	9890887	8	25	0.7048	2.5276	1.84248	0.000749439	**
260	miR-4298	11350396	9890887	815	172	71.8037	17.3897	-2.04583	1.34881e-82	**
261	miR-4317	11350396	9890887	0	49	0.01	4.9541	8.95248	5.05539e-17	**
262	miR-4328	11350396	9890887	0	602	0.01	60.8641	12.5714	1.3737e-200	**
263	miR-4330	11350396	9890887	194	0	17.0919	0.01	-10.7391	1.69018e-53	**
264	miR-4335	11350396	9890887	0	50	0.01	5.0552	8.98162	2.35402e-17	**
265	miR-4419a	11350396	9890887	0	21	0.01	2.1232	7.7301	9.9593e-08	**
266	miR-4419b	11350396	9890887	14	4	1.2334	0.4044	-1.60879	0.0407693	*
267	miR-4429	11350396	9890887	19	0	1.674	0.01	-7.38716	7.20502e-06	**
268	miR-4430	11350396	9890887	2	40	0.1762	4.0441	4.52053	1.32014e-11	**
269	miR-4436a	11350396	9890887	17	2	1.4977	0.2022	-2.88889	0.00117231	**
270	miR-4443	11350396	9890887	157	58	13.8321	5.864	-1.23806	4.34265e-09	**
271	miR-4444	11350396	9890887	59	148	5.1981	14.9633	1.52537	4.18938e-13	**
272	miR-4448	11350396	9890887	1895	668	166.954	67.5369	-1.30571	5.49156e-101	**
273	miR-4453	11350396	9890887	0	10	0.01	1.011	6.65964	0.000446303	**
274	miR-4458	11350396	9890887	26	3	2.2907	0.3033	-2.91697	4.16282e-05	**
275	miR-4459	11350396	9890887	2678	328	235.939	33.1618	-2.83082	0	**
276	miR-4463	11350396	9890887	38	0	3.3479	0.01	-8.38711	4.85747e-11	**
277	miR-4466	11350396	9890887	203	21	17.8848	2.1232	-3.07442	1.35117e-33	**
278	miR-4478	11350396	9890887	15	48	1.3215	4.853	1.8767	1.92018e-06	**
279	miR-4483	11350396	9890887	0	24	0.01	2.4265	7.92273	1.00552e-08	**
280	miR-4486	11350396	9890887	0	23	0.01	2.3254	7.86134	2.15942e-08	**
281	miR-4487	11350396	9890887	19	53	1.674	5.3585	1.67853	3.60662e-06	**
282	miR-4488	11350396	9890887	6	37	0.5286	3.7408	2.8231	9.19438e-08	**
283	miR-4498	11350396	9890887	2	119	0.1762	12.0313	6.09343	6.2748e-37	**
284	miR-449b-5p	11350396	9890887	1195	3589	105.283	362.859	1.78514	0	**
285	miR-4505	11350396	9890887	32	109	2.8193	11.0202	1.96674	1.0254e-13	**
286	miR-4507	11350396	9890887	48	87	4.2289	8.796	1.05657	3.11113e-05	**
287	miR-4530	11350396	9890887	16	133	1.4096	13.4467	3.25389	4.46011e-28	**
288	miR-4534	11350396	9890887	0	15	0.01	1.5165	7.2446	9.77017e-06	**
289	miR-4535	11350396	9890887	0	56	0.01	5.6618	9.14512	2.39959e-19	**
290	miR-460b*	11350396	9890887	15	30	1.3215	3.0331	1.19862	0.00706989	**
291	miR-460b-5p	11350396	9890887	25	49	2.2026	4.9541	1.16942	0.000708502	**
292	miR-462	11350396	9890887	27828	1	2451.72	0.1011	-14.5657	0	**
293	miR-4651	11350396	9890887	51	10	4.4932	1.011	-2.15196	9.17608e-07	**
294	miR-4669	11350396	9890887	0	15	0.01	1.5165	7.2446	9.77017e-06	**
295	miR-466h-3p	11350396	9890887	0	10	0.01	1.011	6.65964	0.000446303	**
296	miR-4674	11350396	9890887	3	87	0.2643	8.796	5.0566	2.34776e-25	**
297	miR-4688	11350396	9890887	36	86	3.1717	8.6949	1.45491	1.00096e-07	**
298	miR-4689	11350396	9890887	1048	0	92.3316	0.01	-13.1726	6.23709e-286	**
299	miR-4690-5p	11350396	9890887	0	182	0.01	18.4008	10.8456	3.58924e-61	**
300	miR-4701-3p	11350396	9890887	0	11	0.01	1.1121	6.79714	0.000207818	**
301	miR-4710	11350396	9890887	0	10	0.01	1.011	6.65964	0.000446303	**
302	miR-4725-3p	11350396	9890887	0	105	0.01	10.6158	10.052	1.30259e-35	**
303	miR-4728-5p	11350396	9890887	0	130	0.01	13.1434	10.3601	6.54891e-44	**
304	miR-4734	11350396	9890887	18	179	1.5858	18.0975	3.51251	7.56154e-40	**
305	miR-4738-3p	11350396	9890887	3145	6791	277.083	686.592	1.30914	0	**
306	miR-4750	11350396	9890887	0	74	0.01	7.4816	9.5472	2.54166e-25	**
307	miR-4758-5p	11350396	9890887	6	14	0.5286	1.4154	1.42096	0.0378817	*
308	miR-4763-3p	11350396	9890887	14	64	1.2334	6.4706	2.39126	1.24752e-10	**
309	miR-4764-5p	11350396	9890887	0	11	0.01	1.1121	6.79714	0.000207818	**
310	miR-4770	11350396	9890887	2	46	0.1762	4.6507	4.72216	1.74349e-13	**
311	miR-4784	11350396	9890887	0	12	0.01	1.2132	6.92267	9.67695e-05	**
312	miR-4791	11350396	9890887	30	0	2.6431	0.01	-8.04609	7.30749e-09	**
313	miR-4800-5p	11350396	9890887	9	44	0.7929	4.4485	2.48811	5.2318e-08	**
314	miR-483-5p	11350396	9890887	44	11	3.8765	1.1121	-1.80147	5.1065e-05	**
315	miR-4866	11350396	9890887	0	22	0.01	2.2243	7.79721	4.63749e-08	**
316	miR-4866*	11350396	9890887	4267	11314	375.934	1143.88	1.60539	0	**
317	miR-4900b	11350396	9890887	18	0	1.5858	0.01	-7.30907	1.34836e-05	**
318	miR-4935	11350396	9890887	88	11	7.753	1.1121	-2.80147	4.38723e-14	**
319	miR-4999-5p	11350396	9890887	21	0	1.8502	0.01	-7.53154	2.05729e-06	**
320	miR-5097	11350396	9890887	87	900	7.6649	90.9929	3.56942	1.26719e-196	**
321	miR-5106	11350396	9890887	43	9	3.7884	0.9099	-2.05781	1.23971e-05	**
322	miR-5108	11350396	9890887	17	0	1.4977	0.01	-7.2266	2.52333e-05	**
323	miR-5111-5p	11350396	9890887	860	56	75.7683	5.6618	-3.74226	5.05622e-163	**
324	miR-5112	11350396	9890887	69	200	6.0791	20.2206	1.7339	2.20028e-20	**
325	miR-5122	11350396	9890887	0	68	0.01	6.875	9.42522	2.49339e-23	**
326	miR-512-3p	11350396	9890887	47	0	4.1408	0.01	-8.69377	1.72537e-13	**
327	miR-5130	11350396	9890887	0	35	0.01	3.5386	8.46703	2.24384e-12	**
328	miR-5132	11350396	9890887	0	25	0.01	2.5276	7.98162	4.68217e-09	**
329	miR-5133	11350396	9890887	120	1094	10.5723	110.607	3.38708	7.71616e-228	**
330	miR-5134	11350396	9890887	0	2097	0.01	212.013	14.3719	0	**
331	miR-5196-5p	11350396	9890887	15	127	1.3215	12.8401	3.28041	4.55777e-27	**
332	miR-5423	11350396	9890887	0	25	0.01	2.5276	7.98162	4.68217e-09	**
333	miR-550a-3-5p	11350396	9890887	28	0	2.4669	0.01	-7.94656	2.55922e-08	**
334	miR-551	11350396	9890887	0	29	0.01	2.932	8.19574	2.20123e-10	**
335	miR-551b	11350396	9890887	15	48	1.3215	4.853	1.8767	1.92018e-06	**
336	miR-551b-3p	11350396	9890887	16	47	1.4096	4.7518	1.75319	6.95308e-06	**
337	miR-5584-5p	11350396	9890887	0	75	0.01	7.5827	9.56657	1.18351e-25	**
338	miR-5596a	11350396	9890887	0	17	0.01	1.7188	7.42526	2.11841e-06	**
339	miR-5597*	11350396	9890887	0	34	0.01	3.4375	8.42522	4.81878e-12	**
340	miR-5703	11350396	9890887	0	27	0.01	2.7298	8.09265	1.01521e-09	**
341	miR-583	11350396	9890887	456	0	40.1748	0.01	-11.9721	8.30735e-125	**
342	miR-6-1-5p	11350396	9890887	83	0	7.3125	0.01	-9.51422	2.74646e-23	**
343	miR-654-3p	11350396	9890887	26	78	2.2907	7.886	1.78351	4.15964e-09	**
344	miR-664	11350396	9890887	2	22	0.1762	2.2243	3.65807	4.27104e-06	**
345	miR-664-2*	11350396	9890887	4	20	0.3524	2.0221	2.52057	0.000259811	**
346	miR-666	11350396	9890887	6	54	0.5286	5.4596	3.36855	1.57496e-12	**
347	miR-670	11350396	9890887	0	143	0.01	14.4578	10.4976	3.16867e-48	**
348	miR-672	11350396	9890887	18	0	1.5858	0.01	-7.30907	1.34836e-05	**
349	miR-678	11350396	9890887	41	0	3.6122	0.01	-8.49673	7.41142e-12	**
350	miR-696	11350396	9890887	26	0	2.2907	0.01	-7.83964	8.96287e-08	**
351	miR-7	11350396	9890887	105	214	9.2508	21.6361	1.22579	1.64498e-13	**
352	miR-7*	11350396	9890887	12	35	1.0572	3.5386	1.74293	0.000116372	**
353	miR-705	11350396	9890887	130	27	11.4533	2.7298	-2.0689	1.26388e-14	**
354	miR-7-1-3p	11350396	9890887	13	29	1.1453	2.932	1.35616	0.00356948	**
355	miR-720	11350396	9890887	19	5	1.674	0.5055	-1.72752	0.0112261	*
356	miR-730	11350396	9890887	0	30	0.01	3.0331	8.24465	1.02499e-10	**
357	miR-757	11350396	9890887	19	0	1.674	0.01	-7.38716	7.20502e-06	**
358	miR-7-5p	11350396	9890887	82	242	7.2244	24.467	1.75989	8.00493e-25	**
359	miR-765	11350396	9890887	7	425	0.6167	42.9688	6.12258	5.31017e-129	**
360	miR-7a-1*	11350396	9890887	0	15	0.01	1.5165	7.2446	9.77017e-06	**
361	miR-928	11350396	9890887	0	23	0.01	2.3254	7.86134	2.15942e-08	**
362	miR-92a-1*	11350396	9890887	228	72	20.0874	7.2794	-1.4644	8.20954e-16	**
363	miR-92b-5p	11350396	9890887	3	41	0.2643	4.1452	3.97119	5.26536e-11	**
364	miR-92d	11350396	9890887	3	13	0.2643	1.3143	2.31405	0.00558321	**
365	miR-966-5p	11350396	9890887	0	183	0.01	18.5019	10.8535	1.67131e-61	**
366	miR-99a*	11350396	9890887	61	152	5.3743	15.3677	1.51575	2.62026e-13	**
367	miR-99a-3p	11350396	9890887	61	156	5.3743	15.7721	1.55323	4.57029e-14	**
Note: (1) B-std: The result of Solexa sequencing exhibited, presented the normalized expression level of miRNA in BO library. (2) C-std: The result of Solexa sequencing exhibited, presented the normalized expression level of miRNA in LO library. (3) fold-change(log2 B-std/C-std): Fold change of miRNAs in both samples. (4) p-value: p value manifests the significance of miRNA differential between t…
