# Supplementary material for: Identification and Differential Expression of microRNAs in Ovaries of Laying and Broody Geese (Anser cygnoides) by Solexa Sequencing
Source: PLoS One. 2014 Feb 4;9(2):e87920. doi: 10.1371/journal.pone.0087920 (PMC3913702; doi:10.1371/journal.pone.0087920)
Supplement: Table S3 — Characteristics of novel miRNA candidates. (XLSX) [file pone.0087920.s003.xlsx]

## Sheet: mireap
	Table S3 Characteristics of novel miRNA candidates
species	Id	location	mfe	Id(5p)	Id(3p)	count	count(5p)	count(3p)	seq	struct	seq(5p)	seq(3p)
Anser cygnoides	B-m0001	chr11:9022399:9022476:+	-34.7	B-m0001-5p	-	11	11	-	AGCCAACTTCTGGCCTCCAATGCATGTCCTTCTCGGTGTGTTCTGCGGAGGCCATGCCTGGGAAGGTGGATATTGGCC	.(((((..((((.(((((...(((((.(((((.(((......))).))))).)))))...)).)))))))..))))).	TGGCCTCCAATGCATGTCCT	-
Anser cygnoides	B-m0002	chr17:6182046:6182122:+	-23.8	B-m0002-5p	-	7	7	-	GCCTTCGGAGCGCTGGGAACGGGGGGAGCGCGTCTTTCCAGGCAGGTTTTGATTCCGTTCTCTGATGAAAAGAAGAA	..((((....(((.((((((((((.((((..((((....))))..))))...)))))))))).).))....))))..	CGCTGGGAACGGGGGGAGCGCGT	-
Anser cygnoides	B-m0003	chr1:158129271:158129340:+	-42.8	B-m0003-5p	-	6	6	-	GCGGGCTGGGCGGGCGGGCGGCGGCGGCGGCACGGCTGCGGAGCTGCTCGTTTTGCTTCTCCAGCTTGCG	((((((((((((((((((((((..(.(((((...))))).).)))))))).)))))....))))))))).	CGGGCGGGCGGCGGCGGCGG	-
Anser cygnoides	B-m0004	chr22:2684972:2685053:-	-39.94	-	B-m0004-3p	8	-	8	AGACCTGTGGGAAAGGTCCAACCTCACATGTCCTGTATAGAATAAGGAGGGATATATGTGGTCAGACCTATCCCACAGGCCC	...(((((((((.(((((..(((.((.(((((((..............))))))).)).)))..))))).)))))))))...	-	ATATATGTGGTCAGACCTATC
Anser cygnoides	B-m0005	chr23:1708382:1708460:-	-22.2	-	B-m0005-3p	12	-	12	CGATACCAGAGATGGCTTCAGTACAAATTTTTTTGTGTGCTTTGCAAAAGGGAGTGTATAGAGGCTAGAATACTGCATC	.(((..((((..(((((((.(((((..((((((((((.....))))))))))..))))).)))))))...).))).)))	-	AAAGGGAGTGTATAGAGGCTAGA
Anser cygnoides	B-m0006	chr2:128802861:128802958:-	-20.73	B-m0006-5p	-	24	24	-	ATCATGTAAATGGTATGGAATAAGGGGTGGATATTGTTCTTGTTTTAGGTGAAACAATTTGTTTTCAGTTCTCTCCTCCATCCCATTTTAGCTTCGAG	.((..((((((((.(((((....((((.((((.......(((((((....)))))))..........)))).))))))))).))))))..))...)).	TGGTATGGAATAAGGGGTGGATA	-
Anser cygnoides	B-m0007	chr2:137944145:137944230:-	-48.4	-	B-m0007-3p	6	-	6	GGACCCGGGCCGGAGCCGCAGCCGATCCCCGCGCTCAGCGCCTCGAGGCGGGCGGGCGGGCGGGCGGCGGCGGCGGCACCACGTGT	......(((((...(((((.((((..((((((.(.(..((((....)))).).).))))).)..)))).)))))))).))......	-	CGGGCGGGCGGCGGCGGCGG
Anser cygnoides	B-m0008	chr3:288218:288297:+	-37.1	-	B-m0008-3p	14	-	14	CCAGATTGTAGAATCTCTACAGGTAATTGTGAGATTGCTATAAAGACATCACATTTGCCTGCAGAGATTTCCCAGTCTGT	.(((((((..((((((((.(((((((.(((((..((........))..))))).))))))).))))))))..))))))).	-	TCACATTTGCCTGCAGAGATTT
Anser cygnoides	B-m0009	chr3:3217645:3217729:-	-30.8	B-m0009-5p	B-m0009-3p	21	20	1	CTGCGTCTCCTGGGCCACCTCTGTGACGTGACGGTCAGCGTGGAGTACCAGGGTGTCAGGGCAGAGTTCGTGGCACACAAGGCTG	....((((..((.(((((((((((..(.(((((.((....(((....))))).))))).)))))))...))))).))..))))..	TGGGCCACCTCTGTGACGTGACG	TCAGGGCAGAGTTCGTGGCA
Anser cygnoides	B-m0010	chr7:23650878:23650957:+	-28.2	-	B-m0010-3p	23	-	23	AGCTGTGGTGCCAGCTGTCCCGTGCCGAGGTCCCGGTGCGCTGGTACAAGGATGGGGAGGAGGTGGAGGAGGGCGAGAGC	.(((.(....(((.((.((((((.((...((.((((....)))).))..))))))))...)).)))...).)))......	-	AAGGATGGGGAGGAGGTGGAGGA
Anser cygnoides	B-m0011	chr8:30360355:30360451:+	-50.8	-	B-m0011-3p	24	-	23	CCGCTCCGGCGCTTCCGGGTAGGCGGTGCCCGTCGGTGCTCGGCGGAGCGCGGGGCGATGGCGGCGGAGGGCGGGCGGAGCGCGGCGCGGCGGGAGG	(((((((((.....))))....((.(((((((((.((.(((.((.(..(((...)))....).)).))).)).))))).)))).))..)))))....	-	AGGGCGGGCGGAGCGCGGCG
Anser cygnoides	B-m0012	chrZ:42600097:42600180:-	-20.7	B-m0012-5p	-	20	20	-	CAGGTAGCTTTTGGGATGGAGGTGTGTTTTGGTAGTATAATGAGATTATAGTGAACAAAGTTCACCCAAAGGATGGTGTTCTGT	((((...((((((((.((((....(((((..(((((........)))))...)))))...)))))))))))).......)))).	TTGGGATGGAGGTGTGTTTTGGTA	-
Anser cygnoides	B-m0013	chrZ:68816729:68816815:-	-39	-	B-m0013-3p	5	-	5	CTCGTGGCTTCCATGCAGAAGTGCACGGAAACAGCTGTTTGCTATCGAAAAGTTGGCTGTTACTGTTCTTCTGATGGAGGCTGCTGG	...(..((((((((.((((((...((((.(((((((....(((.......))).))))))).)))).))))))))))))))..)...	-	CTGTTACTGTTCTTCTGATGG
Anser cygnoides	C-m0001	chr22:2684972:2685053:-	-39.94	-	C-m0001-3p	8	-	8	AGACCTGTGGGAAAGGTCCAACCTCACATGTCCTGTATAGAATAAGGAGGGATATATGTGGTCAGACCTATCCCACAGGCCC	...(((((((((.(((((..(((.((.(((((((..............))))))).)).)))..))))).)))))))))...	-	ATATATGTGGTCAGACCTATC
Anser cygnoides	C-m0002	chr23:1708382:1708460:-	-22.2	-	C-m0002-3p	23	-	23	CGATACCAGAGATGGCTTCAGTACAAATTTTTTTGTGTGCTTTGCAAAAGGGAGTGTATAGAGGCTAGAATACTGCATC	.(((..((((..(((((((.(((((..((((((((((.....))))))))))..))))).)))))))...).))).)))	-	AAAGGGAGTGTATAGAGGCTAGA
Anser cygnoides	C-m0003	chr2:128802861:128802958:-	-20.73	C-m0003-5p	-	21	21	-	ATCATGTAAATGGTATGGAATAAGGGGTGGATATTGTTCTTGTTTTAGGTGAAACAATTTGTTTTCAGTTCTCTCCTCCATCCCATTTTAGCTTCGAG	.((..((((((((.(((((....((((.((((.......(((((((....)))))))..........)))).))))))))).))))))..))...)).	TGGTATGGAATAAGGGGTGGATA	-
Anser cygnoides	C-m0004	chr3:288218:288297:+	-37.1	-	C-m0004-3p	37	-	37	CCAGATTGTAGAATCTCTACAGGTAATTGTGAGATTGCTATAAAGACATCACATTTGCCTGCAGAGATTTCCCAGTCTGT	.(((((((..((((((((.(((((((.(((((..((........))..))))).))))))).))))))))..))))))).	-	TCACATTTGCCTGCAGAGATTT
Anser cygnoides	C-m0005	chr3:3217635:3217729:-	-32.71	C-m0005-5p	-	21	21	-	CTGCGTCTCCTGGGCCACCTCTGTGACGTGACGGTCAGCGTGGAGTACCAGGGTGTCAGGGCAGAGTTCGTGGCACACAAGGCTGTATTGGCAGC	((((((((..((.(((((((((((..(.(((((.((....(((....))))).))))).)))))))...))))).))..)))).......)))).	TGGGCCACCTCTGTGACGTGACGG	-
Anser cygnoides	C-m0006	chr8:30360355:30360451:+	-50.8	-	C-m0006-3p	16	-	16	CCGCTCCGGCGCTTCCGGGTAGGCGGTGCCCGTCGGTGCTCGGCGGAGCGCGGGGCGATGGCGGCGGAGGGCGGGCGGAGCGCGGCGCGGCGGGAGG	(((((((((.....))))....((.(((((((((.((.(((.((.(..(((...)))....).)).))).)).))))).)))).))..)))))....	-	AGGGCGGGCGGAGCGCGGCG
Anser cygnoides	C-m0007	chrUn_random:15711088:15711181:+	-28.4	C-m0007-5p	-	6	6	-	AGACAATCTGTGTGGGCACTCGAAGATACGGATTCTTAACGTCGCAAGACGAAAAATGAATACCAAGTCTCAAGAGTGAACACGTAATTCATTA	...........(((..(((((..((((..((((((....((((....))))......)))).))..))))...)))))..)))...........	TGTGGGCACTCGAAGATACGGA	-
Anser cygnoides	C-m0008	chrZ:42600141:42600230:-	-22.2	-	C-m0008-3p	14	-	14	TGGAAGAACTCAGGGCGCATCTTAAGTGAGATGTGGTCATACTGTGGTGACAGGTAGCTTTTGGGATGGAGGTGTGTTTTGGTAGTATAA	.......((.(((((((((((((...(.(((.((.(((((......))))).....)).))).)....))))))))))))))).......	-	TTGGGATGGAGGTGTGTTTT
Anser cygnoides	C-m0009	chrZ:68816729:68816815:-	-39	-	C-m0009-3p	8	-	8	CTCGTGGCTTCCATGCAGAAGTGCACGGAAACAGCTGTTTGCTATCGAAAAGTTGGCTGTTACTGTTCTTCTGATGGAGGCTGCTGG	...(..((((((((.((((((...((((.(((((((....(((.......))).))))))).)))).))))))))))))))..)...	-	CTGTTACTGTTCTTCTGATGG
