# Supplementary material for: Identification and Differential Expression of microRNAs in Ovaries of Laying and Broody Geese (Anser cygnoides) by Solexa Sequencing
Source: PLoS One. 2014 Feb 4;9(2):e87920. doi: 10.1371/journal.pone.0087920 (PMC3913702; doi:10.1371/journal.pone.0087920)
Supplement: Table S4 — Target genes for the miRNAs that were differentially expressed between broody and laying geese. (XLS) [file pone.0087920.s004.xls]

## Sheet: B.difftarget.aln
Table S4 Target genes for the differentially expressed miRNAs between broodiness goose and laying goose
miRNA_name	miRNA length	target name	target_length	match position	Minimum Free Energy	p-value	prediction value
miR-4764-5p	18	Unigene41_T	289	154	-18.8	0.87885	1.74902
miRNA 3' UCAUCGAGAAGGUGUAGU- 5'
||||||||:
target 5' --------GUCCACAUCGA 3'
>miR-4764-5p	18	Unigene42_T	13048	12352	-24.8	0.996472	0.543502
miRNA 3' UCAUCGAGA--AGGUGUAGU- 5'
:|:|| |||||:|||
target 5' --AGGUUCACGUCCACGUCAG 3'
>miR-4764-5p	18	Unigene43_T	12949	12253	-24.8	0.996344	0.543502
miRNA 3' UCAUCGAGA--AGGUGUAGU- 5'
:|:|| |||||:|||
target 5' --AGGUUCACGUCCACGUCAG 3'
>miR-4764-5p	18	Unigene44_T	11269	10573	-24.8	0.993202	0.543502
miRNA 3' UCAUCGAGA--AGGUGUAGU- 5'
:|:|| |||||:|||
target 5' --AGGUUCACGUCCACGUCAG 3'
>miR-4764-5p	18	Unigene45_T	11170	10474	-24.8	0.992943	0.543502
miRNA 3' UCAUCGAGA--AGGUGUAGU- 5'
:|:|| |||||:|||
target 5' --AGGUUCACGUCCACGUCAG 3'
>miR-4764-5p	18	Unigene46_T	11071	10375	-24.8	0.992673	0.543502
miRNA 3' UCAUCGAGA--AGGUGUAGU- 5'
:|:|| |||||:|||
target 5' --AGGUUCACGUCCACGUCAG 3'
>miR-4764-5p	18	Unigene47_T	10972	10276	-24.8	0.992392	0.543502
miRNA 3' UCAUCGAGA--AGGUGUAGU- 5'
:|:|| |||||:|||
target 5' --AGGUUCACGUCCACGUCAG 3'
>miR-4764-5p	18	Unigene48_T	13147	12451	-24.8	0.996596	0.543502
miRNA 3' UCAUCGAGA--AGGUGUAGU- 5'
:|:|| |||||:|||
target 5' --AGGUUCACGUCCACGUCAG 3'
>miR-4764-5p	18	Unigene49_T	13246	12550	-24.8	0.996714	0.543502
miRNA 3' UCAUCGAGA--AGGUGUAGU- 5'
:|:|| |||||:|||
target 5' --AGGUUCACGUCCACGUCAG 3'
>miR-4764-5p	18	Unigene53_T	2821	979	-26.5	0.445112	0.458263
miRNA 3' -UCAUCGAGAAGGUGUAGU 5'
:|| |||:||||||||:
target 5' UGGUUGCUUUUCCACAUUC 3'
>miR-4764-5p	18	Unigene54_T	2722	979	-26.5	0.431656	0.458263
miRNA 3' -UCAUCGAGAAGGUGUAGU 5'
:|| |||:||||||||:
target 5' UGGUUGCUUUUCCACAUUC 3'
>miR-4764-5p	18	Unigene55_T	2674	979	-26.5	0.425012	0.458263
miRNA 3' -UCAUCGAGAAGGUGUAGU 5'
:|| |||:||||||||:
target 5' UGGUUGCUUUUCCACAUUC 3'
>miR-4764-5p	18	Unigene57_T	3157	150	-19.3	1	0.605481
miRNA 3' UCAUCGAGAAGGUGUAGU 5'
|||: |||||:|||
target 5' -UUAGUA-UUCCAUAUCU 3'
>miR-4764-5p	18	Unigene64_T	6711	1255	-23.1	0.998683	1.48877
miRNA 3' -UCAUCGAGAAGGUGUAGU- 5'
|||: ||| ||||:|||
target 5' UAGUGCCUCCACCACGUCAC 3'
>miR-4764-5p	18	Unigene65_T	3964	1073	-20.5	0.999999	1.07656
miRNA 3' UCAUCGAGA-AGGUGUAGU- 5'
||:| |||||||||
target 5' ----ACUUUCUCCACAUCAG 3'
>miR-4764-5p	18	Unigene83_T	2980	1440	-24.3	0.829644	1.68149
miRNA 3' -UC-AUCGAG---AAGGUGUAGU- 5'
|| |||||: ||:|||||||
target 5' AAGAUAGCUUCCGUUUCACAUCAG 3'
>miR-4764-5p	18	Unigene85_T	2550	1010	-24.3	0.776585	1.68149
miRNA 3' -UC-AUCGAG---AAGGUGUAGU- 5'
|| |||||: ||:|||||||
target 5' AAGAUAGCUUCCGUUUCACAUCAG 3'
>miR-4764-5p	18	Unigene88_T	4593	3053	-24.3	0.935534	1.68149
miRNA 3' -UC-AUCGAG---AAGGUGUAGU- 5'
|| |||||: ||:|||||||
target 5' AAGAUAGCUUCCGUUUCACAUCAG 3'
>miR-4764-5p	18	Unigene89_T	4360	2820	-24.3	0.926141	1.68149
miRNA 3' -UC-AUCGAG---AAGGUGUAGU- 5'
|| |||||: ||:|||||||
target 5' AAGAUAGCUUCCGUUUCACAUCAG 3'
>miR-4764-5p	18	Unigene97_T	2825	368	-21	0.99966	0.0844226
miRNA 3' UCAUCGAGAAGGUGUAGU 5'
||||||||||
target 5' ------ACUUCCACAUCC 3'
>miR-4764-5p	18	Unigene98_T	2571	1531	-21.7	0.994689	1.5716
miRNA 3' UCAUCGAGAAGGUGUAGU 5'
||| :||||||||:
target 5' --AAGCAUUUCCACAUUC 3'
>miR-4764-5p	18	Unigene99_T	2472	368	-21	0.999136	0.0844226
miRNA 3' UCAUCGAGAAGGUGUAGU 5'
||||||||||
target 5' ------ACUUCCACAUCC 3'
>miR-4764-5p	18	Unigene100_T	2400	368	-21	0.998951	0.0844226
miRNA 3' UCAUCGAGAAGGUGUAGU 5'
||||||||||
target 5' ------ACUUCCACAUCC 3'
>miR-4764-5p	18	Unigene101_T	2905	1884	-21.7	0.997221	1.5716
miRNA 3' UCAUCGAGAAGGUGUAGU 5'
||| :||||||||:
target 5' --AAGCAUUUCCACAUUC 3'
>miR-4764-5p	18	Unigene102_T	2499	1884	-21.7	0.993878	1.5716
miRNA 3' UCAUCGAGAAGGUGUAGU 5'
||| :||||||||:
target 5' --AAGCAUUUCCACAUUC 3'
>miR-4764-5p	18	Unigene103_T	2556	368	-21	0.99931	0.0844226
miRNA 3' UCAUCGAGAAGGUGUAGU 5'
||||||||||
target 5' ------ACUUCCACAUCC 3'
>miR-4764-5p	18	Unigene104_T	3174	1884	-21.7	0.998329	1.5716
miRNA 3' UCAUCGAGAAGGUGUAGU 5'
||| :||||||||:
target 5' --AAGCAUUUCCACAUUC 3'
>miR-4764-5p	18	Unigene106_T	4734	1432	-17.4	1	0.426908
miRNA 3' -UC-AUCGAGAAGGUGUAGU 5'
:| |:|:| |:|||||
target 5' AGGCUGGUUAC-CUACAUCU 3'
>miR-4764-5p	18	Unigene109_T	4789	1333	-17.4	1	0.426908
miRNA 3' -UC-AUCGAGAAGGUGUAGU 5'
:| |:|:| |:|||||
target 5' AGGCUGGUUAC-CUACAUCU 3'
>miR-4764-5p	18	Unigene111_T	1521	1240	-13.7	1	1.42039
miRNA 3' UCAUCGAGAAGGUGUAGU 5'
|:|||||
target 5' ---------ACUACAUCU 3'
>miR-4764-5p	18	Unigene114_T	3870	2423	-22	0.998736	0.49406
miRNA 3' UCAUCGAGAAGGUGUAGU- 5'
|||| |||||||:
target 5' --GAGCUG--CCACAUCGU 3'
>miR-4764-5p	18	Unigene115_T	3804	2357	-22	0.998598	0.49406
miRNA 3' UCAUCGAGAAGGUGUAGU- 5'
|||| |||||||:
target 5' --GAGCUG--CCACAUCGU 3'
>miR-4764-5p	18	Unigene116_T	3804	2357	-22	0.998598	0.49406
miRNA 3' UCAUCGAGAAGGUGUAGU- 5'
|||| |||||||:
target 5' --GAGCUG--CCACAUCGU 3'
>miR-4764-5p	18	Unigene117_T	3615	2168	-22	0.998108	0.49406
miRNA 3' UCAUCGAGAAGGUGUAGU- 5'
|||| |||||||:
target 5' --GAGCUG--CCACAUCGU 3'
>miR-4764-5p	18	Unigene119_T	3615	2168	-22	0.998108	0.49406
miRNA 3' UCAUCGAGAAGGUGUAGU- 5'
|||| |||||||:
target 5' --GAGCUG--CCACAUCGU 3'
>miR-4764-5p	18	Unigene120_T	3549	2102	-22	0.997898	0.49406
miRNA 3' UCAUCGAGAAGGUGUAGU- 5'
|||| |||||||:
target 5' --GAGCUG--CCACAUCGU 3'
>miR-4764-5p	18	Unigene121_T	4059	2612	-22	0.999058	0.49406
miRNA 3' UCAUCGAGAAGGUGUAGU- 5'
|||| |||||||:
target 5' --GAGCUG--CCACAUCGU 3'
>miR-4764-5p	18	Unigene133_T	3030	1537	-27.6	0.316862	0.23939
miRNA 3' UCAUCGAGAAGGUGUAGU- 5'
|||:|||||||||:
target 5' ---CGCUUUUCCACAUCGG 3'
>miR-4764-5p	18	Unigene134_T	2481	1537	-27.6	0.258435	0.23939
miRNA 3' UCAUCGAGAAGGUGUAGU- 5'
|||:|||||||||:
target 5' ---CGCUUUUCCACAUCGG 3'
>miR-4764-5p	18	Unigene145_T	2943	1991	-24	0.866331	1.43902
miRNA 3' UCAUCGAGAAGGUGUAGU- 5'
:|: :||||||||||
target 5' --GGGUGUUUCCACAUCAG 3'
>miR-4764-5p	18	Unigene147_T	3520	2568	-24	0.910852	1.43902
miRNA 3' UCAUCGAGAAGGUGUAGU- 5'
:|: :||||||||||
target 5' --GGGUGUUUCCACAUCAG 3'
>miR-4764-5p	18	Unigene156_T	3235	1911	-15.2	1	2.16745
miRNA 3' UCAUCGAGAAGGUGUAGU- 5'
|||:||||
target 5' ---------GCCAUAUCAC 3'
>miR-4764-5p	18	Unigene160_T	3899	3713	-21.7	0.999553	0.379349
miRNA 3' UCAUCGAGAAGGUGUAGU 5'
||| |||||:||
target 5' --CAGCG--UCCACGUCC 3'
>miR-4764-5p	18	Unigene161_T	1544	428	-16.4	1	0.172673
miRNA 3' UCAUCGA--GAAGGUGUAGU 5'
|:|:| | ||||:||
target 5' -CUGGUUGACCACCACGUCC 3'
>miR-4764-5p	18	Unigene162_T	1503	428	-16.4	1	0.172673
miRNA 3' UCAUCGA--GAAGGUGUAGU 5'
|:|:| | ||||:||
target 5' -CUGGUUGACCACCACGUCC 3'
>miR-4764-5p	18	Unigene163_T	1470	354	-16.4	1	0.172673
miRNA 3' UCAUCGA--GAAGGUGUAGU 5'
|:|:| | ||||:||
target 5' -CUGGUUGACCACCACGUCC 3'
>miR-4764-5p	18	Unigene164_T	1429	354	-16.4	1	0.172673
miRNA 3' UCAUCGA--GAAGGUGUAGU 5'
|:|:| | ||||:||
target 5' -CUGGUUGACCACCACGUCC 3'
>miR-4764-5p	18	Unigene169_T	3090	1692	-17.4	1	1.37099
miRNA 3' UCAUCGAGAAGGUGUAGU 5'
:||||||||:
target 5' ------AUUUCCACAUUU 3'
>miR-4764-5p	18	Unigene171_T	3860	2063	-17.4	1	1.37099
miRNA 3' UCAUCGAGAAGGUGUAGU 5'
:||||||||:
target 5' ------AUUUCCACAUUU 3'
>miR-4764-5p	18	Unigene172_T	3189	1692	-17.4	1	1.37099
miRNA 3' UCAUCGAGAAGGUGUAGU 5'
:||||||||:
target 5' ------AUUUCCACAUUU 3'
>miR-4764-5p	18	Unigene173_T	3087	1692	-17.4	1	1.37099
miRNA 3' UCAUCGAGAAGGUGUAGU 5'
:||||||||:
target 5' ------AUUUCCACAUUU 3'
>miR-4764-5p	18	Unigene175_T	3560	2063	-17.4	1	1.37099
miRNA 3' UCAUCGAGAAGGUGUAGU 5'
:||||||||:
target 5' ------AUUUCCACAUUU 3'
>miR-4764-5p	18	Unigene177_T	3490	1693	-17.4	1	1.37099
miRNA 3' UCAUCGAGAAGGUGUAGU 5'
:||||||||:
target 5' ------AUUUCCACAUUU 3'
>miR-4764-5p	18	Unigene179_T	750	33	-17.4	0.999999	1.37099
miRNA 3' UCAUCGAGAAGGUGUAGU 5'
:||||||||:
target 5' ------AUUUCCACAUUU 3'
>miR-4764-5p	18	Unigene180_T	469	33	-17.4	0.999806	1.37099
miRNA 3' UCAUCGAGAAGGUGUAGU 5'
:||||||||:
target 5' ------AUUUCCACAUUU 3'
>miR-4764-5p	18	Unigene181_T	1834	1489	-20	0.999826	0.460199
miRNA 3' UCAUCGAGAAGGUGUAGU- 5'
||| ||||:||||
target 5' ----ACUC-UCCAUAUCAC 3'
>miR-4764-5p	18	Unigene186_T	1970	948	-22.9	0.893037	0.456
miRNA 3' UCAUCGAGAAGGUGUAGU 5'
||||||||:||
target 5' -----AUCUUCCACGUCU 3'
>miR-4764-5p	18	Unigene187_T	689	377	-22.9	0.472703	0.456
miRNA 3' UCAUCGAGAAGGUGUAGU 5'
||||||||:||
target 5' -----AUCUUCCACGUCU 3'
>miR-4764-5p	18	Unigene189_T	2785	848	-18.7	1	0.212296
miRNA 3' UCAUCG--AGAAGGUGUAGU- 5'
|| || |:|||||||
target 5' ---UGCGAUCGUUCACAUCAA 3'
>miR-4764-5p	18	Unigene190_T	2190	1164	-22.9	0.917983	0.456
miRNA 3' UCAUCGAGAAGGUGUAGU 5'
||||||||:||
target 5' -----AUCUUCCACGUCU 3'
>miR-4764-5p	18	Unigene213_T	2285	960	-18.7	1	0.0460305
miRNA 3' UCAUCGA-GAAGGUGUAGU- 5'
|| || |||||||:
target 5' ---CGCAACUACCACAUCGU 3'
>miR-4764-5p	18	Unigene215_T	2635	1507	-21.3	0.998482	0.515355
miRNA 3' UCAUCGAGAA-GGUGUAGU 5'
||:| || ||||||:
target 5' UGUGGGUCAUGCCACAUUC 3'
>miR-4764-5p	18	Unigene219_T	3423	2295	-21.3	0.999741	0.515355
miRNA 3' UCAUCGAGAA-GGUGUAGU 5'
||:| || ||||||:
target 5' UGUGGGUCAUGCCACAUUC 3'
>miR-4764-5p	18	Unigene223_T	3959	2831	-21.3	0.999917	0.515355
miRNA 3' UCAUCGAGAA-GGUGUAGU 5'
||:| || ||||||:
target 5' UGUGGGUCAUGCCACAUUC 3'
>miR-4764-5p	18	Unigene224_T	1316	859	-19.4	0.999794	0.803729
miRNA 3' UCAUCGAGAAGGUGUAGU 5'
|| || ||:||||
target 5' --CAGGACUACCGCAUCC 3'
>miR-4764-5p	18	Unigene225_T	1615	860	-21.6	0.968075	0.80862
miRNA 3' UCAUCGAGAAGGUGUAGU 5'
||:|: | ||||:||
target 5' CGUGGUCCCGCCACGUCC 3'
>miR-4764-5p	18	Unigene226_T	1650	1193	-19.4	0.999974	0.803729
miRNA 3' UCAUCGAGAAGGUGUAGU 5'
|| || ||:||||
target 5' --CAGGACUACCGCAUCC 3'
>miR-4764-5p	18	Unigene227_T	1690	882	-19.4	0.999979	0.803729
miRNA 3' UCAUCGAGAAGGUGUAGU 5'
|| || ||:||||
target 5' --CAGGACUACCGCAUCC 3'
>miR-4764-5p	18	Unigene232_T	6297	2116	-21.7	0.999991	0.212048
miRNA 3' UCAUCGAGAAGGUGUAGU- 5'
|:|| |||||||:|
target 5' -AUGGCGC-UCCACAUUAU 3'
>miR-4764-5p	18	Unigene233_T	6207	2116	-21.7	0.99999	0.212048
miRNA 3' UCAUCGAGAAGGUGUAGU- 5'
|:|| |||||||:|
target 5' -AUGGCGC-UCCACAUUAU 3'
>miR-4764-5p	18	Unigene236_T	33819	9036	-21.7	1	0.212048
miRNA 3' UCAUCGAGAAGGUGUAGU- 5'
|:|| |||||||:|
target 5' -AUGGCGC-UCCACAUUAU 3'
>miR-4764-5p	18	Unigene253_T	7869	2130	-22.2	0.999987	2.467
miRNA 3' UCAUCGAG-AAGGUGUAGU 5'
|||:|: ||||:||||
target 5' -UUAGUUUGUUCCGCAUCC 3'
>miR-4764-5p	18	Unigene257_T	3101	894	-18.9	1	0.378473
miRNA 3' UCAUCGAGAAGGUGUAGU 5'
||| ||:|||||
target 5' --CAGCGA-UCUACAUCC 3'
>miR-4764-5p	18	Unigene260_T	3200	993	-18.9	1	0.378473
miRNA 3' UCAUCGAGAAGGUGUAGU 5'
||| ||:|||||
target 5' --CAGCGA-UCUACAUCC 3'
>miR-4764-5p	18	Unigene282_T	1032	918	-17.7	1	1.96647
miRNA 3' UCAUCGAGAAGGUGUAGU- 5'
||||||||
target 5' ---------ACCACAUCAG 3'
>miR-4764-5p	18	Unigene284_T	937	823	-17.7	1	1.96647
miRNA 3' UCAUCGAGAAGGUGUAGU- 5'
||||||||
target 5' ---------ACCACAUCAG 3'
>miR-4764-5p	18	Unigene294_T	2810	837	-15.8	1	0.197899
miRNA 3' -UCA---UCGAGAAGGUGUAGU 5'
||| || | ||:||||
target 5' CAGUCAAAGAA-UCCCGCAUCU 3'
>miR-4764-5p	18	Unigene295_T	2563	1325	-25.5	0.572237	0.676276
miRNA 3' UCAUCGAGA-AGGUGUAGU 5'
|||||:| ||||||||
target 5' -AUAGCUUUAUCCACAUCU 3'
>miR-4764-5p	18	Unigene296_T	3515	1934	-25.5	0.699692	0.676276
miRNA 3' UCAUCGAGA-AGGUGUAGU 5'
|||||:| ||||||||
target 5' -AUAGCUUUAUCCACAUCU 3'
>miR-4764-5p	18	Unigene308_T	1729	910	-18.6	1	2.45224
miRNA 3' UCAUCGAGAAGGUGUAGU 5'
||:|:| :||||||
target 5' --AAGUUUUCUCACAUCC 3'
>miR-4764-5p	18	Unigene318_T	6077	5871	-21.4	0.999997	0.436178
miRNA 3' UCAUCGAGAAGGUGUAGU 5'
|| |:|||||:|||
target 5' --CAGGUUUUCCAUAUCC 3'
>miR-4764-5p	18	Unigene319_T	7664	7458	-21.4	1	0.436178
miRNA 3' UCAUCGAGAAGGUGUAGU 5'
|| |:|||||:|||
target 5' --CAGGUUUUCCAUAUCC 3'
>miR-4764-5p	18	Unigene328_T	3268	1448	-19.5	1	0.967283
miRNA 3' UCAUCGAG-AAGGUGUAGU 5'
|| |: ||||||||:
target 5' CGUUGUGCAUUCCACAUUC 3'
>miR-4764-5p	18	Unigene329_T	2276	848	-23.1	0.905932	1.5137
miRNA 3' UCAUCGAGAAGGUGUAGU- 5'
|:|| :||:|||||||
target 5' -CUGGCCUUUUCACAUCAA 3'
>miR-4764-5p	18	Unigene330_T	2177	723	-19.2	1	1.26404
miRNA 3' -UCAUCGAGAA-GGUGUAGU- 5'
|| ||: | ||||||||
target 5' AAGAAGUGUGUACCACAUCAU 3'
>miR-4764-5p	18	Unigene331_T	2165	822	-19.2	1	1.26404
miRNA 3' -UCAUCGAGAA-GGUGUAGU- 5'
|| ||: | ||||||||
target 5' AAGAAGUGUGUACCACAUCAU 3'
>miR-4764-5p	18	Unigene332_T	2066	723	-19.2	0.999999	1.26404
miRNA 3' -UCAUCGAGAA-GGUGUAGU- 5'
|| ||: | ||||||||
target 5' AAGAAGUGUGUACCACAUCAU 3'
>miR-4764-5p	18	Unigene333_T	2375	947	-23.1	0.915542	1.5137
miRNA 3' UCAUCGAGAAGGUGUAGU- 5'
|:|| :||:|||||||
target 5' -CUGGCCUUUUCACAUCAA 3'
>miR-4764-5p	18	Unigene334_T	4482	1155	-22.8	0.994969	0.320152
miRNA 3' -UCAUCGAGAAGGUGUAGU- 5'
|| |||| ||||||||
target 5' AAGAAGCUG--CCACAUCAC 3'
>miR-4764-5p	18	Unigene363_T	1488	12	-18.8	0.999998	0.622042
miRNA 3' UCAUCGAGAAGGUGUAGU 5'
|| |||:||||
target 5' -----AUCCUCCGCAUCU 3'
>miR-4764-5p	18	Unigene365_T	5389	1833	-22.8	0.998068	0.0781236
miRNA 3' UCAUCGAG--AA--GGUGUAGU- 5'
|||||| | |||||||:
target 5' -AUAGCUCCAUCAGCCACAUCGA 3'
>miR-4764-5p	18	Unigene380_T	2097	714	-19.2	0.999999	2.21106
miRNA 3' UCAUCGAGAAGGUGUAGU- 5'
|||:|||||
target 5' --------AUCCGCAUCAA 3'
>miR-4764-5p	18	Unigene381_T	2906	2663	-17.5	1	1.06291
miRNA 3' UCAUCGAGAAGGUGUAGU 5'
|| || :||||||
target 5' ---CGCGCUGUCACAUCU 3'
>miR-4764-5p	18	Unigene382_T	1682	1439	-17.5	1	1.06291
miRNA 3' UCAUCGAGAAGGUGUAGU 5'
|| || :||||||
target 5' ---CGCGCUGUCACAUCU 3'
>miR-4764-5p	18	Unigene383_T	2737	2046	-22.6	0.973402	1.04642
miRNA 3' -UCAUCGAGAAGGUGUAGU 5'
|| :|:| ||||||||
target 5' CAGGGGUUGAUCCACAUCU 3'
>miR-4764-5p	18	Unigene384_T	3164	2776	-17.5	1	1.06291
miRNA 3' UCAUCGAGAAGGUGUAGU 5'
|| || :||||||
target 5' ---CGCGCUGUCACAUCU 3'
>miR-4764-5p	18	Unigene388_T	2518	314	-15.5	1	2.16745
miRNA 3' UCAUCGAGAAGGUGUAGU- 5'
|||:||||
target 5' ---------GCCAUAUCAG 3'
>miR-4764-5p	18	Unigene389_T	2991	2462	-19.7	1	0.246353
miRNA 3' UCAUCGAGAA--GGUGUAGU- 5'
||| ||||||||
target 5' -----GUCUGUACCACAUCAG 3'
>miR-4764-5p	18	Unigene390_T	2754	520	-17.4	1	1.96647
miRNA 3' UCAUCGAGAAGGUGUAGU- 5'
||||||||
target 5' ---------GCCACAUCAG 3'
>miR-4764-5p	18	Unigene391_T	3232	444	-17.4	1	1.96647
miRNA 3' UCAUCGAGAAGGUGUAGU- 5'
||||||||
target 5' ---------GCCACAUCAG 3'
>miR-4764-5p	18	Unigene392_T	1820	1254	-19.1	0.999999	1.72032
miRNA 3' UCAUCGAGAAGGUGUAGU 5'
||| | |||||||:
target 5' --CAGCACCUCCACAUUC 3'
>miR-4764-5p	18	Unigene393_T	1766	1200	-19.1	0.999998	1.72032
miRNA 3' UCAUCGAGAAGGUGUAGU 5'
||| | |||||||:
target 5' --CAGCACCUCCACAUUC 3'
>miR-4764-5p	18	Unigene402_T	1593	1020	-15.6	1	2.16745
miRNA 3' UCAUCGAGAAGGUGUAGU- 5'
|||:||||
target 5' ---------CCCAUAUCAG 3'
>miR-4764-5p	18	Unigene403_T	1474	901	-15.6	1	2.16745
miRNA 3' UCAUCGAGAAGGUGUAGU- 5'
|||:||||
target 5' ---------CCCAUAUCAG 3'
>miR-4764-5p	18	Unigene408_T	5255	4523	-24.1	0.967062	1.25182
miRNA 3' UCAUCGAGAAGGUGUAGU- 5'
||||: ||||:|||
target 5' --CAGCUUGCCCACGUCAU 3'
>miR-4764-5p	18	Unigene409_T	5268	5243	-25.5	0.839151	1.72544
miRNA 3' UCAUCG--AGAAGGUGUAGU- 5'
||| ||||||:|||||
target 5' -AUAGAUGUCUUCCGCAUCAC 3'
>miR-4764-5p	18	Unigene410_T	5202	5177	-25.5	0.835434	1.72544
miRNA 3' UCAUCG--AGAAGGUGUAGU- 5'
||| ||||||:|||||
target 5' -AUAGAUGUCUUCCGCAUCAC 3'
>miR-4764-5p	18	Unigene413_T	5321	737	-25.6	0.828782	1.34712
miRNA 3' -UCAUCGAGAAGGUGUAGU- 5'
|| ||||: |||||||||
target 5' GAGCAGCUU-UCCACAUCAG 3'
>miR-4764-5p	18	Unigene415_T	3385	2889	-16.3	1	0.856185
miRNA 3' UCAUCGAGAAGGUGUAGU 5'
|| | ||||||:
target 5' --GAGGACACCCACAUUG 3'
>miR-4764-5p	18	Unigene416_T	3197	2701	-16.3	1	0.856185
miRNA 3' UCAUCGAGAAGGUGUAGU 5'
|| | ||||||:
target 5' --GAGGACACCCACAUUG 3'
>miR-4764-5p	18	Unigene427_T	2505	1175	-23.1	0.926615	0.832089
miRNA 3' UCAUCGAGAAGGUGUAGU- 5'
|||||||||||
target 5' ------ACUUCCACAUCAG 3'
>miR-4764-5p	18	Unigene428_T	2358	1175	-23.1	0.913969	0.832089
miRNA 3' UCAUCGAGAAGGUGUAGU- 5'
|||||||||||
target 5' ------ACUUCCACAUCAG 3'
>miR-4764-5p	18	Unigene463_T	3092	3046	-18.2	1	0.773211
miRNA 3' -UCA-UCGAGAAGGUGUAGU- 5'
||| || | ||||||||
target 5' CAGUAAGA--UGCCACAUCAU 3'
>miR-4764-5p	18	Unigene465_T	3821	3775	-18.2	1	0.773211
miRNA 3' -UCA-UCGAGAAGGUGUAGU- 5'
||| || | ||||||||
target 5' CAGUAAGA--UGCCACAUCAU 3'
>miR-4764-5p	18	Unigene479_T	1791	642	-15.6	1	1.77593
miRNA 3' UCAUCGAGAAGGUGUAGU 5'
||:||||
target 5' ---------ACCGCAUCU 3'
>miR-4764-5p	18	Unigene480_T	2355	1206	-15.6	1	1.77593
miRNA 3' UCAUCGAGAAGGUGUAGU 5'
||:||||
target 5' ---------ACCGCAUCU 3'
>miR-4764-5p	18	Unigene485_T	1660	553	-19.5	0.999959	1.53974
miRNA 3' UCAUCGAGAAGGUGUAGU- 5'
||:| ||||||:|
target 5' --CAGUUAG-CCACAUUAG 3'
>miR-4764-5p	18	Unigene486_T	4958	3910	-19.5	1	1.53974
miRNA 3' UCAUCGAGAAGGUGUAGU- 5'
||:| ||||||:|
target 5' --CAGUUAG-CCACAUUAG 3'
>miR-4764-5p	18	Unigene487_T	5027	3979	-19.5	1	1.53974
miRNA 3' UCAUCGAGAAGGUGUAGU- 5'
||:| ||||||:|
target 5' --CAGUUAG-CCACAUUAG 3'
>miR-4764-5p	18	Unigene488_T	2196	418	-23.6	0.832381	0.322045
miRNA 3' -UCAUCGAGAAGGUGUAGU 5'
||||| || |||||||
target 5' AAGUAGAACUGCCACAUCU 3'
>miR-4764-5p	18	Unigene510_T	3046	828	-15.5	1	1.2115
miRNA 3' UCAUCGAGAAGGUGUAGU- 5'
|| || :|||||||
target 5' --CAGAUCA-UCACAUCAG 3'
>miR-4764-5p	18	Unigene512_T	1179	872	-17.7	1	1.35823
miRNA 3' UCAUCGAGAAGGUGUAGU 5'
||| ||| |:|||||
target 5' -AUAG-UCUGCUACAUCC 3'
>miR-4764-5p	18	Unigene519_T	1564	1157	-21.6	0.964204	0.622197
miRNA 3' UCAUCGAGAAGGUGUAGU- 5'
|| ||:|||:||||||
target 5' UGUC-CUUUUCUACAUCAU 3'
>miR-4764-5p	18	Unigene520_T	1495	1157	-21.6	0.958175	0.622197
miRNA 3' UCAUCGAGAAGGUGUAGU- 5'
|| ||:|||:||||||
target 5' UGUC-CUUUUCUACAUCAU 3'
>miR-4764-5p	18	Unigene521_T	2185	1168	-21.6	0.990794	0.622197
miRNA 3' UCAUCGAGAAGGUGUAGU- 5'
|| ||:|||:||||||
target 5' UGUC-CUUUUCUACAUCAU 3'
>miR-4764-5p	18	Unigene528_T	2510	1623	-19.4	1	1.95339
miRNA 3' UCAUCGAGAAGGUGUAGU- 5'
| || |:|||||||
target 5' ---CGGUCCUUCACAUCAG 3'
>miR-4764-5p	18	Unigene529_T	2574	2067	-18.3	1	1.34685
miRNA 3' UCAUCGAGAA--GGUGUAGU 5'
:|: ||| ||:||||
target 5' --AGGUCCUUCCCCGCAUCC 3'
>miR-4764-5p	18	Unigene530_T	2528	2021	-18.3	1	1.34685
miRNA 3' UCAUCGAGAA--GGUGUAGU 5'
:|: ||| ||:||||
target 5' --AGGUCCUUCCCCGCAUCC 3'
>miR-4764-5p	18	Unigene531_T	3084	2151	-19.4	1	1.95339
miRNA 3' UCAUCGAGAAGGUGUAGU- 5'
| || |:|||||||
target 5' ---CGGUCCUUCACAUCAG 3'
>miR-4764-5p	18	Unigene533_T	1747	429	-21.8	0.966133	0.647304
miRNA 3' UCAUCGAGAAGGUGUAGU 5'
||| ||||||:||
target 5' --CAGCG-UUCCACGUCC 3'
>miR-4764-5p	18	Unigene539_T	5919	5744	-23.6	0.991438	0.404979
miRNA 3' UCAUCGAGA--AGGUGUAGU 5'
|||||: |||||:||
target 5' -UUAGCUUAGCUCCACGUCU 3'
>miR-4764-5p	18	Unigene545_T	2011	1483	-18.3	1	0.797815
miRNA 3' UCAUCGA-GAAGGUGUAGU 5'
:|| :||:||||||
target 5' --AGGCAAUUUUCACAUCC 3'
>miR-4764-5p	18	Unigene547_T	1284	321	-18.8	0.999987	0.612491
miRNA 3' UCAUCGAGAAGGUGUAGU 5'
|||||||||
target 5' -------AUUCCACAUCU 3'
>miR-4764-5p	18	Unigene548_T	1667	385	-18.4	1	0.773347
miRNA 3' UCAUCGAGAAGGUGUAGU 5'
||||||:||
target 5' -------AUUCCACGUCU 3'
>miR-4764-5p	18	Unigene550_T	3228	2979	-17.8	1	1.22751
miRNA 3' UCAUCGAGAAGGUGUAGU- 5'
||:| |:||||||
target 5' --CAGUUG--CUACAUCAC 3'
>miR-4764-5p	18	Unigene556_T	3229	479	-19.9	1	1.04417
miRNA 3' UCAUCGAGAAGGUGUAGU- 5'
|:|| | |||||||:
target 5' -CUGGCACCCCCACAUCGA 3'
>miR-4764-5p	18	Unigene563_T	683	516	-20.1	0.945573	0.233476
miRNA 3' UCAUCGAGAAGGUGUAGU- 5'
|:| | ||||||||
target 5' -UUGGGACCCCCACAUCAG 3'
>miR-4764-5p	18	Unigene565_T	5843	3195	-17.9	1	0.946606
miRNA 3' UCAUCGAGAAGGUGUAGU 5'
||||||||
target 5' --------AUCCACAUCU 3'
>miR-4764-5p	18	Unigene566_T	7027	4567	-16.9	1	0.658717
miRNA 3' UCAUCGAGA--A--GGUGUAGU 5'
:|:|| | ||||||:
target 5' --AGGUUCCAGUACCCACAUUG 3'
>miR-4764-5p	18	Unigene593_T	4489	3773	-19	1	1.7762
miRNA 3' UCAUCGAGAAGGUGUAGU- 5'
|||||:|||
target 5' --------AUCCACGUCAU 3'
>miR-4764-5p	18	Unigene594_T	2108	1392	-19	1	1.7762
miRNA 3' UCAUCGAGAAGGUGUAGU- 5'
|||||:|||
target 5' --------AUCCACGUCAU 3'
>miR-4764-5p	18	Unigene596_T	6905	2299	-24.9	0.9546	0.29716
miRNA 3' UCAUCGAGAA---GGUGUAGU 5'
||||||| |||||||
target 5' --GAGCUCUUCCACCACAUCC 3'
>miR-4764-5p	18	Unigene600_T	5277	4943	-21.5	0.999983	0.992951
miRNA 3' -UCA-UCGAGAAGGUGUAGU 5'
:|| ||| | |||||||:
target 5' CGGUGAGCCCGUCCACAUUG 3'
>miR-4764-5p	18	Unigene601_T	3397	3063	-21.5	0.999431	0.992951
miRNA 3' -UCA-UCGAGAAGGUGUAGU 5'
:|| ||| | |||||||:
target 5' CGGUGAGCCCGUCCACAUUG 3'
>miR-4764-5p	18	Unigene606_T	3967	288	-21.6	0.999726	1.59707
miRNA 3' -UCAUCG--AGAAGGUGUAGU- 5'
|||:|: |:| :|||||||
target 5' UAGUGGUCAUUUGUCACAUCAU 3'
>miR-4764-5p	18	Unigene607_T	3924	288	-21.6	0.999703	1.59707
miRNA 3' -UCAUCG--AGAAGGUGUAGU- 5'
|||:|: |:| :|||||||
target 5' UAGUGGUCAUUUGUCACAUCAU 3'
>miR-4764-5p	18	Unigene608_T	4535	796	-21.6	0.999901	1.59707
miRNA 3' -UCAUCG--AGAAGGUGUAGU- 5'
|||:|: |:| :|||||||
target 5' UAGUGGUCAUUUGUCACAUCAU 3'
>miR-4764-5p	18	Unigene617_T	2172	922	-15.4	1	1.34477
miRNA 3' UCAUCGAGAAGGUGUAGU 5'
||||:||
target 5' ---------CCCACGUCU 3'
>miR-4764-5p	18	Unigene626_T	2181	1282	-20.9	0.998602	1.24858
miRNA 3' UCAUCGAGAAGGUGUAGU 5'
:| :||||||||:
target 5' --AGGGAUUUCCACAUUG 3'
>miR-4764-5p	18	Unigene633_T	732	626	-17.4	0.999999	1.26275
miRNA 3' UCAUCGAGAAGGUGUAGU 5'
||| ||||||:
target 5' -----GUCUCCCACAUUG 3'
>miR-4764-5p	18	Unigene649_T	6192	1587	-18.4	1	0.100094
miRNA 3' UCA-UCGAGAAGGUGUAGU 5'
|| ||: ||:|||||
target 5' CGUCAGUG--UCUACAUCC 3'
>miR-4764-5p	18	Unigene654_T	1824	913	-19.1	0.999999	0.189917
miRNA 3' UCAUCGAGAAGGUGUAGU 5'
||| |||||||:
target 5' ----ACUCAUCCACAUUC 3'
>miR-4764-5p	18	Unigene657_T	7422	4334	-24.5	0.980425	0.0124757
miRNA 3' -UCAUCG-AGAAGGUGUAGU 5'
|||:|: || ||||||||
target 5' CAGUGGUAUC-UCCACAUCU 3'
>miR-4764-5p	18	Unigene658_T	4974	3903	-17.4	1	0.729698
miRNA 3' UCAUCGAGAAGGUGUAGU 5'
|:|: ||:|||||
target 5' -AUGGUAA-UCUACAUCU 3'
>miR-4764-5p	18	Unigene660_T	5713	3903	-17.4	1	0.729698
miRNA 3' UCAUCGAGAAGGUGUAGU 5'
|:|: ||:|||||
target 5' -AUGGUAA-UCUACAUCU 3'
>miR-4764-5p	18	Unigene665_T	4145	2110	-29.8	0.181413	0.554655
miRNA 3' UCAUCGAGAAGGUGUAGU- 5'
||:||||||||||||
target 5' --CAGUUCUUCCACAUCAC 3'
>miR-4764-5p	18	Unigene668_T	614	291	-16.4	1	2.85544
miRNA 3' UCAUCGAGAAGGUGUAGU- 5'
|:|||||||
target 5' --------AUUCACAUCAC 3'
>miR-4764-5p	18	Unigene671_T	5437	3214	-17.9	1	0.296831
miRNA 3' UCAUCGAGAAGGUGUAGU 5'
||| |:||||||
target 5' ---UGCUG-UUCACAUCC 3'
>miR-4764-5p	18	Unigene680_T	916	202	-16.5	1	0.788231
miRNA 3' UCAUCGAGAA-GGUGUAGU 5'
|:|| |||||||
target 5' -----AUUUUACCACAUCC 3'
>miR-4764-5p	18	Unigene692_T	1250	1	-21.2	0.959586	0.162359
miRNA 3' UCAUCGAGAAGGUGUAGU- 5'
|:|| | ||||||||
target 5' --UGGCCCAACCACAUCAU 3'
>miR-4764-5p	18	Unigene694_T	8359	440	-19.9	1	2.01869
miRNA 3' UCAUCGAGAAGGUGUAGU- 5'
|||:|||||||
target 5' ------ACUUUCACAUCAC 3'
>miR-4764-5p	18	Unigene695_T	2489	79	-21.5	0.996253	0.176842
miRNA 3' UCAUCGAGAAGGUGUAGU- 5'
|||| || ||||||:|
target 5' -CUAGC-CUACCACAUUAC 3'
>miR-4764-5p	18	Unigene698_T	2318	77	-17.1	1	1.39223
miRNA 3' UCAUCGAGAAGGUGUAGU- 5'
|| ||| |||:||||
target 5' -UUAACUCC-CCAUAUCAU 3'
>miR-4764-5p	18	Unigene707_T	3715	1208	-15.7	1	0.223754
miRNA 3' -UCAUCG--AGAA-GGUGUAGU 5'
|| || ||| |:|||||
target 5' AAGAAGGAAUCUGACUACAUCU 3'
>miR-4764-5p	18	Unigene714_T	2051	930	-18.6	1	0.0728584
miRNA 3' UCAUCGAGAAGGUGUAGU 5'
|| | |||||||
target 5' ---CGCGCAGCCACAUCU 3'
>miR-4764-5p	18	Unigene720_T	746	24	-15.7	1	0.396333
miRNA 3' UCAUCGAGAAGGUGUAGU 5'
| |||||||
target 5' ------ACAGCCACAUCU 3'
>miR-4764-5p	18	Unigene722_T	4509	481	-20.8	0.999998	1.08565
miRNA 3' UCAUCGAG-AAGGUGUAGU- 5'
||| |||:||||||
target 5' ----ACUCUUUCUACAUCAA 3'
>miR-4764-5p	18	Unigene725_T	2494	2064	-17.5	1	1.96647
miRNA 3' UCAUCGAGAAGGUGUAGU- 5'
||||||||
target 5' ---------CCCACAUCAG 3'
>miR-4764-5p	18	Unigene730_T	886	144	-17.1	1	0.900781
miRNA 3' UCAUCGAGAAGGUGUAGU 5'
||:|: |||:|||
target 5' --AAGUUUG-CCAUAUCC 3'
>miR-4764-5p	18	Unigene731_T	3601	208	-17.7	1	1.96647
miRNA 3' UCAUCGAGAAGGUGUAGU- 5'
||||||||
target 5' ---------ACCACAUCAA 3'
>miR-4764-5p	18	Unigene737_T	1511	1067	-18.4	1	0.221787
miRNA 3' UCAUCGA-GAAGGUGUAGU- 5'
||| | |:||||||
target 5' --CAGCGGCCACUACAUCAC 3'
>miR-4764-5p	18	Unigene740_T	2425	893	-18.5	1	3.0127
miRNA 3' -UCAUCGAGAAGGUGUAGU- 5'
|||| |: |||:||||
target 5' GAGUAUUUUAACCAUAUCAG 3'
>miR-4764-5p	18	Unigene741_T	5871	4791	-20.5	1	1.35337
miRNA 3' UCAUCGAGAAGGUGUAGU- 5'
||||||||||
target 5' -------AUUCCACAUCAG 3'
>miR-4764-5p	18	Unigene745_T	2518	415	-19.6	0.999999	1.38673
miRNA 3' UCAUCGAG---AAGGUGUAGU- 5'
:| || ||:|||||||
target 5' --GGGGUCCAAUUUCACAUCAC 3'
>miR-4764-5p	18	Unigene746_T	3211	1000	-19.6	1	1.38673
miRNA 3' UCAUCGAG---AAGGUGUAGU- 5'
:| || ||:|||||||
target 5' --GGGGUCCAAUUUCACAUCAC 3'
>miR-4764-5p	18	Unigene758_T	2763	2508	-21	0.9996	1.25306
miRNA 3' -UCAUCGAGAAGGUGUAGU 5'
||| ||: ||||||||
target 5' CAGUUCCUUCUCCACAUCU 3'
>miR-4764-5p	18	Unigene760_T	6049	4676	-17.2	1	1.50393
miRNA 3' UCAUCGAGAA-GGUGUAGU 5'
|:|: :|| ||||||:
target 5' -AUGGUAUUUCCCACAUUU 3'
>miR-4764-5p	18	Unigene761_T	1537	1374	-17.7	1	1.62448
miRNA 3' -UCAUCGAGAAGGUGUAGU- 5'
:||| | : ||||||||
target 5' UGGUAACGUAACCACAUCAG 3'
>miR-4764-5p	18	Unigene762_T	8578	5685	-21.4	1	1.83138
miRNA 3' -UCAUCGAGAA--GGUGUAGU- 5'
|| |||| || :|||||||
target 5' UAGAAGCUGUUGCUCACAUCAU 3'
>miR-4764-5p	18	Unigene769_T	1239	288	-21.6	0.924884	0.294311
miRNA 3' -UCAU-CGAGAA--GGUGUAGU 5'
|| |||:|| |||||||
target 5' CAGGAUGCUUUUCCCCACAUCC 3'
>miR-4764-5p	18	Unigene776_T	1371	500	-23.1	0.740956	0.832089
miRNA 3' UCAUCGAGAAGGUGUAGU- 5'
|||||||||||
target 5' ------ACUUCCACAUCAA 3'
>miR-4764-5p	18	Unigene780_T	2847	1200	-20.9	0.999782	1.52217
miRNA 3' UCAUCGAGAAGGUGUAGU- 5'
|| :||||:|||||
target 5' --AAGA-UUUCCGCAUCAG 3'
>miR-4764-5p	18	Unigene788_T	862	316	-17.5	1	1.88256
miRNA 3' UCAUCGAGAAGGUGUAGU- 5'
||||:||||
target 5' --------CUCCAUAUCAA 3'
>miR-4764-5p	18	Unigene799_T	2971	1919	-19.3	1	1.57417
miRNA 3' -UCAUCGAGAAGGUGUAGU 5'
|||| : ||||||||:
target 5' GAGUAUUAGUUCCACAUUU 3'
>miR-4764-5p	18	Unigene801_T	4793	3738	-19.3	1	1.57417
miRNA 3' -UCAUCGAGAAGGUGUAGU 5'
|||| : ||||||||:
target 5' GAGUAUUAGUUCCACAUUU 3'
>miR-4764-5p	18	Unigene814_T	2643	2176	-18	1	1.01984
miRNA 3' UCAUCGAGAA-GGUGUAGU- 5'
||| ||:|||||
target 5' -----GUCUAACCGCAUCAG 3'
>miR-4764-5p	18	Unigene815_T	2756	2289	-18	1	1.01984
miRNA 3' UCAUCGAGAA-GGUGUAGU- 5'
||| ||:|||||
target 5' -----GUCUAACCGCAUCAG 3'
>miR-4764-5p	18	Unigene822_T	1812	238	-15.2	1	2.09243
miRNA 3' UCAUCGAGAAGGUGUAGU- 5'
|:||||||
target 5' ---------CCUACAUCAG 3'
>miR-4764-5p	18	Unigene824_T	1732	434	-15.1	1	1.07319
miRNA 3' UCAUCGAGAAGGUGUAGU- 5'
|| | ||||||:|
target 5' --AAGAUAUGCCACAUUAC 3'
>miR-4764-5p	18	Unigene825_T	1785	434	-15.1	1	1.07319
miRNA 3' UCAUCGAGAAGGUGUAGU- 5'
|| | ||||||:|
target 5' --AAGAUAUGCCACAUUAC 3'
>miR-4764-5p	18	Unigene826_T	1628	434	-15.1	1	1.07319
miRNA 3' UCAUCGAGAAGGUGUAGU- 5'
|| | ||||||:|
target 5' --AAGAUAUGCCACAUUAC 3'
>miR-4764-5p	18	Unigene844_T	2555	554	-26.3	0.438542	1.1117
miRNA 3' UCAUCGAGAAGGUGUAGU- 5'
|||||||:|||||
target 5' ----CCUCUUCCGCAUCAG 3'
>miR-4764-5p	18	Unigene853_T	976	646	-15.4	1	1.27642
miRNA 3' UCAUCGAGAAGGUGUAGU 5'
|||||||
target 5' ---------CCCACAUCC 3'
>miR-4764-5p	18	Unigene864_T	1542	444	-17	1	2.45646
miRNA 3' UCAUCGAGAAGGUGUAGU- 5'
||:|||||
target 5' ---------GCCGCAUCAA 3'
>miR-4764-5p	18	Unigene866_T	5157	1252	-19.7	1	2.01869
miRNA 3' UCAUCGAGAAGGUGUAGU- 5'
|||:|||||||
target 5' ------CCUUUCACAUCAC 3'
>miR-4764-5p	18	Unigene868_T	1760	748	-21	0.993721	0.913256
miRNA 3' UCAUCGAGAAGGUGUAGU- 5'
|| |||||||||:
target 5' --AAGA--UUCCACAUCGA 3'
>miR-4764-5p	18	Unigene877_T	1954	1338	-20.1	0.999841	0.597506
miRNA 3' UCAUCGAGAA-GGUGUAGU 5'
:|: ||| |||||||
target 5' --AGGUCCUUGCCACAUCC 3'
>miR-4764-5p	18	Unigene878_T	1694	1078	-20.1	0.999515	0.597506
miRNA 3' UCAUCGAGAA-GGUGUAGU 5'
:|: ||| |||||||
target 5' --AGGUCCUUGCCACAUCC 3'
>miR-4764-5p	18	Unigene879_T	1653	1037	-20.1	0.99942	0.597506
miRNA 3' UCAUCGAGAA-GGUGUAGU 5'
:|: ||| |||||||
target 5' --AGGUCCUUGCCACAUCC 3'
>miR-4764-5p	18	Unigene880_T	1407	777	-20.1	0.998264	0.597506
miRNA 3' UCAUCGAGAA-GGUGUAGU 5'
:|: ||| |||||||
target 5' --AGGUCCUUGCCACAUCC 3'
>miR-4764-5p	18	Unigene882_T	2761	522	-15.6	1	1.34477
miRNA 3' UCAUCGAGAAGGUGUAGU 5'
||||:||
target 5' ---------ACCACGUCU 3'
>miR-4764-5p	18	Unigene883_T	695	229	-13.3	1	1.42039
miRNA 3' UCAUCGAGAAGGUGUAGU 5'
|:|||||
target 5' ---------ACUACAUCC 3'
>miR-4764-5p	18	Unigene884_T	3961	2514	-20.2	1	1.05787
miRNA 3' UCAUCGAGAAGGUGUAGU- 5'
| |||||||||:
target 5' -----AUGUUCCACAUCGA 3'
>miR-4764-5p	18	Unigene915_T	2230	1031	-21.1	0.997743	0.517296
miRNA 3' UCAUCGAGAAGGUGUAGU 5'
||||| |||||||
target 5' -CUAGCUGC-CCACAUCU 3'
>miR-4764-5p	18	Unigene917_T	1410	148	-13.4	1	1.42039
miRNA 3' UCAUCGAGAAGGUGUAGU 5'
|:|||||
target 5' ---------GCUACAUCU 3'
>miR-4764-5p	18	Unigene923_T	2224	1636	-18.5	1	1.74996
miRNA 3' UCAUCGAGAAGGUGUAGU- 5'
||: || ||:||||||
target 5' UGUG--UC-UCUACAUCAG 3'
>miR-4764-5p	18	Unigene924_T	3104	1734	-18.5	1	1.74996
miRNA 3' UCAUCGAGAAGGUGUAGU- 5'
||: || ||:||||||
target 5' UGUG--UC-UCUACAUCAG 3'
>miR-4764-5p	18	Unigene925_T	5729	4382	-21.9	0.999947	0.0483729
miRNA 3' UCAUCG--AGAAGGUGUAGU 5'
||| |:||||||||:
target 5' --AAGCCAUUUUCCACAUUG 3'
>miR-4764-5p	18	Unigene939_T	2338	1370	-17.5	1	0.776104
miRNA 3' UCAUCGAGAAGGUGUAGU 5'
||| | |||:||||
target 5' CGUA--UGAUCCGCAUCC 3'
>miR-4764-5p	18	Unigene946_T	1799	256	-18.1	1	1.13646
miRNA 3' UCAUCGAGA--AGGUGUAGU 5'
|:|: |||||||:
target 5' ---CGUUUGCAUCCACAUUU 3'
>miR-4764-5p	18	Unigene947_T	4097	3925	-19.6	1	1.68984
miRNA 3' UCAUCGAGAAGGUGUAGU- 5'
|||||||||
target 5' --------AUCCACAUCAA 3'
>miR-4764-5p	18	Unigene951_T	1100	555	-13.9	1	1.48636
miRNA 3' UCAUCGAGAAGGUGUAGU 5'
|||:|||
target 5' ---------CCCAUAUCU 3'
>miR-4764-5p	18	Unigene952_T	1183	558	-13.9	1	1.48636
miRNA 3' UCAUCGAGAAGGUGUAGU 5'
|||:|||
target 5' ---------CCCAUAUCU 3'
>miR-4764-5p	18	Unigene966_T	3009	1683	-20.5	0.999978	0.178149
miRNA 3' UCAUCGAGAAGGUGUAGU 5'
:|| ||||||||:
target 5' --GGGCA-UUCCACAUUG 3'
>miR-4764-5p	18	Unigene967_T	899	446	-19.4	0.99683	0.186473
miRNA 3' -UCAUCG-AGAAGGUGUAGU 5'
:||: || ||||:|||
target 5' AGGUGUGAUCAUCCAUAUCU 3'
>miR-4764-5p	18	Unigene970_T	1131	786	-14.7	1	0.247113
miRNA 3' UCAUCGAGAAGGUGUAGU 5'
|| | ||||||:
target 5' --GAGGUG--CCACAUUU 3'
>miR-4764-5p	18	Unigene972_T	2546	1327	-15.3	1	1.95398
miRNA 3' UCAUCGAGAAGGUGUAGU- 5'
||||||:|
target 5' ---------ACCACAUUAU 3'
>miR-4764-5p	18	Unigene973_T	2114	1772	-18.9	1	1.3106
miRNA 3' UCAUCGAGAAGGUGUAGU 5'
|| |||| |:|||||
target 5' UGUUCCUCUGCUACAUCU 3'
>miR-4764-5p	18	Unigene976_T	2525	2183	-18.9	1	1.3106
miRNA 3' UCAUCGAGAAGGUGUAGU 5'
|| |||| |:|||||
target 5' UGUUCCUCUGCUACAUCU 3'
>miR-4764-5p	18	Unigene977_T	2597	1945	-21.2	0.998787	1.20792
miRNA 3' UCAUCGAGAAGGUGUAGU- 5'
|:|| :| ||||:|||
target 5' -CUGGCGUUGCCACGUCAA 3'
>miR-4764-5p	18	Unigene980_T	1761	1687	-15.4	1	1.27642
miRNA 3' UCAUCGAGAAGGUGUAGU 5'
|||||||
target 5' ---------CCCACAUCC 3'
>miR-4764-5p	18	Unigene981_T	6311	4341	-20.7	1	1.27841
miRNA 3' UCAUCGAGAA--GGUGUAGU- 5'
|:| ||| ||:|||||
target 5' -UUGGAUCUUCGCCGCAUCAC 3'
>miR-4764-5p	18	Unigene985_T	6423	4450	-25.1	0.929093	0.978699
miRNA 3' UCAUCGAGAA-GGUGUAGU 5'
||||||| ||||||:
target 5' --GAGCUCUUCCCACAUUU 3'
>miR-4764-5p	18	Unigene996_T	2315	2032	-15.7	1	0.0537614
miRNA 3' UCAUCGAGA--A-GGUGUAGU 5'
|||| | ||||||:
target 5' ----ACUCUCCUCCCACAUUU 3'
>miR-4764-5p	18	Unigene1003_T	5910	4683	-22.7	0.999163	1.50831
miRNA 3' -UCAUCGAGAAGGUGUAGU 5'
||| :|||||||:|||
target 5' CAGUUCUUCUUCCAUAUCU 3'
>miR-4764-5p	18	Unigene1006_T	5050	3823	-22.7	0.997905	1.50831
miRNA 3' -UCAUCGAGAAGGUGUAGU 5'
||| :|||||||:|||
target 5' CAGUUCUUCUUCCAUAUCU 3'
>miR-4764-5p	18	Unigene1007_T	1801	1585	-18	1	0.474647
miRNA 3' UCAUCGAGAA-GGUGUAGU 5'
||| ||:||||
target 5' ----UCUCCUGCCGCAUCU 3'
>miR-4764-5p	18	Unigene1010_T	1867	1651	-18	1	0.474647
miRNA 3' UCAUCGAGAA-GGUGUAGU 5'
||| ||:||||
target 5' ----UCUCCUGCCGCAUCU 3'
>miR-4764-5p	18	Unigene1020_T	2864	973	-18.8	1	1.74902
miRNA 3' UCAUCGAGAAGGUGUAGU- 5'
||||||||:
target 5' --------GUCCACAUCGG 3'
>miR-4764-5p	18	Unigene1023_T	1016	520	-20.5	0.97475	1.63042
miRNA 3' UCAUCGAGAAGGUGUAGU- 5'
||||:||||||
target 5' ------ACUUCUACAUCAC 3'
>miR-4764-5p	18	Unigene1024_T	2648	2029	-20.5	0.999929	1.63042
miRNA 3' UCAUCGAGAAGGUGUAGU- 5'
||||:||||||
target 5' ------ACUUCUACAUCAC 3'
>miR-4764-5p	18	Unigene1033_T	2771	801	-17.7	1	1.26801
miRNA 3' UCAUCGAGAA-GGUGUAGU- 5'
||| :|||||||
target 5' -----AUCUGGUCACAUCAC 3'
>miR-4764-5p	18	Unigene1040_T	2290	105	-15.3	1	1.95398
miRNA 3' UCAUCGAGAAGGUGUAGU- 5'
||||||:|
target 5' ---------ACCACAUUAU 3'
>miR-4764-5p	18	Unigene1044_T	2663	1928	-20.7	0.999837	0.273725
miRNA 3' UCAUCGAGA-AGGUGUAGU 5'
|:||| |||||||:
target 5' -AUGGCUGAAUCCACAUUU 3'
>miR-4764-5p	18	Unigene1052_T	3442	2232	-20.7	0.999983	0.13703
miRNA 3' UCAUCGAGAAGGUGUAGU 5'
||| |||:||||
target 5' ----ACUCGUCCGCAUCU 3'
>miR-4764-5p	18	Unigene1066_T	974	22	-15	1	1.34477
miRNA 3' UCAUCGAGAAGGUGUAGU 5'
||||:||
target 5' ---------CCCACGUCC 3'
>miR-4764-5p	18	Unigene1067_T	6915	4076	-21.4	0.999999	0.952081
miRNA 3' UCAUCGAGAAGGUGUAGU 5'
||| | ||||||||
target 5' --CAGCCCAUCCACAUCC 3'
>miR-4764-5p	18	Unigene1068_T	6960	4121	-21.4	0.999999	0.952081
miRNA 3' UCAUCGAGAAGGUGUAGU 5'
||| | ||||||||
target 5' --CAGCCCAUCCACAUCC 3'
>miR-4764-5p	18	Unigene1069_T	6967	4124	-21.4	0.999999	0.952081
miRNA 3' UCAUCGAGAAGGUGUAGU 5'
||| | ||||||||
target 5' --CAGCCCAUCCACAUCC 3'
>miR-4764-5p	18	Unigene1077_T	2359	2311	-20.9	0.99916	1.0846
miRNA 3' UCAUCGAGAA-GGUGUAGU- 5'
||| || |||||||:
target 5' --CAGCGCUGCCCACAUCGC 3'
>miR-4764-5p	18	Unigene1083_T	4288	2664	-25.7	0.741665	1.60907
miRNA 3' -UCAUCGAGAAGGUGUAGU 5'
|||:|:|:| |||||||
target 5' GAGUGGUUUUCCCACAUCC 3'
>miR-4764-5p	18	Unigene1090_T	1959	484	-23.2	0.853099	1.0394
miRNA 3' -UCAUCGAGAAGGUGUAGU 5'
:||||: |:||||||
target 5' AGGUAGUGUGUUCACAUCU 3'
>miR-4764-5p	18	Unigene1092_T	1118	708	-28.1	0.076512	0.308019
miRNA 3' -UCAUCGAGAAGGUGUAGU 5'
|||:|:|| |||||:||
target 5' AAGUGGUUCAUCCACGUCC 3'
>miR-4764-5p	18	Unigene1093_T	3752	708	-28.1	0.321799	0.308019
miRNA 3' -UCAUCGAGAAGGUGUAGU 5'
|||:|:|| |||||:||
target 5' AAGUGGUUCAUCCACGUCC 3'
>miR-4764-5p	18	Unigene1094_T	4516	4106	-28.1	0.381414	0.308019
miRNA 3' -UCAUCGAGAAGGUGUAGU 5'
|||:|:|| |||||:||
target 5' AAGUGGUUCAUCCACGUCC 3'
>miR-4764-5p	18	Unigene1117_T	2342	529	-22.5	0.961325	0.875159
miRNA 3' UCAUCGAGAA---GGUGUAGU- 5'
||:|||| |||:||||
target 5' --GAGUUCUUGUGCCAUAUCAU 3'
>miR-4764-5p	18	Unigene1126_T	4210	1672	-20.2	1	0.331155
miRNA 3' UCAUCGAGAAGGUGUAGU- 5'
|| ||:||||||
target 5' ---UGCGG-UCUACAUCAG 3'
>miR-4764-5p	18	Unigene1127_T	3150	604	-17.4	1	1.96647
miRNA 3' UCAUCGAGAAGGUGUAGU- 5'
||||||||
target 5' ---------ACCACAUCAC 3'
>miR-4764-5p	18	Unigene1128_T	4858	3669	-18.6	1	0.592627
miRNA 3' UCAUCGAGAAGGUGUAGU 5'
|| || ||||:||
target 5' --CAGGUCCCCCACGUCC 3'
>miR-4764-5p	18	Unigene1129_T	5900	1675	-20.2	1	0.331155
miRNA 3' UCAUCGAGAAGGUGUAGU- 5'
|| ||:||||||
target 5' ---UGCGG-UCUACAUCAG 3'
>miR-4764-5p	18	Unigene1138_T	1901	830	-20.9	0.996821	0.704315
miRNA 3' UCAUCGAGAAGGUGUAGU- 5'
|| |||||||||
target 5' -----AUCCUCCACAUCAG 3'
>miR-4764-5p	18	Unigene1147_T	1907	1375	-23	0.871911	1.15858
miRNA 3' UCAUCGAGAAGGUGUAGU- 5'
||:| | |:|||||||
target 5' CGUGGGACCUUCACAUCAG 3'
>miR-4764-5p	18	Unigene1148_T	2222	1690	-23	0.910997	1.15858
miRNA 3' UCAUCGAGAAGGUGUAGU- 5'
||:| | |:|||||||
target 5' CGUGGGACCUUCACAUCAG 3'
>miR-4764-5p	18	Unigene1168_T	5727	3134	-19.5	1	0.375542
miRNA 3' UCAUCGAGAA-GGUGUAGU- 5'
|||| |:||||||
target 5' ----UCUCUCGCUACAUCAA 3'
>miR-4764-5p	18	Unigene1169_T	6752	3134	-19.5	1	0.375542
miRNA 3' UCAUCGAGAA-GGUGUAGU- 5'
|||| |:||||||
target 5' ----UCUCUCGCUACAUCAA 3'
>miR-4764-5p	18	Unigene1174_T	2033	1290	-19.9	0.999955	0.140434
miRNA 3' UCAUCGAGAA-GGUGUAGU 5'
||||:| |:|||||
target 5' --GAGCUUUGCCUACAUCC 3'
>miR-4764-5p	18	Unigene1175_T	1931	1290	-19.9	0.999928	0.140434
miRNA 3' UCAUCGAGAA-GGUGUAGU 5'
||||:| |:|||||
target 5' --GAGCUUUGCCUACAUCC 3'
>miR-4764-5p	18	Unigene1182_T	3682	2781	-21.4	0.999779	0.0640566
miRNA 3' UCAUCGAGAAGGUGUAGU 5'
|||: ||||||||
target 5' -CUAGUG--UCCACAUCC 3'
>miR-4764-5p	18	Unigene1193_T	2221	105	-17.4	1	0.11865
miRNA 3' UCAUCGAGAAGGUGUAGU 5'
:||| ||||||:
target 5' ----UUUCU-CCACAUUG 3'
>miR-4764-5p	18	Unigene1196_T	7171	4013	-15.2	1	2.5912
miRNA 3' UCAUCGAGAAGGUGUAGU- 5'
:|||||||
target 5' ---------AUCACAUCAU 3'
>miR-4764-5p	18	Unigene1197_T	7733	2854	-18.2	1	0.0636478
miRNA 3' UCAUCGAGA--AGGUGUAGU 5'
:|| |||:||||
target 5' ----UUUCAGGUCCGCAUCU 3'
>miR-4764-5p	18	Unigene1201_T	2744	1945	-22.2	0.987685	0.286835
miRNA 3' UCAUCGA-GAAGGUGUAGU 5'
||| |||||||||:
target 5' --CAGCACCUUCCACAUUC 3'
>miR-4764-5p	18	Unigene1202_T	4294	3630	-22.2	0.998755	0.286835
miRNA 3' UCAUCGA-GAAGGUGUAGU 5'
||| |||||||||:
target 5' --CAGCACCUUCCACAUUC 3'
>miR-4764-5p	18	Unigene1203_T	4706	4443	-18.5	1	1.46463
miRNA 3' UCAUCGAGAAGGUGUAGU 5'
:|: || ||||||:
target 5' --AGGUACUGCCACAUUG 3'
>miR-4764-5p	18	Unigene1210_T	1963	670	-16.9	1	2.45646
miRNA 3' UCAUCGAGAAGGUGUAGU- 5'
||:|||||
target 5' ---------CCCGCAUCAU 3'
>miR-4764-5p	18	Unigene1219_T	2756	1385	-17.8	1	0.40437
miRNA 3' -UCAU-CGAGA--A---GGUGUAGU 5'
|||| |||:| | |:|||||
target 5' GAGUAUGCUUUGGUCAACUACAUCU 3'
>miR-4764-5p	18	Unigene1221_T	2383	240	-18.5	1	0.291008
miRNA 3' UCAUCGAGAAGGUGUAGU 5'
||| ||||:|||
target 5' --GAGCA--UCCAUAUCU 3'
>miR-4764-5p	18	Unigene1230_T	631	374	-23.6	0.321108	0.861629
miRNA 3' UCAUCGAGAAGGUGUAGU 5'
|:|: |||||||||:
target 5' -UUGGUACUUCCACAUUG 3'
>miR-4764-5p	18	Unigene1231_T	684	374	-23.6	0.351312	0.861629
miRNA 3' UCAUCGAGAAGGUGUAGU 5'
|:|: |||||||||:
target 5' -UUGGUACUUCCACAUUG 3'
>miR-4764-5p	18	Unigene1232_T	826	458	-23.6	0.427167	0.861629
miRNA 3' UCAUCGAGAAGGUGUAGU 5'
|:|: |||||||||:
target 5' -UUGGUACUUCCACAUUG 3'
>miR-4764-5p	18	Unigene1242_T	1970	118	-15.2	1	2.09243
miRNA 3' UCAUCGAGAAGGUGUAGU- 5'
|:||||||
target 5' ---------CCUACAUCAG 3'
>miR-4764-5p	18	Unigene1245_T	389	318	-21.5	0.474881	0.181724
miRNA 3' UCAUCGAGAAGGUGUAGU- 5'
|| ||| ||||:||||
target 5' UGU-GCUGCUCCAUAUCAC 3'
>miR-4764-5p	18	Unigene1252_T	1013	120	-22.1	0.795588	0.388884
miRNA 3' UCAUCGAGA-AGGUGUAGU- 5'
:| ||| |||||||:|
target 5' --GGGGUCUCUCCACAUUAG 3'
>miR-4764-5p	18	Unigene1253_T	1042	120	-22.1	0.806245	0.388884
miRNA 3' UCAUCGAGA-AGGUGUAGU- 5'
:| ||| |||||||:|
target 5' --GGGGUCUCUCCACAUUAG 3'
>miR-4764-5p	18	Unigene1254_T	983	805	-15.1	1	1.17464
miRNA 3' UCAUCGAGAA-GGUGUAGU 5'
|| || ||||||:
target 5' ----CCUGUUACCACAUUU 3'
>miR-4764-5p	18	Unigene1260_T	4419	2131	-23.8	0.963648	0.653677
miRNA 3' UCAUCGAGAAGGUGUAGU 5'
:|| |||||||||:
target 5' --CGGCACUUCCACAUUG 3'
>miR-4764-5p	18	Unigene1262_T	2036	431	-21.2	0.995067	1.09903
miRNA 3' -UCAUCG-AGAAGGUGUAGU- 5'
|| ||| ||| :|||||||
target 5' GAG-AGCAUCU-UCACAUCAA 3'
>miR-4764-5p	18	Unigene1270_T	5124	4258	-25.9	0.773536	1.19969
miRNA 3' UCAUCGAGAAGGUGUAGU- 5'
|||||| ||||||:|
target 5' --AAGCUCUGCCACAUUAG 3'
>miR-4764-5p	18	Unigene1272_T	1834	1091	-19.8	0.999929	0.288833
miRNA 3' UCAUCGAGAAGGUGUAGU 5'
|| | ||||||||
target 5' --CAGGUGAUCCACAUCC 3'
>miR-4764-5p	18	Unigene1282_T	2411	4	-22.9	0.936954	1.49363
miRNA 3' -UCAUCGAGAAGGUGUAGU- 5'
|||:|:| ||||||:|
target 5' GAGUGGUUGG-CCACAUUAU 3'
>miR-4764-5p	18	Unigene1283_T	2983	4	-22.9	0.967532	1.49363
miRNA 3' -UCAUCGAGAAGGUGUAGU- 5'
|||:|:| ||||||:|
target 5' GAGUGGUUGG-CCACAUUAU 3'
>miR-4764-5p	18	Unigene1285_T	2172	1343	-18.4	1	1.00741
miRNA 3' UCAUCGAGAA-GGUGUAGU- 5'
|| ||| |||:||||
target 5' -AUACCUCCCGCCAUAUCAC 3'
>miR-4764-5p	18	Unigene1288_T	1894	511	-19.6	0.999981	0.269385
miRNA 3' UCAUCGAGAAGGUGUAGU 5'
|| || ||||||||
target 5' --CAG-UCAUCCACAUCU 3'
>miR-4764-5p	18	Unigene1289_T	2350	1457	-15.6	1	0.449163
miRNA 3' UCAUCGAGAA-GGUGUAGU 5'
||| ||||||:
target 5' -----AUCUGCCCACAUUC 3'
>miR-4764-5p	18	Unigene1291_T	930	914	-15.6	1	1.27642
miRNA 3' UCAUCGAGAAGGUGUAGU 5'
|||||||
target 5' ---------ACCACAUCC 3'
>miR-4764-5p	18	Unigene1292_T	907	890	-15.6	1	1.27642
miRNA 3' UCAUCGAGAAGGUGUAGU 5'
|||||||
target 5' ---------ACCACAUCC 3'
>miR-4764-5p	18	Unigene1293_T	2385	849	-20.3	0.999929	0.100172
miRNA 3' UCAUCGA-GAA-GGUGUAGU- 5'
|||| || :|||||||
target 5' --GAGCUGCUGCUCACAUCAC 3'
>miR-4764-5p	18	Unigene1306_T	1384	1147	-19.6	0.999683	2.50029
miRNA 3' -UCAUCGAGAAGGUGUAGU- 5'
|| |||| :|||||||
target 5' CAGCAGCUGCAUCACAUCAU 3'
>miR-4764-5p	18	Unigene1316_T	648	548	-15.7	1	1.27642
miRNA 3' UCAUCGAGAAGGUGUAGU 5'
|||||||
target 5' ---------GCCACAUCU 3'
>miR-4764-5p	18	Unigene1317_T	626	526	-15.7	1	1.27642
miRNA 3' UCAUCGAGAAGGUGUAGU 5'
|||||||
target 5' ---------GCCACAUCU 3'
>miR-4764-5p	18	Unigene1323_T	1891	24	-15.2	1	2.09243
miRNA 3' UCAUCGAGAAGGUGUAGU- 5'
|:||||||
target 5' ---------CCUACAUCAA 3'
>miR-4764-5p	18	Unigene1327_T	1248	791	-16.7	1	1.25504
miRNA 3' UCAUCGAGAA-GGUGUAGU- 5'
||| || | |:||||||
target 5' UGUAACUGUCACUACAUCAU 3'
>miR-4764-5p	18	Unigene1328_T	1215	791	-16.7	1	1.25504
miRNA 3' UCAUCGAGAA-GGUGUAGU- 5'
||| || | |:||||||
target 5' UGUAACUGUCACUACAUCAU 3'
>miR-4764-5p	18	Unigene1329_T	1440	1016	-16.7	1	1.25504
miRNA 3' UCAUCGAGAA-GGUGUAGU- 5'
||| || | |:||||||
target 5' UGUAACUGUCACUACAUCAU 3'
>miR-4764-5p	18	Unigene1343_T	4184	3378	-21	0.999988	0.28029
miRNA 3' UCAUCGAGAAGGUGUAGU 5'
|||| : |||||||
target 5' CGUAGGAUGACCACAUCC 3'
>miR-4764-5p	18	Unigene1344_T	1677	1134	-21.2	0.987373	1.98196
miRNA 3' UCAUCGAGAAGGUGUAGU- 5'
||| ||:|||||||
target 5' --AAGCG-UUUCACAUCAU 3'
>miR-4764-5p	18	Unigene1348_T	2765	1144	-20.5	0.999951	0.660946
miRNA 3' UCAUCGAGA--AGGUGUAGU- 5'
|| || |||||||||
target 5' --CAG-UCACGUCCACAUCAA 3'
>miR-4764-5p	18	Unigene1349_T	3253	1108	-15.6	1	1.27642
miRNA 3' UCAUCGAGAAGGUGUAGU 5'
|||||||
target 5' ---------ACCACAUCC 3'
>miR-4764-5p	18	Unigene1355_T	1393	1045	-19	0.999983	1.13969
miRNA 3' UCAUCGAGA--AGGUGUAGU- 5'
||: || | ||:||||||
target 5' UGUGACUGUUAUCUACAUCAU 3'
>miR-4764-5p	18	Unigene1357_T	2702	1095	-19.7	0.999999	0.844855
miRNA 3' UCAUCGAGA---AGGUGUAGU- 5'
|:|: || |:|||||||
target 5' -UUGGUCCUGGUUUCACAUCAA 3'
>miR-4764-5p	18	Unigene1363_T	855	376	-13.4	1	1.42039
miRNA 3' UCAUCGAGAAGGUGUAGU 5'
|:|||||
target 5' ---------GCUACAUCU 3'
>miR-4764-5p	18	Unigene1369_T	951	803	-21.5	0.867394	0.395455
miRNA 3' -UCAUCGAGAAGGUGUAGU 5'
:||||: ||:|||||
target 5' UGGUAGUAAAUCUACAUCU 3'
>miR-4764-5p	18	Unigene1373_T	1013	588	-13.9	1	1.48636
miRNA 3' UCAUCGAGAAGGUGUAGU 5'
|||:|||
target 5' ---------CCCAUAUCU 3'
>miR-4764-5p	18	Unigene1375_T	2803	2359	-17	1	0.375152
miRNA 3' UCAUCGAG---AAGGUGUAGU 5'
:|| | ||:||||||
target 5' --AGGCACAAGUUUCACAUCU 3'
>miR-4764-5p	18	Unigene1376_T	2690	1782	-18.2	1	1.31851
miRNA 3' UCAUCGAGAA-GGUGUAGU- 5'
||| |||||||:
target 5' ------CCUUACCACAUCGU 3'
>miR-4764-5p	18	Unigene1379_T	1416	122	-17.6	1	0.477999
miRNA 3' UCAUCGAGAAGGUGUAGU 5'
||:| |||||||
target 5' ----CCUUUCCCACAUCC 3'
>miR-4764-5p	18	Unigene1396_T	1846	1731	-21.4	0.9873	0.0844226
miRNA 3' UCAUCGAGAAGGUGUAGU 5'
||||||||||
target 5' ------ACUUCCACAUCU 3'
>miR-4764-5p	18	Unigene1397_T	2420	226	-22.3	0.975321	1.88748
miRNA 3' -UCAUCGAGAAGGUGUAGU- 5'
|| ||:|: ||||||||
target 5' CAGAAGUUUCACCACAUCAA 3'
>miR-4764-5p	18	Unigene1398_T	3246	226	-22.3	0.992781	1.88748
miRNA 3' -UCAUCGAGAAGGUGUAGU- 5'
|| ||:|: ||||||||
target 5' CAGAAGUUUCACCACAUCAA 3'
>miR-4764-5p	18	Unigene1407_T	4583	856	-24.4	0.926798	1.1319
miRNA 3' UCAUCGAGAAGGUGUAGU 5'
||| |||||||:||
target 5' --AAGCACUUCCACGUCC 3'
>miR-4764-5p	18	Unigene1409_T	1074	639	-16.6	1	0.95191
miRNA 3' UCAUCGAGAAGGUGUAGU 5'
:||| :||||||
target 5' ----CUUCUGUCACAUCU 3'
>miR-4764-5p	18	Unigene1417_T	1621	48	-17	1	2.01815
miRNA 3' UCAUCGAGAAGGUGUAGU- 5'
||||:|||
target 5' ---------GCCACGUCAG 3'
>miR-4764-5p	18	Unigene1418_T	755	600	-15.8	1	1.27642
miRNA 3' UCAUCGAGAAGGUGUAGU 5'
|||||||
target 5' ---------CCCACAUCU 3'
>miR-4764-5p	18	Unigene1423_T	3892	2086	-19.1	1	0.348737
miRNA 3' UCAUCGAGAAGGUGUAGU- 5'
:|: ||||:||||
target 5' --GGGU---UCCAUAUCAA 3'
>miR-4764-5p	18	Unigene1436_T	2787	1893	-17.8	1	1.68286
miRNA 3' UCAUCGAGAAGGUGUAGU- 5'
|| ||| :|||||||
target 5' --AAG-UCU-UCACAUCAG 3'
>miR-4764-5p	18	Unigene1440_T	1405	724	-22.5	0.847848	0.038085
miRNA 3' -UCAUCGAGAAGGUGUAGU- 5'
:| |||| ||||:|||
target 5' CGGGAGCUG--CCACGUCAU 3'
>miR-4764-5p	18	Unigene1443_T	1191	571	-19	0.999921	1.35919
miRNA 3' UCAUCGAGAAGGUGUAGU 5'
||| : ||:||||
target 5' --CAGCGUGGCCGCAUCC 3'
>miR-4764-5p	18	Unigene1444_T	1140	520	-19	0.999882	1.35919
miRNA 3' UCAUCGAGAAGGUGUAGU 5'
||| : ||:||||
target 5' --CAGCGUGGCCGCAUCC 3'
>miR-4764-5p	18	Unigene1452_T	1231	1099	-16.7	1	2.01815
miRNA 3' UCAUCGAGAAGGUGUAGU- 5'
||||:|||
target 5' ---------GCCACGUCAC 3'
>miR-4764-5p	18	Unigene1459_T	1675	224	-17.9	1	1.08959
miRNA 3' UCAUCGAGA-AGGUGUAGU- 5'
|| | ||:||||||
target 5' --GAGGACCAUCUACAUCAU 3'
>miR-4764-5p	18	Unigene1464_T	2821	1973	-17	1	0.0188174
miRNA 3' UCAUCGAGAAGGUGUAGU- 5'
||| |||:||||
target 5' ----CCUCA-CCAUAUCAA 3'
>miR-4764-5p	18	Unigene1466_T	3933	2301	-18.6	1	0.306941
miRNA 3' UCAUCGAGAAGGUGUAGU 5'
|||| :||||||
target 5' --CAGCUG--UCACAUCU 3'
>miR-4764-5p	18	Unigene1469_T	4066	245	-16.5	1	0.593282
miRNA 3' UCAUCGAGAAGGUGUAGU 5'
:|| |:||||||
target 5' ----UUUCCUUCACAUCU 3'
>miR-4764-5p	18	Unigene1479_T	4586	3755	-19	1	1.3397
miRNA 3' UCAUCGAGAAGGUGUAGU- 5'
|| ||:|||||||
target 5' --CAGAA-UUUCACAUCAA 3'
>miR-4764-5p	18	Unigene1486_T	2965	88	-23.2	0.948052	0.831697
miRNA 3' -UCAU--CGAGAAGGUGUAGU- 5'
:||: | || |||:|||||
target 5' AGGUGCUGGUCAUCCGCAUCAA 3'
>miR-4764-5p	18	Unigene1489_T	4447	2723	-27.3	0.492932	0.85201
miRNA 3' UCAUCG-AGAAGGUGUAGU- 5'
|||| ||||||||||:|
target 5' -UUAGCAUCUUCCACAUUAU 3'
>miR-4764-5p	18	Unigene1492_T	3957	1906	-18.6	1	1.38187
miRNA 3' UCAUCGAG--AAGGUGUAGU 5'
|:|:| ||:||||||
target 5' -CUGGUUGUAUUUCACAUCC 3'
>miR-4764-5p	18	Unigene1501_T	1841	791	-16.4	1	0.994177
miRNA 3' UCAUCGAGAAGGUGUAGU 5'
|| |: |||||||:
target 5' --CAGAUUGUCCACAUUU 3'
>miR-4764-5p	18	Unigene1522_T	3905	2167	-26.3	0.605816	0.891543
miRNA 3' -UCAUCGAGAAGGUGUAGU 5'
|| |||||| |||||||
target 5' CAGCAGCUCUGCCACAUCC 3'
>miR-4764-5p	18	Unigene1534_T	1548	1301	-16.8	1	1.0119
miRNA 3' UCAUCGAGAAGGUGUAGU 5'
|| |: || ||||||:
target 5' UGUUGUACU-CCACAUUC 3'
>miR-4764-5p	18	Unigene1539_T	2033	460	-16.6	1	1.50139
miRNA 3' UCAUCGAGAA-GGUGUAGU 5'
:|:|: :||||||
target 5' --CGGUUUCCAUCACAUCU 3'
>miR-4764-5p	18	Unigene1540_T	2498	505	-16.6	1	1.50139
miRNA 3' UCAUCGAGAA-GGUGUAGU 5'
:|:|: :||||||
target 5' --CGGUUUCCAUCACAUCU 3'
>miR-4764-5p	18	Unigene1545_T	2173	266	-18.3	1	1.40257
miRNA 3' UCAUCGAGA--AGGUGUAGU 5'
||:|: ||:|||||
target 5' --CAGUUUCACUCUACAUCU 3'
>miR-4764-5p	18	Unigene1548_T	1653	9	-21.3	0.983401	0.0679779
miRNA 3' -UCAUCGAGAAGGUGUAGU 5'
||| ||:|||||:|||
target 5' AAGUC-CUUUUCCAUAUCC 3'
>miR-4764-5p	18	Unigene1558_T	4043	1818	-22.5	0.995995	0.688503
miRNA 3' -UCAU--CGAGA--AGGUGUAGU- 5'
|||: |:|| ||:||||||
target 5' UAGUGCUGUUCACGUCUACAUCAG 3'
>miR-4764-5p	18	Unigene1562_T	3587	2155	-20.2	0.999999	0.0736836
miRNA 3' UCAUCGAGAAGGUGUAGU 5'
|||| |||||||
target 5' ----CCUCUCCCACAUCC 3'
>miR-4764-5p	18	Unigene1566_T	3168	888	-17.8	1	1.78769
miRNA 3' UCAUCGAG-AA-GGUGUAGU 5'
|||| || ||||||:
target 5' -AUAGCAUAUUCCCACAUUC 3'
>miR-4764-5p	18	Unigene1576_T	2374	1829	-30.5	0.067676	0.900825
miRNA 3' -UCAUCGAGAAGGUGUAGU- 5'
:| ||||||||:||||||
target 5' AGGAAGCUCUUCUACAUCAA 3'
>miR-4764-5p	18	Unigene1579_T	5422	1716	-19.1	1	1.69587
miRNA 3' UCAUCGAGAAGGUGUAGU 5'
||:|:| |:|||||
target 5' --AAGUUUUACUACAUCU 3'
>miR-4764-5p	18	Unigene1583_T	4759	1632	-20.8	0.999999	0.0844226
miRNA 3' UCAUCGAGAAGGUGUAGU 5'
||||||||||
target 5' ------CCUUCCACAUCC 3'
>miR-4764-5p	18	Unigene1597_T	2049	1977	-24.1	0.726813	0.0255553
miRNA 3' -UCAUCGAGAAGGUGUAGU 5'
:| || |||||||||||
target 5' GGGAAG-UCUUCCACAUCU 3'
>miR-4764-5p	18	Unigene1598_T	2219	1313	-19.9	0.999981	0.309447
miRNA 3' UCAUCGAGAAGGUGUAGU 5'
:||| |:||||||
target 5' --GGGCUG-UUCACAUCC 3'
>miR-4764-5p	18	Unigene1601_T	3457	1683	-24.9	0.790279	0.562142
miRNA 3' -UCAUCGA--GAAGGUGUAGU- 5'
|||: | |||||||||||
target 5' GAGUGACCUGCUUCCACAUCAG 3'
>miR-4764-5p	18	Unigene1604_T	8383	4484	-21.7	1	0.152114
miRNA 3' -UCAUCGAGA---AGGUGUAGU 5'
|||||| | |:||||||
target 5' CAGUAGCAGUGAUUUCACAUCC 3'
>miR-4764-5p	18	Unigene1622_T	1673	874	-21.3	0.984227	0.569799
miRNA 3' UCAUCGAGAAGGUGUAGU 5'
:|| |||||:||
target 5' --CGGCACGUCCACGUCU 3'
>miR-4764-5p	18	Unigene1625_T	3267	2231	-15	1	1.77593
miRNA 3' UCAUCGAGAAGGUGUAGU 5'
||:||||
target 5' ---------CCCGCAUCC 3'
>miR-4764-5p	18	Unigene1632_T	1813	204	-17.1	1	0.0308012
miRNA 3' UCAUCGAGA-A---GGUGUAGU 5'
:|:||| | |||:|||
target 5' --AGGUUCUUUGAACCAUAUCU 3'
>miR-4764-5p	18	Unigene1638_T	1874	1637	-16.7	1	2.85544
miRNA 3' UCAUCGAGAAGGUGUAGU- 5'
|:|||||||
target 5' --------AUUCACAUCAG 3'
>miR-4764-5p	18	Unigene1641_T	1830	1047	-15.7	1	1.27642
miRNA 3' UCAUCGAGAAGGUGUAGU 5'
|||||||
target 5' ---------GCCACAUCU 3'
>miR-4764-5p	18	Unigene1642_T	3063	1118	-21.9	0.996413	1.04954
miRNA 3' UCAUCG-AGAAGGUGUAGU- 5'
|||| ||| :|||||||
target 5' -UUAGCGUCU-UCACAUCAU 3'
>miR-4764-5p	18	Unigene1646_T	2390	293	-22.8	0.943531	0.0996333
miRNA 3' -UCAUCGAGA-AGGUGUAGU 5'
|| ||||| ||||:|||
target 5' CAGCAGCUCCAUCCAUAUCC 3'
>miR-4764-5p	18	Unigene1647_T	1334	1316	-13.7	1	1.48636
miRNA 3' UCAUCGAGAAGGUGUAGU 5'
|||:|||
target 5' ---------ACCAUAUCC 3'
>miR-4764-5p	18	Unigene1648_T	2902	677	-20.4	0.999981	1.2183
miRNA 3' UCAUCGAGAAGGUGUAGU 5'
|||| | ||||||:
target 5' --GAGCUGUACCACAUUU 3'
>miR-4764-5p	18	Unigene1657_T	2482	2309	-18.7	1	2.03364
miRNA 3' UCAUCGAGAAGGUGUAGU- 5'
|:|:| |:||||||
target 5' ---UGUUUUGCUACAUCAU 3'
>miR-4764-5p	18	Unigene1660_T	944	457	-22.1	0.767781	0.447062
miRNA 3' UCAUCGAGAAGGUGUAGU 5'
||||||:|||||
target 5' ----UCUCUUCUACAUCC 3'
>miR-4764-5p	18	Unigene1669_T	848	672	-20.6	0.942291	1.13306
miRNA 3' UCAUCGAGAAGGUGUAGU 5'
:|:|||||||||
target 5' ----AUUUUUCCACAUCC 3'
>miR-4764-5p	18	Unigene1670_T	705	434	-17.3	0.999999	2.45646
miRNA 3' UCAUCGAGAAGGUGUAGU- 5'
||:|||||
target 5' ---------ACCGCAUCAA 3'
>miR-4764-5p	18	Unigene1675_T	2893	1869	-19.9	0.999999	0.789464
miRNA 3' UCAUCGAGAAGGUGUAGU 5'
|||| |||||||
target 5' --CAGCUGACCCACAUCC 3'
>miR-4764-5p	18	Unigene1678_T	2412	880	-18.4	1	1.34983
miRNA 3' UCAUCGAGAA-GGUGUAGU- 5'
||| ||||:|||
target 5' ------CCUUGCCACGUCAC 3'
>miR-4764-5p	18	Unigene1679_T	1793	336	-21.2	0.990715	0.793863
miRNA 3' -UCAUCG---AGAAGGUGUAGU- 5'
||| |: ||| ||:|||||
target 5' GAGU-GUUGAUCUGCCGCAUCAU 3'
>miR-4764-5p	18	Unigene1703_T	1874	1001	-17.1	1	0.50295
miRNA 3' UCAUCG--AGAA---GGUGUAGU 5'
:| |||| ||||:||
target 5' --GGGACGUCUUGGACCACGUCC 3'
>miR-4764-5p	18	Unigene1709_T	2641	2373	-17.4	1	1.96647
miRNA 3' UCAUCGAGAAGGUGUAGU- 5'
||||||||
target 5' ---------GCCACAUCAA 3'
>miR-4764-5p	18	Unigene1722_T	1481	1411	-20.3	0.99764	1.12651
miRNA 3' UCAUCGAGAAGGUGUAGU 5'
|:|: |||||:||
target 5' ---UGUUUAUCCACGUCU 3'
>miR-4764-5p	18	Unigene1724_T	3181	2294	-19.1	1	0.864782
miRNA 3' UCAUCGA--GAAGGUGUAGU- 5'
||: || ||||:|||
target 5' --CAGUCAACUCCCACGUCAU 3'
>miR-4764-5p	18	Unigene1731_T	4458	166	-25.6	0.771171	1.11183
miRNA 3' UCAUCGAGAAGGUGUAGU- 5'
:|:|| |||:|||||
target 5' --AGGUUCCUCCGCAUCAG 3'
>miR-4764-5p	18	Unigene1732_T	2817	2040	-22.8	0.966444	2.11227
miRNA 3' -UCAUCGAGAAGGUGUAGU- 5'
|| |||| ||||:|||
target 5' GAG-AGCUGAGCCACGUCAG 3'
>miR-4764-5p	18	Unigene1734_T	2559	2305	-20.4	0.999939	0.529761
miRNA 3' UCAUCGAGAAGGUGUAGU 5'
|: |||||||||:
target 5' ---UGUCCUUCCACAUUC 3'
>miR-4764-5p	18	Unigene1739_T	3200	2929	-18	1	0.248122
miRNA 3' UCAUCGAGAA-GGUGUAGU- 5'
||: |||||||:
target 5' ----ACUUGCACCACAUCGG 3'
>miR-4764-5p	18	Unigene1740_T	3284	3013	-18	1	0.248122
miRNA 3' UCAUCGAGAA-GGUGUAGU- 5'
||: |||||||:
target 5' ----ACUUGCACCACAUCGG 3'
>miR-4764-5p	18	Unigene1744_T	2945	1699	-20.4	0.999983	0.282739
miRNA 3' UCAUCGAGAAGGUGUAGU 5'
:|| || |||||||
target 5' --AGGCACUGCCACAUCC 3'
>miR-4764-5p	18	Unigene1749_T	2025	1358	-15.4	1	2.09243
miRNA 3' UCAUCGAGAAGGUGUAGU- 5'
|:||||||
target 5' ---------ACUACAUCAA 3'
>miR-4764-5p	18	Unigene1750_T	2184	1517	-15.4	1	2.09243
miRNA 3' UCAUCGAGAAGGUGUAGU- 5'
|:||||||
target 5' ---------ACUACAUCAA 3'
>miR-4764-5p	18	Unigene1751_T	1590	661	-16	1	1.26866
miRNA 3' UCAUCGAGAAGGUGUAGU- 5'
|:| :|||||||
target 5' ---UGUUG--UCACAUCAA 3'
>miR-4764-5p	18	Unigene1753_T	2170	2160	-17.2	1	1.96647
miRNA 3' UCAUCGAGAAGGUGUAGU- 5'
||||||||
target 5' ---------CCCACAUCAC 3'
>miR-4764-5p	18	Unigene1757_T	4343	346	-24.8	0.873413	1.99194
miRNA 3' UCAUCGAGAAGGUGUAGU- 5'
|| :||||||||:|||
target 5' CGUUCUUCUUCCACGUCAU 3'
>miR-4764-5p	18	Unigene1758_T	4382	346	-24.8	0.875745	1.99194
miRNA 3' UCAUCGAGAAGGUGUAGU- 5'
|| :||||||||:|||
target 5' CGUUCUUCUUCCACGUCAU 3'
>miR-4764-5p	18	Unigene1771_T	1829	104	-26.5	0.294688	0.0940999
miRNA 3' -UCAUCGAGAAGGUGUAGU 5'
|||:|||:| |||:|||
target 5' AAGUGGCUUUACCAUAUCU 3'
>miR-4764-5p	18	Unigene1772_T	1915	491	-21	0.995974	0.342608
miRNA 3' UCAUCG--AGAAGGUGUAGU 5'
||:| | ||||||||:
target 5' CGUGGGAAUGUUCCACAUUU 3'
>miR-4764-5p	18	Unigene1773_T	1873	577	-21	0.995462	0.342608
miRNA 3' UCAUCG--AGAAGGUGUAGU 5'
||:| | ||||||||:
target 5' CGUGGGAAUGUUCCACAUUU 3'
>miR-4764-5p	18	Unigene1774_T	1787	491	-21	0.994192	0.342608
miRNA 3' UCAUCG--AGAAGGUGUAGU 5'
||:| | ||||||||:
target 5' CGUGGGAAUGUUCCACAUUU 3'
>miR-4764-5p	18	Unigene1784_T	2046	1108	-15	1	2.15116
miRNA 3' UCAUCGAGAAGGUGUAGU 5'
|:||||||
target 5' --------AUUCACAUCU 3'
>miR-4764-5p	18	Unigene1788_T	1475	1111	-15.4	1	1.7581
miRNA 3' UCAUCGAGAAGGUGUAGU 5'
||:|||||
target 5' --------CUCUACAUCU 3'
>miR-4764-5p	18	Unigene1789_T	4949	3946	-24.1	0.960226	0.914679
miRNA 3' -UCAUCGAGAAGGUGUAGU 5'
:||:|: :|||:|||||
target 5' CGGUGGUGUUUCUACAUCC 3'
>miR-4764-5p	18	Unigene1795_T	2274	2230	-19	1	0.875624
miRNA 3' UCAUCGAGA--AGGUGUAGU- 5'
:| ||| |:|||||||
target 5' --AGGAUCUGAUUCACAUCAC 3'
>miR-4764-5p	18	Unigene1802_T	3565	748	-19.4	1	2.23082
miRNA 3' UCAUCGAGAAGGUGUAGU- 5'
||:| |:|||||||
target 5' --GAGUUG-UUCACAUCAU 3'
>miR-4764-5p	18	Unigene1804_T	6370	5792	-25.2	0.918933	2.00228
miRNA 3' UCAUCGAGAAGGUGUAGU- 5'
||:|:||||||||:|
target 5' --GAGUUUUUCCACAUUAU 3'
>miR-4764-5p	18	Unigene1825_T	699	474	-20.7	0.884415	1.43111
miRNA 3' UCAUCGAGAAGGUGUAGU 5'
||:|: ||||||||
target 5' --CAGUUU-UCCACAUCC 3'
>miR-4764-5p	18	Unigene1845_T	3322	198	-17.2	1	2.17458
miRNA 3' UCAUCGAGAAGGUGUAGU 5'
||| | |||:||||
target 5' CGUACGACCUCCGCAUCC 3'
>miR-4764-5p	18	Unigene1851_T	3604	2589	-18.7	1	1.37563
miRNA 3' -UCA-UCGAGAAGGUGUAGU- 5'
||| ||: : ||||:|||
target 5' AAGUGAGUGUAACCACGUCAA 3'
>miR-4764-5p	18	Unigene1865_T	2010	781	-16.6	1	0.615773
miRNA 3' UCAUCGAGAAGGUGUAGU 5'
|| |: |||:|||
target 5' --GAGGUUGACCAUAUCC 3'
>miR-4764-5p	18	Unigene1869_T	2060	1486	-22.9	0.90409	0.154094
miRNA 3' UCAUCGAGAAGGUGUAGU- 5'
|||| ||||||||
target 5' --GAGCUA--CCACAUCAA 3'
>miR-4764-5p	18	Unigene1872_T	5260	1297	-21.9	0.999894	0.596564
miRNA 3' UCAUCGAGAAGGUGUAGU- 5'
||| |||:||||||
target 5' --GAGCGAUUCUACAUCAA 3'
>miR-4764-5p	18	Unigene1878_T	792	399	-17.9	0.999987	0.946606
miRNA 3' UCAUCGAGAAGGUGUAGU 5'
||||||||
target 5' --------AUCCACAUCU 3'
>miR-4764-5p	18	Unigene1879_T	1557	1151	-25	0.452754	0.323279
miRNA 3' UCAUCGAGAAGGUGUAGU- 5'
:||||||||||||
target 5' ----AUUCUUCCACAUCAC 3'
>miR-4764-5p	18	Unigene1894_T	2878	507	-21.9	0.995045	0.894256
miRNA 3' -UCAU--CGAGAAGGUGUAGU- 5'
|||: |:||| :|||||||
target 5' UAGUGCCGUUCU-UCACAUCAU 3'
>miR-4764-5p	18	Unigene1909_T	3379	2641	-16.4	1	0.829592
miRNA 3' UCAUCGAGAAGGUGUAGU 5'
|| | ||:||||
target 5' --CAGGUGG-CCGCAUCU 3'
>miR-4764-5p	18	Unigene1915_T	2083	1101	-19.2	0.999999	1.7762
miRNA 3' UCAUCGAGAAGGUGUAGU- 5'
|||||:|||
target 5' --------AUCCACGUCAA 3'
>miR-4764-5p	18	Unigene1918_T	632	560	-17.9	0.999864	1.1766
miRNA 3' UCAUCGAGAA---GGUGUAGU- 5'
:|||| :|||||||
target 5' ----AUUCUUUUAUCACAUCAG 3'
>miR-4764-5p	18	Unigene1926_T	3377	1654	-18.5	1	0.895135
miRNA 3' UCAUCGAG-AAGGUGUAGU 5'
||| ||:||||||
target 5' --CAGCAGGUUUCACAUCU 3'
>miR-4764-5p	18	Unigene1936_T	404	353	-18.5	0.978478	0.251822
miRNA 3' UCAUCGAGAAGGUGUAGU- 5'
|| | ||:|||||
target 5' ---CGCGGUCCCGCAUCAC 3'
>miR-4764-5p	18	Unigene1940_T	1544	1076	-17.9	1	0.253027
miRNA 3' UCAUCGAGAAGGUGUAGU 5'
|| || ||||||:
target 5' --CAGGACU-CCACAUUC 3'
>miR-4764-5p	18	Unigene1955_T	1567	1179	-19.2	0.999985	1.7762
miRNA 3' UCAUCGAGAAGGUGUAGU- 5'
|||||:|||
target 5' --------AUCCACGUCAG 3'
>miR-4764-5p	18	Unigene1957_T	3898	3392	-22.8	0.990427	2.0028
miRNA 3' -UCAUCGAGAAGGUGUAGU- 5'
|| ||||: :|||||||
target 5' AAGCAGCUUGCUCACAUCAG 3'
>miR-4764-5p	18	Unigene1970_T	2644	343	-22.1	0.988286	1.6601
miRNA 3' UCAUCGAGAAGGUGUAGU- 5'
:|| || ||:|||||
target 5' --AGGCACUACCGCAUCAA 3'
>miR-4764-5p	18	Unigene1971_T	2836	2822	-24.2	0.828139	0.225176
miRNA 3' UCAUC-GAGAAGGUGUAGU 5'
| ||||||||||||
target 5' ---CGUCUCUUCCACAUC- 3'
>miR-4764-5p	18	Unigene1975_T	3075	534	-21.2	0.999611	1.27099
miRNA 3' -UCAUCGAGAA--GGUGUAGU- 5'
|| ||| || |:||||||
target 5' AAGAAGCCCUGCGCUACAUCAC 3'
>miR-4764-5p	18	Unigene1982_T	2051	713	-20.8	0.998503	1.12177
miRNA 3' UCAUCGAGAAGGUGUAGU 5'
||||: ||:|||||
target 5' --CAGCUU-UCUACAUCC 3'
>miR-4764-5p	18	Unigene1986_T	2278	227	-21.4	0.995394	0.445759
miRNA 3' UCAUCGAGA-AGGUGUAGU 5'
:||| ||:|||||
target 5' --CGGCUACGUCUACAUCC 3'
>miR-4764-5p	18	Unigene1991_T	5629	4622	-19.9	1	0.227954
miRNA 3' -UCAUCGAGAAGGUGUAGU- 5'
:||| ||: |:||||||
target 5' AGGUA-CUUCACUACAUCAG 3'
>miR-4764-5p	18	Unigene1996_T	3281	654	-17.4	1	1.06933
miRNA 3' UCAUCGAGAAGGUGUAGU 5'
||| || ||:||||
target 5' UGUAACUA--CCGCAUCC 3'
>miR-4764-5p	18	Unigene2007_T	1553	882	-18.7	0.999999	1.25942
miRNA 3' UCAUCGAGA--A-GGUGUAGU- 5'
|| |||| | |||||||:
target 5' -UUAUCUCUCCUACCACAUCGA 3'
>miR-4764-5p	18	Unigene2018_T	2501	1386	-17.8	1	1.70432
miRNA 3' UCAUCGAGAAGGUGUAGU- 5'
| || |:|||||||
target 5' --AAUAUCAUUCACAUCAU 3'
>miR-4764-5p	18	Unigene2020_T	372	273	-15.2	1	1.77593
miRNA 3' UCAUCGAGAAGGUGUAGU 5'
||:||||
target 5' ---------ACCGCAUCC 3'
>miR-4764-5p	18	Unigene2021_T	290	191	-15.2	1	1.77593
miRNA 3' UCAUCGAGAAGGUGUAGU 5'
||:||||
target 5' ---------ACCGCAUCC 3'
>miR-4764-5p	18	Unigene2030_T	2458	139	-19.3	1	1.68984
miRNA 3' UCAUCGAGAAGGUGUAGU- 5'
|||||||||
target 5' --------AUCCACAUCAC 3'
>miR-4764-5p	18	Unigene2032_T	2271	1506	-26	0.440322	0.712151
miRNA 3' UCAUCGAGAAGGUGUAGU- 5'
|||||||||:|||
target 5' ----CCUCUUCCACGUCAC 3'
>miR-4764-5p	18	Unigene2043_T	3331	794	-21.7	0.998752	0.946346
miRNA 3' UCAUCG--AGAAGGUGUAGU- 5'
|||: || ||||:|||
target 5' -AUAGUCAUCAGCCACGUCAG 3'
>miR-4764-5p	18	Unigene2049_T	1667	1054	-17.4	1	1.05025
miRNA 3' UCAUCGAGAAGGUGUAGU 5'
|||||:||
target 5' --------GUCCACGUCU 3'
>miR-4764-5p	18	Unigene2050_T	1862	855	-23	0.864998	0.426724
miRNA 3' UCAUCGAGAAGGUGUAGU 5'
|||||||||||:
target 5' ----CCUCUUCCACAUUU 3'
>miR-4764-5p	18	Unigene2060_T	4881	4575	-16.6	1	0.0746528
miRNA 3' UCAUCG--AGAA--GGUGUAGU- 5'
||| | | :|||||||
target 5' --CAGCACUGUGGGUCACAUCAC 3'
>miR-4764-5p	18	Unigene2086_T	1646	453	-17.1	1	0.415752
miRNA 3' -UCAUCGAGAAGGUGUAGU 5'
:| || || ||||||:
target 5' GGGCAGAACUCCCACAUUU 3'
>miR-4764-5p	18	Unigene2090_T	830	349	-15.3	1	0.826263
miRNA 3' UCAUCGAGAA-GGUGUAGU- 5'
|: : :|||||||
target 5' ---CGUAUGAGUCACAUCAA 3'
>miR-4764-5p	18	Unigene2091_T	3787	1935	-21.1	0.99995	0.127252
miRNA 3' -UCAUCGAGAAGGUGUAGU 5'
|| |||| ||||:||
target 5' GAGGAGCUG--CCACGUCU 3'
>miR-4764-5p	18	Unigene2092_T	2717	2173	-15.5	1	1.17483
miRNA 3' UCAUCGAGAA--GGUGUAGU 5'
:|:| ||||||:
target 5' ----AUUUUGAGCCACAUUG 3'
>miR-4764-5p	18	Unigene2093_T	1361	370	-18.6	0.999998	0.63223
miRNA 3' UCAUCGAGAAGGUGUAGU 5'
||| |||||||:
target 5' --AAGCAGCUCCACAUUU 3'
>miR-4764-5p	18	Unigene2103_T	1669	662	-15.6	1	1.27642
miRNA 3' UCAUCGAGAAGGUGUAGU 5'
|||||||
target 5' ---------ACCACAUCC 3'
>miR-4764-5p	18	Unigene2107_T	1841	9	-17.2	1	1.96647
miRNA 3' UCAUCGAGAAGGUGUAGU- 5'
||||||||
target 5' ---------CCCACAUCAC 3'
>miR-4764-5p	18	Unigene2111_T	1661	1644	-16.7	1	1.32695
miRNA 3' UCAUCGAGAA-GGUGUAGU- 5'
|| |||:||||
target 5' -----AUCAUGCCAUAUCAG 3'
>miR-4764-5p	18	Unigene2113_T	1590	103	-21.6	0.966235	1.92362
miRNA 3' UCAUCGAGAAGGUGUAGU- 5'
||: :|||:||||||
target 5' --AAGUCUUUCUACAUCAA 3'
>miR-4764-5p	18	Unigene2115_T	1829	405	-20.1	0.99973	0.0823932
miRNA 3' -UCAUCGAGAAGGUGUAGU 5'
:| ||| |||:||||
target 5' CGGCAGCAGCUCCGCAUCC 3'
>miR-4764-5p	18	Unigene2124_T	1261	44	-22	0.883618	0.784967
miRNA 3' UCAUCGAG--AAGGUGUAGU- 5'
||| : ||||||||||
target 5' --CAGCAUAAUUCCACAUCAG 3'
>miR-4764-5p	18	Unigene2127_T	893	696	-18.6	0.999838	0.0217277
miRNA 3' UCAUCGAGAAGGUGUAGU 5'
|| ||||||||
target 5' -----AUC-UCCACAUCU 3'
>miR-4764-5p	18	Unigene2133_T	1692	1072	-18.5	1	1.3153
miRNA 3' UCAUCGAGAAGGUGUAGU 5'
|||:||||||
target 5' ------ACUUUCACAUCU 3'
>miR-4764-5p	18	Unigene2137_T	2453	987	-20.7	0.999693	0.887169
miRNA 3' UCAUCGAGAAGGUGUAGU 5'
||||| | ||||:||
target 5' UGUAGCACA-CCACGUCU 3'
>miR-4764-5p	18	Unigene2140_T	1142	463	-15.7	1	0.219827
miRNA 3' -UCAUCGAGAA-GGUGUAGU 5'
:| :| |:|| |:|||||
target 5' UGGAGGAUUUUCCUACAUCU 3'
>miR-4764-5p	18	Unigene2143_T	1710	714	-25.2	0.45749	0.323279
miRNA 3' UCAUCGAGAAGGUGUAGU- 5'
:||||||||||||
target 5' ----UUUCUUCCACAUCAA 3'
>miR-4764-5p	18	Unigene2146_T	1335	742	-19.3	0.999883	0.812212
miRNA 3' UCAUCGAGAAGGUGUAGU 5'
|:| |:||:||||||
target 5' -CUGGAUUUUUCACAUCU 3'
>miR-4764-5p	18	Unigene2150_T	2243	1558	-21.4	0.995008	1.27241
miRNA 3' -UCAUCGAGAAGGUGUAGU- 5'
|| ||| ||||||||:
target 5' GAG-AGCA--UCCACAUCGG 3'
>miR-4764-5p	18	Unigene2157_T	1953	347	-18.7	1	1.21226
miRNA 3' UCAUCGAGAAGGUGUAGU- 5'
|| ||||||||
target 5' ------ACUGCCACAUCAA 3'
>miR-4764-5p	18	Unigene2163_T	1184	1041	-17.2	1	0.3644
miRNA 3' UCAUCGAGAAGGUGUAGU- 5'
||: | ||||:|||
target 5' --GAGUCC--CCACGUCAC 3'
>miR-4764-5p	18	Unigene2177_T	1565	860	-13.7	1	1.42039
miRNA 3' UCAUCGAGAAGGUGUAGU 5'
|:|||||
target 5' ---------ACUACAUCU 3'
>miR-4764-5p	18	Unigene2178_T	1827	243	-19.4	0.999991	1.68984
miRNA 3' UCAUCGAGAAGGUGUAGU- 5'
|||||||||
target 5' --------AUCCACAUCAU 3'
>miR-4764-5p	18	Unigene2181_T	1330	306	-19.9	0.998705	0.789464
miRNA 3' UCAUCGAGAAGGUGUAGU 5'
|||| |||||||
target 5' --CAGCUGACCCACAUCC 3'
>miR-4764-5p	18	Unigene2182_T	2217	373	-19.9	0.99998	0.789464
miRNA 3' UCAUCGAGAAGGUGUAGU 5'
|||| |||||||
target 5' --CAGCUGACCCACAUCC 3'
>miR-4764-5p	18	Unigene2183_T	2061	1080	-19.6	0.999992	0.924596
miRNA 3' -UCAUCG--AG--A--AGGUGUAGU- 5'
|||:| |: | |||||:|||
target 5' CAGUGGAUGUUUAUGAUCCACGUCAG 3'
>miR-4764-5p	18	Unigene2211_T	1318	997	-16.3	1	0.163037
miRNA 3' UCAUCGAGA--AGGUGUAGU 5'
:|| ||:|||||
target 5' ----UUUCAAGUCUACAUCU 3'
>miR-4764-5p	18	Unigene2229_T	2001	567	-17.5	1	1.88256
miRNA 3' UCAUCGAGAAGGUGUAGU- 5'
||||:||||
target 5' --------AUCCAUAUCAU 3'
>miR-4764-5p	18	Unigene2230_T	1326	705	-19	0.999972	1.43262
miRNA 3' UCAUCGAGAA-GGUGUAGU- 5'
|||| | ||||||:|
target 5' -AUAGCG--UGCCACAUUAC 3'
>miR-4764-5p	18	Unigene2239_T	847	252	-16.9	1	1.47919
miRNA 3' UCAUCGAGAAGGUGUAGU 5'
|||:||||
target 5' --------CUCCGCAUCC 3'
>miR-4764-5p	18	Unigene2240_T	574	345	-16	1	0.148395
miRNA 3' UCAUCGAG-A--AGGUGUAGU 5'
:|| | |:||||||
target 5' --GGGCAGAUAAUUCACAUCU 3'
>miR-4764-5p	18	Unigene2252_T	1612	1353	-18.5	1	0.104665
miRNA 3' UCAUCGAGAAGGUGUAGU- 5'
||| | :|||||||
target 5' --GAGC-CCAUCACAUCAG 3'
>miR-4764-5p	18	Unigene2255_T	865	9	-17.1	1	2.74915
miRNA 3' UCAUCGAGAA--GGUGUAGU- 5'
||:|: | :|||||||
target 5' --CAGUUUAUGAUCACAUCAU 3'
>miR-4764-5p	18	Unigene2267_T	884	19	-19.6	0.993799	0.38932
miRNA 3' UCAUCGA--GAAGGUGUAGU 5'
:|| :||:||||||
target 5' --AGGCCGGUUUUCACAUCC 3'
>miR-4764-5p	18	Unigene2268_T	438	236	-15.2	1	1.77593
miRNA 3' UCAUCGAGAAGGUGUAGU 5'
||:||||
target 5' ---------ACCGCAUCC 3'
>miR-4764-5p	18	Unigene2272_T	1222	186	-21.3	0.948898	1.32472
miRNA 3' UCAUCGAGAAGGUGUAGU 5'
||| |||||:||
target 5' --CAGCACGUCCACGUCU 3'
>miR-4764-5p	18	Unigene2275_T	1509	737	-17.4	1	1.96647
miRNA 3' UCAUCGAGAAGGUGUAGU- 5'
||||||||
target 5' ---------ACCACAUCAC 3'
>miR-4764-5p	18	Unigene2287_T	1593	1383	-23	0.814667	0.549182
miRNA 3' -UCAUCGAGAAGGUGUAGU- 5'
|||| :|| ||||||||:
target 5' CAGUA-UUCCUCCACAUCGU 3'
>miR-4764-5p	18	Unigene2292_T	1430	482	-15.5	1	1.1497
miRNA 3' UCAUCGAGAAGGUGUAGU 5'
||||:|||
target 5' --------GUCCAUAUCC 3'
>miR-4764-5p	18	Unigene2305_T	1377	364	-18.3	1	0.519948
miRNA 3' UCAUCGAGAA-GGUGUAGU 5'
||| | ||||:||
target 5' --GAGCGAGUACCACGUCC 3'
>miR-4764-5p	18	Unigene2307_T	1617	201	-16.3	1	0.770085
miRNA 3' UCAUCGAGA---AGGUGUAGU 5'
||:| |||||||:
target 5' ----CCUUUGAAUCCACAUUC 3'
>miR-4764-5p	18	Unigene2308_T	1892	846	-22.1	0.958091	2.09637
miRNA 3' UCAUCGAGAAGGUGUAGU- 5'
||||:|||||||
target 5' -----AUCUUUCACAUCAG 3'
>miR-4764-5p	18	Unigene2313_T	2369	840	-19.4	1	1.75044
miRNA 3' UCAUCGAGAAGGUGUAGU- 5'
|||| :|||||||
target 5' --CAGCUGA-UCACAUCAA 3'
>miR-4764-5p	18	Unigene2314_T	2501	840	-19.4	1	1.75044
miRNA 3' UCAUCGAGAAGGUGUAGU- 5'
|||| :|||||||
target 5' --CAGCUGA-UCACAUCAA 3'
>miR-4764-5p	18	Unigene2320_T	1802	46	-15.6	1	1.77593
miRNA 3' UCAUCGAGAAGGUGUAGU 5'
||:||||
target 5' ---------ACCGCAUCU 3'
>miR-4764-5p	18	Unigene2325_T	2161	796	-21.4	0.993963	0.343725
miRNA 3' UCAUCGAGAAGGUGUAGU 5'
:||||||||||:
target 5' ----CUUCUUCCACAUUC 3'
>miR-4764-5p	18	Unigene2327_T	1999	160	-17.2	1	0.0621525
miRNA 3' UCAUCGAGAAGGUGUAGU 5'
|||| : |:||||||
target 5' UGUAGA-UAUUCACAUCU 3'
>miR-4764-5p	18	Unigene2334_T	4586	1474	-21.8	0.999798	0.0382491
miRNA 3' UCAUCGAGA---AGGUGUAGU- 5'
|||| ||||||||:
target 5' ----ACUCUCCAUCCACAUCGC 3'
>miR-4764-5p	18	Unigene2335_T	907	838	-22	0.769445	3.32049
miRNA 3' UCAUCGAGAAGGUGUAGU- 5'
||| :|:||:|||||||
target 5' UGUACUUUUUUCACAUCAG 3'
>miR-4764-5p	18	Unigene2355_T	1641	386	-14.9	1	1.46495
miRNA 3' UCAUCGAGAA-GGUGUAGU 5'
|:|| ||||||:
target 5' -----AUUUUGCCACAUUU 3'
>miR-4764-5p	18	Unigene2363_T	1054	366	-14.9	1	1.34477
miRNA 3' UCAUCGAGAAGGUGUAGU 5'
||||:||
target 5' ---------GCCACGUCC 3'
>miR-4764-5p	18	Unigene2369_T	1181	551	-15	1	2.09243
miRNA 3' UCAUCGAGAAGGUGUAGU- 5'
|:||||||
target 5' ---------CCUACAUCAU 3'
>miR-4764-5p	18	Unigene2371_T	1218	508	-22	0.873617	0.204339
miRNA 3' -UCAUCGAGAAGGUGUAGU- 5'
|| :||| ||||||||
target 5' CAGGGGCUGA-CCACAUCAU 3'
>miR-4764-5p	18	Unigene2378_T	1996	1311	-17.7	1	0.707165
miRNA 3' UCAUCGAGAAGGUGUAGU 5'
:||| ||||||:
target 5' ----UUUCUGCCACAUUG 3'
>miR-4764-5p	18	Unigene2379_T	4011	2682	-18.7	1	0.6522
miRNA 3' UCAUCGAGA--AGGUGUAGU- 5'
|| || |:|||||||
target 5' ---CGCACUGCUUCACAUCAG 3'
>miR-4764-5p	18	Unigene2386_T	1768	730	-20	0.999765	0.212449
miRNA 3' UCAUCG--AGAA-GGUGUAGU 5'
|| |: |||| |||||||
target 5' UGUUGUCUUCUUACCACAUCC 3'
>miR-4764-5p	18	Unigene2406_T	797	87	-20.7	0.91936	0.0521811
miRNA 3' UCAUCG--AGAAGGUGUAGU 5'
||:| || ||:|||||
target 5' CGUGGACGUCAUCUACAUCU 3'
>miR-4764-5p	18	Unigene2413_T	2797	2057	-19.5	1	1.95292
miRNA 3' UCAUCGAGAAGGUGUAGU- 5'
|| ||:|||||||
target 5' ----UCUGUUUCACAUCAA 3'
>miR-4764-5p	18	Unigene2417_T	2160	529	-25.3	0.536177	0.323279
miRNA 3' UCAUCGAGAAGGUGUAGU- 5'
:||||||||||||
target 5' ----AUUCUUCCACAUCAA 3'
>miR-4764-5p	18	Unigene2422_T	2254	1917	-17.4	1	1.96647
miRNA 3' UCAUCGAGAAGGUGUAGU- 5'
||||||||
target 5' ---------GCCACAUCAA 3'
>miR-4764-5p	18	Unigene2428_T	4953	1807	-23.7	0.979016	0.314015
miRNA 3' UCAUCGAGAAGGUGUAGU- 5'
|:|||: ||||:||||
target 5' -UUGGCUU-UCCAUAUCAC 3'
>miR-4764-5p	18	Unigene2432_T	1550	212	-19.3	0.999971	1.68984
miRNA 3' UCAUCGAGAAGGUGUAGU- 5'
|||||||||
target 5' --------GUCCACAUCAU 3'
>miR-4764-5p	18	Unigene2437_T	2663	186	-17.8	1	2.04805
miRNA 3' -UCAUCGAGAAGGUGUAGU- 5'
:||| | |||||||:
target 5' AGGUAAUGCACCCACAUCGC 3'
>miR-4764-5p	18	Unigene2448_T	1582	1103	-24.4	0.563953	1.67123
miRNA 3' UCAUCGAGAAGGUGUAGU- 5'
||||| :| ||||||||
target 5' UGUAGCAUUCCCACAUCAC 3'
>miR-4764-5p	18	Unigene2449_T	1645	1070	-24.4	0.580777	1.67123
miRNA 3' UCAUCGAGAAGGUGUAGU- 5'
||||| :| ||||||||
target 5' UGUAGCAUUCCCACAUCAC 3'
>miR-4764-5p	18	Unigene2453_T	1042	418	-13.5	1	1.42039
miRNA 3' UCAUCGAGAAGGUGUAGU 5'
|:|||||
target 5' ---------CCUACAUCU 3'
>miR-4764-5p	18	Unigene2475_T	1510	1114	-18.5	1	0.265042
miRNA 3' -UCA---UCGAGAAGGUGUAGU 5'
||| || || |||||||:
target 5' CAGUUACAGAUCAUCCACAUUU 3'
>miR-4764-5p	18	Unigene2477_T	2202	1921	-16.8	1	2.45646
miRNA 3' UCAUCGAGAAGGUGUAGU- 5'
||:|||||
target 5' ---------GCCGCAUCAU 3'
>miR-4764-5p	18	Unigene2485_T	2533	1897	-13.3	1	1.92249
miRNA 3' UCAUCGAGAAGGUGUAGU 5'
:||||||
target 5' ---------AUCACAUCC 3'
>miR-4764-5p	18	Unigene2486_T	1118	1073	-16.6	1	0.502324
miRNA 3' UCAUCGA--GAAGGUGUAGU 5'
||| | :||||||
target 5' --CAGCGGGCACUCACAUCC 3'
>miR-4764-5p	18	Unigene2491_T	1744	900	-16.6	1	2.85544
miRNA 3' UCAUCGAGAAGGUGUAGU- 5'
|:|||||||
target 5' --------GUUCACAUCAG 3'
>miR-4764-5p	18	Unigene2495_T	2424	1719	-26.2	0.43405	1.03424
miRNA 3' UCAUCGAGAAGGUGUAGU 5'
||: |||||||||||:
target 5' UGUGUCUCUUCCACAUUG 3'
>miR-4764-5p	18	Unigene2497_T	2660	221	-17.2	1	0.314047
miRNA 3' -UCAUCGAGAAGGUGUAGU- 5'
:| || | |:||||||
target 5' GGGAAGAACAGCUACAUCAG 3'
>miR-4764-5p	18	Unigene2502_T	2039	486	-24.6	0.636108	0.188629
miRNA 3' -UCA-UCGAGA--A--GGUGUAGU- 5'
||| |||||| | ||||||||
target 5' GAGUCAGCUCUCCUGUCCACAUCAU 3'
>miR-4764-5p	18	Unigene2508_T	2428	684	-22.4	0.970983	0.882446
miRNA 3' UCAUCG-AGAAGGUGUAGU- 5'
||| ||| |||:||||
target 5' --AAGCUUCUACCAUAUCAG 3'
>miR-4764-5p	18	Unigene2511_T	2549	2009	-18.9	1	0.649434
miRNA 3' UCAUCGAGA-AGGUGUAGU- 5'
|| || ||:||||||
target 5' ---UGCACUGUCUACAUCAG 3'
>miR-4764-5p	18	Unigene2518_T	1992	1113	-28.4	0.142054	1.04648
miRNA 3' -UCAUCGAGAAGGUGUAGU 5'
|||||: |||||||:||
target 5' CAGUAGUACUUCCACGUCC 3'
>miR-4764-5p	18	Unigene2523_T	3980	3187	-20.1	1	1.88509
miRNA 3' UCAUCGAGAAGGUGUAGU- 5'
|:|||:||||||
target 5' -----AUUUUCUACAUCAG 3'
>miR-4764-5p	18	Unigene2526_T	1603	1294	-15.4	1	1.34477
miRNA 3' UCAUCGAGAAGGUGUAGU 5'
||||:||
target 5' ---------CCCACGUCU 3'
>miR-4764-5p	18	Unigene2531_T	3738	1930	-15.8	1	1.27642
miRNA 3' UCAUCGAGAAGGUGUAGU 5'
|||||||
target 5' ---------CCCACAUCU 3'
>miR-4764-5p	18	Unigene2541_T	2317	1335	-22.3	0.971077	0.114437
miRNA 3' UCAUCGAG-A--AGGUGUAGU 5'
[truncated: 1,046,576+ more rows]
