# Supplementary material for: Identification and Differential Expression of microRNAs in Ovaries of Laying and Broody Geese (Anser cygnoides) by Solexa Sequencing
Source: PLoS One. 2014 Feb 4;9(2):e87920. doi: 10.1371/journal.pone.0087920 (PMC3913702; doi:10.1371/journal.pone.0087920)
Supplement: Table S5 — KEGG Pathway annotations for target genes of differentially expressed miRNAs. (XLS) [file pone.0087920.s005.xls]

## Sheet: Sheet1
Table S5 KEGG Pathway annotations for differentially expressed miRNAs target genes
NO	Pathway	Target genes with pathway annotation (23889)	All genes of the species with pathway annotation (35868)	Pvalue	Qvalue	Pathway ID	Genes
1	PPAR signaling pathway	555 (2.32%)	630 (1.76%)	3.21241e-36	9.86211e-34	ko03320	Unigene1423_T, Unigene2637_T, Unigene2638_T, Unigene2978_T, Unigene4069_T, Unigene6597_T, Unigene6693_T, Unigene15520_T, Unigene21372_T, Unigene21373_T, Unigene21375_T, Unigene21376_T, Unigene21377_T, Unigene21378_T, Unigene21379_T, Unigene21380_T, Unigene21381_T, Unigene21382_T, Unigene21383_T, Unigene21385_T, Unigene21386_T, Unigene21388_T, Unigene21389_T, Unigene21390_T, Unigene21391_T, Unigen…
2	Adherens junction	765 (3.2%)	905 (2.52%)	4.20562e-35	6.45562e-33	ko04520	Unigene497_T, Unigene1155_T, Unigene2978_T, Unigene3833_T, Unigene4580_T, Unigene5560_T, Unigene13368_T, Unigene14237_T, Unigene15736_T, Unigene15951_T, Unigene17048_T, Unigene21128_T, Unigene21372_T, Unigene21373_T, Unigene21375_T, Unigene21376_T, Unigene21377_T, Unigene21378_T, Unigene21379_T, Unigene21380_T, Unigene21381_T, Unigene21382_T, Unigene21383_T, Unigene21385_T, Unigene21386_T, Unigen…
3	Insulin signaling pathway	795 (3.33%)	987 (2.75%)	4.90666e-23	5.02115e-21	ko04910	Unigene52_T, Unigene58_T, Unigene60_T, Unigene181_T, Unigene257_T, Unigene258_T, Unigene260_T, Unigene762_T, Unigene1099_T, Unigene1914_T, Unigene2114_T, Unigene2637_T, Unigene2638_T, Unigene2888_T, Unigene2978_T, Unigene3204_T, Unigene3616_T, Unigene3839_T, Unigene4275_T, Unigene4858_T, Unigene6193_T, Unigene8242_T, Unigene13631_T, Unigene15052_T, Unigene16206_T, Unigene16535_T, Unigene19583_T, …
4	Tight junction	752 (3.15%)	1009 (2.81%)	1.90654e-08	1.22881e-06	ko04530	Unigene1084_T, Unigene1098_T, Unigene1290_T, Unigene1462_T, Unigene1987_T, Unigene2114_T, Unigene3073_T, Unigene3805_T, Unigene5560_T, Unigene5972_T, Unigene6077_T, Unigene6379_T, Unigene6494_T, Unigene6793_T, Unigene14237_T, Unigene14500_T, Unigene14980_T, Unigene15736_T, Unigene16110_T, Unigene16269_T, Unigene17048_T, Unigene17511_T, Unigene21128_T, Unigene22093_T, Unigene22275_T, Unigene22276_…
5	Tuberculosis	557 (2.33%)	734 (2.05%)	2.00132e-08	1.22881e-06	ko05152	Unigene257_T, Unigene258_T, Unigene260_T, Unigene394_T, Unigene395_T, Unigene1079_T, Unigene1080_T, Unigene1098_T, Unigene1462_T, Unigene1855_T, Unigene2644_T, Unigene3014_T, Unigene3632_T, Unigene3805_T, Unigene4900_T, Unigene5848_T, Unigene6193_T, Unigene13696_T, Unigene13878_T, Unigene14005_T, Unigene15286_T, Unigene15306_T, Unigene15376_T, Unigene15517_T, Unigene15532_T, Unigene16110_T, Unige…
6	Endocytosis	686 (2.87%)	931 (2.6%)	1.33815e-06	6.84686e-05	ko04144	Unigene106_T, Unigene109_T, Unigene110_T, Unigene799_T, Unigene800_T, Unigene801_T, Unigene1098_T, Unigene1308_T, Unigene1309_T, Unigene1695_T, Unigene2484_T, Unigene3626_T, Unigene3632_T, Unigene3805_T, Unigene4547_T, Unigene5976_T, Unigene6137_T, Unigene6414_T, Unigene9489_T, Unigene13368_T, Unigene15660_T, Unigene15769_T, Unigene15951_T, Unigene16004_T, Unigene16110_T, Unigene16420_T, Unigene1…
7	Cardiac muscle contraction	528 (2.21%)	710 (1.98%)	3.68481e-06	0.000161605	ko04260	Unigene228_T, Unigene229_T, Unigene230_T, Unigene231_T, Unigene234_T, Unigene235_T, Unigene1084_T, Unigene1098_T, Unigene1462_T, Unigene3805_T, Unigene3814_T, Unigene5560_T, Unigene16110_T, Unigene16269_T, Unigene21298_T, Unigene21510_T, Unigene22093_T, Unigene22639_T, Unigene22788_T, Unigene22796_T, Unigene23171_T, Unigene23172_T, Unigene23173_T, Unigene23316_T, Unigene23522_T, Unigene24148_T, U…
8	Endocrine and other factor-regulated calcium reabsorption	220 (0.92%)	279 (0.78%)	4.27059e-06	0.000163884	ko04961	Unigene314_T, Unigene1308_T, Unigene1309_T, Unigene6137_T, Unigene6414_T, Unigene6793_T, Unigene15660_T, Unigene15769_T, Unigene16004_T, Unigene21510_T, Unigene22311_T, Unigene22312_T, Unigene22313_T, Unigene22339_T, Unigene22639_T, Unigene27797_T, Unigene37653_T, Unigene37942_T, Unigene43842_T, Unigene43843_T, Unigene43845_T, Unigene43846_T, Unigene47993_T, Unigene59740_T, Unigene60011_T, Unigen…
9	Regulation of actin cytoskeleton	967 (4.05%)	1341 (3.74%)	5.67382e-06	0.00019354	ko04810	Unigene159_T, Unigene169_T, Unigene172_T, Unigene173_T, Unigene177_T, Unigene257_T, Unigene258_T, Unigene260_T, Unigene552_T, Unigene602_T, Unigene649_T, Unigene981_T, Unigene1017_T, Unigene1073_T, Unigene1078_T, Unigene1084_T, Unigene1098_T, Unigene1138_T, Unigene1462_T, Unigene1651_T, Unigene1652_T, Unigene1787_T, Unigene2114_T, Unigene3805_T, Unigene3833_T, Unigene3839_T, Unigene4313_T, Unigen…
10	Leukocyte transendothelial migration	431 (1.8%)	581 (1.62%)	4.08495e-05	0.00125408	ko04670	Unigene169_T, Unigene172_T, Unigene173_T, Unigene177_T, Unigene1078_T, Unigene1651_T, Unigene1652_T, Unigene3708_T, Unigene3839_T, Unigene3953_T, Unigene4313_T, Unigene5560_T, Unigene6379_T, Unigene6494_T, Unigene6793_T, Unigene14237_T, Unigene15736_T, Unigene17418_T, Unigene20924_T, Unigene22752_T, Unigene22753_T, Unigene22754_T, Unigene22956_T, Unigene23917_T, Unigene24636_T, Unigene29233_T, Un…
11	Dorso-ventral axis formation	168 (0.7%)	213 (0.59%)	5.40752e-05	0.00150919	ko04320	Unigene771_T, Unigene2114_T, Unigene4873_T, Unigene22483_T, Unigene23525_T, Unigene25065_T, Unigene28191_T, Unigene38848_T, Unigene43306_T, Unigene43307_T, Unigene43308_T, Unigene43309_T, Unigene43310_T, Unigene43311_T, Unigene43312_T, Unigene43313_T, Unigene43314_T, Unigene43315_T, Unigene43316_T, Unigene43317_T, Unigene43318_T, Unigene43319_T, Unigene43320_T, Unigene43324_T, Unigene43325_T, Uni…
12	RNA transport	521 (2.18%)	714 (1.99%)	0.000125053	0.00319928	ko03013	Unigene146_T, Unigene150_T, Unigene159_T, Unigene2603_T, Unigene3697_T, Unigene3698_T, Unigene4858_T, Unigene6097_T, Unigene15582_T, Unigene16407_T, Unigene20734_T, Unigene21843_T, Unigene22011_T, Unigene22276_T, Unigene22277_T, Unigene22454_T, Unigene22456_T, Unigene23142_T, Unigene23439_T, Unigene23440_T, Unigene23444_T, Unigene23692_T, Unigene23982_T, Unigene24226_T, Unigene27973_T, Unigene368…
13	Mineral absorption	201 (0.84%)	261 (0.73%)	0.000149959	0.00354135	ko04978	Unigene314_T, Unigene16134_T, Unigene16981_T, Unigene17465_T, Unigene21510_T, Unigene22639_T, Unigene22944_T, Unigene22945_T, Unigene37653_T, Unigene38749_T, Unigene43842_T, Unigene43843_T, Unigene43845_T, Unigene43846_T, Unigene45513_T, Unigene46454_T, Unigene51725_T, Unigene60011_T, Unigene65019_T, Unigene70380_T, Unigene71193_T, Unigene83970_T, Unigene108653_T, Unigene120874_T, Unigene120875_T…
14	Salmonella infection	462 (1.93%)	631 (1.76%)	0.000177532	0.00389302	ko05132	Unigene1078_T, Unigene1084_T, Unigene1098_T, Unigene1462_T, Unigene3805_T, Unigene5560_T, Unigene14237_T, Unigene15607_T, Unigene15997_T, Unigene16110_T, Unigene16269_T, Unigene17051_T, Unigene20078_T, Unigene22093_T, Unigene22788_T, Unigene23522_T, Unigene24148_T, Unigene24506_T, Unigene25123_T, Unigene25124_T, Unigene29551_T, Unigene37908_T, Unigene38668_T, Unigene43394_T, Unigene43632_T, Unige…
15	Phagosome	439 (1.84%)	602 (1.68%)	0.000442463	0.00905574	ko04145	Unigene328_T, Unigene394_T, Unigene395_T, Unigene1098_T, Unigene1462_T, Unigene1601_T, Unigene2644_T, Unigene3632_T, Unigene3805_T, Unigene4313_T, Unigene8665_T, Unigene10314_T, Unigene10955_T, Unigene13878_T, Unigene14237_T, Unigene15321_T, Unigene15517_T, Unigene15532_T, Unigene15997_T, Unigene16110_T, Unigene16138_T, Unigene21669_T, Unigene21799_T, Unigene22014_T, Unigene22015_T, Unigene23523_…
16	Lysine degradation	230 (0.96%)	305 (0.85%)	0.000501887	0.00962996	ko00310	Unigene1170_T, Unigene1171_T, Unigene1608_T, Unigene3904_T, Unigene4069_T, Unigene5121_T, Unigene6077_T, Unigene16205_T, Unigene16228_T, Unigene16312_T, Unigene19036_T, Unigene22275_T, Unigene22276_T, Unigene22277_T, Unigene22278_T, Unigene22308_T, Unigene22355_T, Unigene22405_T, Unigene22863_T, Unigene23421_T, Unigene25880_T, Unigene27958_T, Unigene37368_T, Unigene37893_T, Unigene38204_T, Unigen…
17	Aminoacyl-tRNA biosynthesis	142 (0.59%)	183 (0.51%)	0.000746324	0.0134777	ko00970	Unigene3050_T, Unigene13811_T, Unigene15758_T, Unigene16852_T, Unigene22405_T, Unigene22890_T, Unigene22891_T, Unigene23135_T, Unigene43471_T, Unigene43473_T, Unigene45213_T, Unigene47592_T, Unigene47642_T, Unigene49354_T, Unigene57572_T, Unigene59434_T, Unigene61610_T, Unigene65273_T, Unigene70284_T, Unigene91785_T, Unigene95743_T, Unigene116856_T, Unigene116857_T, Unigene116858_T, Unigene2445_T…
18	Viral myocarditis	477 (2%)	660 (1.84%)	0.000909368	0.0155098	ko05416	Unigene328_T, Unigene791_T, Unigene1084_T, Unigene1098_T, Unigene1238_T, Unigene1462_T, Unigene2733_T, Unigene3805_T, Unigene4282_T, Unigene4900_T, Unigene5560_T, Unigene11594_T, Unigene14237_T, Unigene16110_T, Unigene16252_T, Unigene16269_T, Unigene22093_T, Unigene22788_T, Unigene23522_T, Unigene23983_T, Unigene23984_T, Unigene24148_T, Unigene24226_T, Unigene24307_T, Unigene24506_T, Unigene25123…
19	Synaptic vesicle cycle	195 (0.82%)	258 (0.72%)	0.0010582	0.0170983	ko04721	Unigene767_T, Unigene1308_T, Unigene1309_T, Unigene1872_T, Unigene6137_T, Unigene6414_T, Unigene15071_T, Unigene15517_T, Unigene15532_T, Unigene15660_T, Unigene15769_T, Unigene16004_T, Unigene16138_T, Unigene22339_T, Unigene23662_T, Unigene24372_T, Unigene25367_T, Unigene36109_T, Unigene36885_T, Unigene37771_T, Unigene37909_T, Unigene37942_T, Unigene40517_T, Unigene43707_T, Unigene43711_T, Unigen…
20	Bacterial invasion of epithelial cells	321 (1.34%)	440 (1.23%)	0.00229394	0.035212	ko05100	Unigene169_T, Unigene172_T, Unigene173_T, Unigene177_T, Unigene1651_T, Unigene1652_T, Unigene3839_T, Unigene4313_T, Unigene8235_T, Unigene13368_T, Unigene14237_T, Unigene16004_T, Unigene16085_T, Unigene16384_T, Unigene16535_T, Unigene22339_T, Unigene22956_T, Unigene24148_T, Unigene24636_T, Unigene29551_T, Unigene35471_T, Unigene37895_T, Unigene37902_T, Unigene37942_T, Unigene38224_T, Unigene38572…
21	Fatty acid metabolism	116 (0.49%)	150 (0.42%)	0.00270064	0.039379	ko00071	Unigene1170_T, Unigene1171_T, Unigene3904_T, Unigene4069_T, Unigene22405_T, Unigene26223_T, Unigene27626_T, Unigene27929_T, Unigene38140_T, Unigene44242_T, Unigene44789_T, Unigene70066_T, Unigene123316_T, Unigene453_T, Unigene454_T, Unigene3521_T, Unigene5741_T, Unigene16409_T, Unigene24723_T, Unigene39083_T, Unigene46909_T, Unigene48948_T, Unigene48986_T, Unigene49653_T, Unigene49654_T, Unigene5…
22	Valine, leucine and isoleucine degradation	108 (0.45%)	139 (0.39%)	0.00282194	0.039379	ko00280	Unigene1170_T, Unigene1171_T, Unigene3682_T, Unigene3904_T, Unigene4069_T, Unigene16422_T, Unigene22405_T, Unigene27929_T, Unigene59149_T, Unigene59473_T, Unigene60634_T, Unigene70066_T, Unigene72149_T, Unigene92071_T, Unigene453_T, Unigene454_T, Unigene1864_T, Unigene5741_T, Unigene5878_T, Unigene6972_T, Unigene16064_T, Unigene16409_T, Unigene23385_T, Unigene24723_T, Unigene25382_T, Unigene39083…
23	Complement and coagulation cascades	353 (1.48%)	488 (1.36%)	0.00355786	0.0474897	ko04610	Unigene328_T, Unigene1404_T, Unigene1423_T, Unigene1478_T, Unigene1492_T, Unigene1826_T, Unigene4216_T, Unigene5601_T, Unigene5628_T, Unigene11594_T, Unigene13702_T, Unigene15321_T, Unigene15861_T, Unigene16131_T, Unigene17298_T, Unigene21799_T, Unigene22799_T, Unigene36621_T, Unigene37556_T, Unigene37947_T, Unigene37979_T, Unigene37983_T, Unigene38084_T, Unigene40055_T, Unigene43476_T, Unigene43…
24	Aldosterone-regulated sodium reabsorption	131 (0.55%)	172 (0.48%)	0.0040709	0.0520736	ko04960	Unigene2114_T, Unigene3839_T, Unigene6793_T, Unigene22639_T, Unigene22956_T, Unigene25437_T, Unigene35973_T, Unigene45349_T, Unigene47993_T, Unigene57880_T, Unigene58663_T, Unigene70380_T, Unigene71390_T, Unigene96485_T, Unigene96486_T, Unigene3631_T, Unigene6203_T, Unigene15771_T, Unigene18099_T, Unigene19850_T, Unigene22638_T, Unigene22640_T, Unigene25163_T, Unigene25239_T, Unigene26972_T, Unig…
25	Type I diabetes mellitus	57 (0.24%)	70 (0.2%)	0.00454232	0.0557797	ko04940	Unigene1238_T, Unigene24307_T, Unigene38469_T, Unigene63546_T, Unigene1239_T, Unigene1729_T, Unigene2463_T, Unigene14155_T, Unigene16546_T, Unigene44308_T, Unigene44309_T, Unigene44310_T, Unigene44311_T, Unigene44376_T, Unigene76888_T, Unigene76889_T, Unigene83928_T, Unigene91392_T, Unigene120900_T, Unigene128246_T, Unigene128247_T, Unigene2601_T, Unigene15471_T, Unigene44377_T, Unigene703_T, Uni…
26	Collecting duct acid secretion	76 (0.32%)	96 (0.27%)	0.00481838	0.0568939	ko04966	Unigene4142_T, Unigene15517_T, Unigene15532_T, Unigene16138_T, Unigene36109_T, Unigene36885_T, Unigene37909_T, Unigene38588_T, Unigene48479_T, Unigene49753_T, Unigene66769_T, Unigene113699_T, Unigene494_T, Unigene495_T, Unigene5016_T, Unigene5289_T, Unigene15463_T, Unigene17013_T, Unigene25961_T, Unigene36397_T, Unigene38255_T, Unigene38363_T, Unigene38626_T, Unigene43011_T, Unigene43782_T, Unige…
27	Aminobenzoate degradation	30 (0.13%)	35 (0.1%)	0.0096647	0.109891	ko00627	Unigene14005_T, Unigene15758_T, Unigene26175_T, Unigene72725_T, Unigene81320_T, Unigene6230_T, Unigene24410_T, Unigene39023_T, Unigene41959_T, Unigene58002_T, Unigene58117_T, Unigene46585_T, Unigene2360_T, Unigene14262_T, Unigene37602_T, Unigene63088_T, Unigene18667_T, Unigene25420_T, Unigene58640_T, Unigene1645_T, Unigene20191_T, Unigene20519_T, Unigene69757_T, Unigene92882_T, Unigene23377_T, Un…
28	Microbial metabolism in diverse environments	320 (1.34%)	446 (1.24%)	0.0109039	0.119553	ko01120	Unigene1171_T, Unigene1352_T, Unigene1353_T, Unigene1561_T, Unigene2637_T, Unigene2638_T, Unigene14005_T, Unigene15607_T, Unigene15758_T, Unigene16288_T, Unigene17161_T, Unigene22204_T, Unigene22205_T, Unigene22206_T, Unigene22405_T, Unigene22890_T, Unigene22891_T, Unigene26175_T, Unigene26223_T, Unigene26585_T, Unigene27929_T, Unigene35862_T, Unigene36294_T, Unigene37368_T, Unigene37597_T, Unige…
29	Vascular smooth muscle contraction	605 (2.53%)	862 (2.4%)	0.0126213	0.130066	ko04270	Unigene257_T, Unigene258_T, Unigene260_T, Unigene353_T, Unigene602_T, Unigene1078_T, Unigene1084_T, Unigene1098_T, Unigene1138_T, Unigene1431_T, Unigene1462_T, Unigene2274_T, Unigene2935_T, Unigene3805_T, Unigene3814_T, Unigene5560_T, Unigene5972_T, Unigene6193_T, Unigene6793_T, Unigene14100_T, Unigene16110_T, Unigene16269_T, Unigene16276_T, Unigene16530_T, Unigene17249_T, Unigene22093_T, Unigene…
30	Prion diseases	149 (0.62%)	201 (0.56%)	0.0128425	0.130066	ko05020	Unigene652_T, Unigene653_T, Unigene1423_T, Unigene22311_T, Unigene22312_T, Unigene22313_T, Unigene23525_T, Unigene24663_T, Unigene37428_T, Unigene37432_T, Unigene38920_T, Unigene43610_T, Unigene43611_T, Unigene46873_T, Unigene47914_T, Unigene57717_T, Unigene59762_T, Unigene60691_T, Unigene60945_T, Unigene61736_T, Unigene64743_T, Unigene69918_T, Unigene83407_T, Unigene116828_T, Unigene3285_T, Unig…
31	Renal cell carcinoma	223 (0.93%)	307 (0.86%)	0.0132097	0.130066	ko05211	Unigene257_T, Unigene258_T, Unigene260_T, Unigene2114_T, Unigene2571_T, Unigene3839_T, Unigene3953_T, Unigene13368_T, Unigene14835_T, Unigene16384_T, Unigene16535_T, Unigene17161_T, Unigene21617_T, Unigene22956_T, Unigene23299_T, Unigene30879_T, Unigene38582_T, Unigene38848_T, Unigene41833_T, Unigene44105_T, Unigene44110_T, Unigene44661_T, Unigene44759_T, Unigene44857_T, Unigene57880_T, Unigene58…
32	Epithelial cell signaling in Helicobacter pylori infection	195 (0.82%)	267 (0.74%)	0.0138407	0.130066	ko05120	Unigene1099_T, Unigene13368_T, Unigene15070_T, Unigene15517_T, Unigene15532_T, Unigene16138_T, Unigene16766_T, Unigene16970_T, Unigene21617_T, Unigene22483_T, Unigene23065_T, Unigene36109_T, Unigene36885_T, Unigene37909_T, Unigene41624_T, Unigene43836_T, Unigene43837_T, Unigene43840_T, Unigene44601_T, Unigene48479_T, Unigene59800_T, Unigene59803_T, Unigene67051_T, Unigene67525_T, Unigene91419_T, …
33	Long-term potentiation	270 (1.13%)	375 (1.05%)	0.013981	0.130066	ko04720	Unigene257_T, Unigene258_T, Unigene260_T, Unigene602_T, Unigene1431_T, Unigene2114_T, Unigene2442_T, Unigene3953_T, Unigene6193_T, Unigene6793_T, Unigene13696_T, Unigene15286_T, Unigene15306_T, Unigene15376_T, Unigene15648_T, Unigene16530_T, Unigene16998_T, Unigene17418_T, Unigene22311_T, Unigene22312_T, Unigene22313_T, Unigene23116_T, Unigene25828_T, Unigene33663_T, Unigene41631_T, Unigene43629_…
34	Plant-pathogen interaction	40 (0.17%)	49 (0.14%)	0.0154402	0.135433	ko04626	Unigene6193_T, Unigene15844_T, Unigene28108_T, Unigene28598_T, Unigene39770_T, Unigene43629_T, Unigene47677_T, Unigene69830_T, Unigene120269_T, Unigene128112_T, Unigene15917_T, Unigene16928_T, Unigene38110_T, Unigene50108_T, Unigene57270_T, Unigene58482_T, Unigene59075_T, Unigene59868_T, Unigene83353_T, Unigene37636_T, Unigene49225_T, Unigene788_T, Unigene23109_T, Unigene23110_T, Unigene58416_T, …
35	Graft-versus-host disease	40 (0.17%)	49 (0.14%)	0.0154402	0.135433	ko05332	Unigene1238_T, Unigene24307_T, Unigene38469_T, Unigene63546_T, Unigene1239_T, Unigene2463_T, Unigene14155_T, Unigene44308_T, Unigene44309_T, Unigene44310_T, Unigene44311_T, Unigene76888_T, Unigene76889_T, Unigene91392_T, Unigene128246_T, Unigene128247_T, Unigene15471_T, Unigene703_T, Unigene704_T, Unigene705_T, Unigene2329_T, Unigene5564_T, Unigene12020_T, Unigene54097_T, Unigene54924_T, Unigene7…
36	Selenocompound metabolism	61 (0.26%)	78 (0.22%)	0.0174249	0.148596	ko00450	Unigene17293_T, Unigene36426_T, Unigene47642_T, Unigene58490_T, Unigene60917_T, Unigene116856_T, Unigene116857_T, Unigene116858_T, Unigene1577_T, Unigene18299_T, Unigene20967_T, Unigene27421_T, Unigene27756_T, Unigene41772_T, Unigene44911_T, Unigene46216_T, Unigene46996_T, Unigene59582_T, Unigene67328_T, Unigene67329_T, Unigene67330_T, Unigene67331_T, Unigene67332_T, Unigene67333_T, Unigene67335_…
37	Tyrosine metabolism	78 (0.33%)	102 (0.28%)	0.019946	0.165498	ko00350	Unigene15923_T, Unigene26223_T, Unigene26585_T, Unigene28470_T, Unigene38140_T, Unigene60161_T, Unigene81320_T, Unigene123316_T, Unigene1729_T, Unigene4329_T, Unigene15146_T, Unigene16531_T, Unigene25864_T, Unigene27653_T, Unigene28200_T, Unigene38654_T, Unigene38682_T, Unigene44195_T, Unigene46909_T, Unigene48986_T, Unigene59738_T, Unigene60967_T, Unigene64638_T, Unigene73538_T, Unigene73758_T, …
38	Cell adhesion molecules (CAMs)	338 (1.41%)	477 (1.33%)	0.025492	0.203054	ko04514	Unigene1238_T, Unigene2221_T, Unigene4313_T, Unigene5171_T, Unigene6379_T, Unigene11594_T, Unigene13953_T, Unigene16473_T, Unigene20247_T, Unigene20924_T, Unigene21865_T, Unigene22443_T, Unigene22805_T, Unigene23677_T, Unigene23687_T, Unigene23917_T, Unigene24307_T, Unigene24663_T, Unigene29233_T, Unigene38469_T, Unigene43513_T, Unigene43515_T, Unigene43661_T, Unigene43662_T, Unigene44026_T, Unig…
39	Allograft rejection	51 (0.21%)	65 (0.18%)	0.0257951	0.203054	ko05330	Unigene1238_T, Unigene24307_T, Unigene38469_T, Unigene63546_T, Unigene1239_T, Unigene2463_T, Unigene14155_T, Unigene35511_T, Unigene44308_T, Unigene44309_T, Unigene44310_T, Unigene44311_T, Unigene44451_T, Unigene76888_T, Unigene76889_T, Unigene91392_T, Unigene128246_T, Unigene128247_T, Unigene15471_T, Unigene2035_T, Unigene7987_T, Unigene16847_T, Unigene703_T, Unigene704_T, Unigene705_T, Unigene2…
40	Biosynthesis of secondary metabolites	567 (2.37%)	813 (2.27%)	0.0291831	0.222816	ko01110	Unigene1171_T, Unigene1352_T, Unigene1353_T, Unigene2637_T, Unigene2638_T, Unigene3408_T, Unigene4409_T, Unigene15037_T, Unigene15607_T, Unigene15687_T, Unigene16288_T, Unigene16422_T, Unigene16889_T, Unigene17038_T, Unigene17161_T, Unigene20526_T, Unigene21695_T, Unigene22204_T, Unigene22205_T, Unigene22206_T, Unigene22405_T, Unigene23527_T, Unigene25030_T, Unigene26223_T, Unigene27929_T, Unigen…
41	Glycolysis / Gluconeogenesis	109 (0.46%)	147 (0.41%)	0.0297572	0.222816	ko00010	Unigene1170_T, Unigene1171_T, Unigene1352_T, Unigene1353_T, Unigene2637_T, Unigene2638_T, Unigene3904_T, Unigene26223_T, Unigene38140_T, Unigene70066_T, Unigene120864_T, Unigene123316_T, Unigene1075_T, Unigene3251_T, Unigene4329_T, Unigene5675_T, Unigene15444_T, Unigene16465_T, Unigene16471_T, Unigene17164_T, Unigene25801_T, Unigene25864_T, Unigene27653_T, Unigene37733_T, Unigene43725_T, Unigene4…
42	Pentose and glucuronate interconversions	50 (0.21%)	64 (0.18%)	0.0309153	0.224453	ko00040	Unigene1171_T, Unigene16324_T, Unigene24379_T, Unigene38140_T, Unigene67458_T, Unigene67459_T, Unigene70066_T, Unigene23165_T, Unigene23733_T, Unigene45431_T, Unigene49653_T, Unigene49654_T, Unigene57904_T, Unigene70065_T, Unigene87999_T, Unigene58917_T, Unigene92812_T, Unigene63355_T, Unigene1852_T, Unigene45272_T, Unigene45273_T, Unigene2039_T, Unigene2040_T, Unigene4968_T, Unigene14233_T, Unig…
43	beta-Alanine metabolism	87 (0.36%)	116 (0.32%)	0.0319755	0.224453	ko00410	Unigene1170_T, Unigene1171_T, Unigene3904_T, Unigene4069_T, Unigene36500_T, Unigene48714_T, Unigene70066_T, Unigene1729_T, Unigene3855_T, Unigene4329_T, Unigene4354_T, Unigene16409_T, Unigene24723_T, Unigene25864_T, Unigene27653_T, Unigene35434_T, Unigene36692_T, Unigene44195_T, Unigene44376_T, Unigene49208_T, Unigene49653_T, Unigene49654_T, Unigene58705_T, Unigene60953_T, Unigene69305_T, Unigene…
44	ErbB signaling pathway	304 (1.27%)	429 (1.2%)	0.032519	0.224453	ko04012	Unigene257_T, Unigene258_T, Unigene260_T, Unigene1651_T, Unigene1652_T, Unigene2114_T, Unigene3839_T, Unigene4580_T, Unigene6793_T, Unigene15052_T, Unigene15070_T, Unigene15286_T, Unigene15376_T, Unigene16033_T, Unigene16182_T, Unigene16384_T, Unigene16394_T, Unigene16469_T, Unigene16535_T, Unigene16998_T, Unigene21617_T, Unigene22483_T, Unigene22884_T, Unigene22885_T, Unigene22956_T, Unigene2373…
45	Gastric acid secretion	251 (1.05%)	352 (0.98%)	0.0329003	0.224453	ko04971	Unigene1138_T, Unigene1431_T, Unigene4142_T, Unigene6193_T, Unigene6494_T, Unigene6793_T, Unigene14237_T, Unigene15286_T, Unigene15376_T, Unigene16998_T, Unigene22311_T, Unigene22312_T, Unigene22313_T, Unigene22608_T, Unigene22639_T, Unigene23213_T, Unigene26275_T, Unigene37592_T, Unigene37782_T, Unigene37792_T, Unigene37917_T, Unigene38588_T, Unigene40760_T, Unigene41631_T, Unigene43629_T, Unige…
46	Propanoate metabolism	105 (0.44%)	142 (0.4%)	0.0364105	0.243001	ko00640	Unigene941_T, Unigene943_T, Unigene1170_T, Unigene1171_T, Unigene3904_T, Unigene4069_T, Unigene4179_T, Unigene22405_T, Unigene22519_T, Unigene41143_T, Unigene49567_T, Unigene70066_T, Unigene72149_T, Unigene5878_T, Unigene5883_T, Unigene14950_T, Unigene15870_T, Unigene16409_T, Unigene16465_T, Unigene16471_T, Unigene23385_T, Unigene24723_T, Unigene25382_T, Unigene35358_T, Unigene35434_T, Unigene496…
47	Benzoate degradation	12 (0.05%)	13 (0.04%)	0.0381279	0.249048	ko00362	Unigene22405_T, Unigene27929_T, Unigene38140_T, Unigene81320_T, Unigene46585_T, Unigene14263_T, Unigene18667_T, Unigene25420_T, Unigene60776_T, Unigene120894_T, Unigene50536_T, Unigene81321_T
48	Hypertrophic cardiomyopathy (HCM)	689 (2.88%)	996 (2.78%)	0.0426998	0.273101	ko05410	Unigene791_T, Unigene981_T, Unigene1084_T, Unigene1098_T, Unigene1462_T, Unigene1510_T, Unigene2411_T, Unigene2733_T, Unigene3805_T, Unigene3814_T, Unigene4282_T, Unigene4313_T, Unigene5560_T, Unigene14237_T, Unigene16110_T, Unigene16252_T, Unigene16269_T, Unigene21510_T, Unigene22093_T, Unigene22788_T, Unigene22796_T, Unigene23171_T, Unigene23172_T, Unigene23173_T, Unigene23316_T, Unigene23522_T…
49	Autoimmune thyroid disease	58 (0.24%)	76 (0.21%)	0.0440302	0.275863	ko05320	Unigene1238_T, Unigene24307_T, Unigene38469_T, Unigene63546_T, Unigene1239_T, Unigene2463_T, Unigene14155_T, Unigene31289_T, Unigene35511_T, Unigene44308_T, Unigene44309_T, Unigene44310_T, Unigene44311_T, Unigene44451_T, Unigene64880_T, Unigene73758_T, Unigene76888_T, Unigene76889_T, Unigene91392_T, Unigene128246_T, Unigene128247_T, Unigene15471_T, Unigene2035_T, Unigene7987_T, Unigene16847_T, Un…
50	Glutathione metabolism	93 (0.39%)	126 (0.35%)	0.0501171	0.304421	ko00480	Unigene22204_T, Unigene22205_T, Unigene22206_T, Unigene25463_T, Unigene36879_T, Unigene57956_T, Unigene59149_T, Unigene59473_T, Unigene59878_T, Unigene83494_T, Unigene92115_T, Unigene95743_T, Unigene123292_T, Unigene123295_T, Unigene123426_T, Unigene123427_T, Unigene4823_T, Unigene5460_T, Unigene15244_T, Unigene25356_T, Unigene39141_T, Unigene44124_T, Unigene44126_T, Unigene44356_T, Unigene45268_…
51	Lysosome	302 (1.26%)	429 (1.2%)	0.0510686	0.304421	ko04142	Unigene2723_T, Unigene3872_T, Unigene4552_T, Unigene5642_T, Unigene6112_T, Unigene15517_T, Unigene15532_T, Unigene15635_T, Unigene15727_T, Unigene15832_T, Unigene16004_T, Unigene16027_T, Unigene16138_T, Unigene16324_T, Unigene16436_T, Unigene23181_T, Unigene24337_T, Unigene24379_T, Unigene30624_T, Unigene32345_T, Unigene35546_T, Unigene35884_T, Unigene37470_T, Unigene37909_T, Unigene37918_T, Unig…
52	Ascorbate and aldarate metabolism	42 (0.18%)	54 (0.15%)	0.0515631	0.304421	ko00053	Unigene1170_T, Unigene1171_T, Unigene3904_T, Unigene22204_T, Unigene22205_T, Unigene22206_T, Unigene48193_T, Unigene67458_T, Unigene67459_T, Unigene70066_T, Unigene49653_T, Unigene49654_T, Unigene57904_T, Unigene70065_T, Unigene123048_T, Unigene37704_T, Unigene39728_T, Unigene63355_T, Unigene45272_T, Unigene45273_T, Unigene2039_T, Unigene2040_T, Unigene4968_T, Unigene38783_T, Unigene40045_T, Unig…
53	Dilated cardiomyopathy	711 (2.98%)	1031 (2.87%)	0.0545468	0.31596	ko05414	Unigene791_T, Unigene981_T, Unigene1084_T, Unigene1098_T, Unigene1462_T, Unigene1510_T, Unigene2411_T, Unigene2733_T, Unigene3805_T, Unigene3814_T, Unigene4282_T, Unigene4313_T, Unigene5560_T, Unigene14237_T, Unigene16110_T, Unigene16252_T, Unigene16269_T, Unigene21510_T, Unigene22093_T, Unigene22311_T, Unigene22312_T, Unigene22313_T, Unigene22788_T, Unigene22796_T, Unigene23171_T, Unigene23172_T…
54	Styrene degradation	7 (0.03%)	7 (0.02%)	0.0581177	0.33041	ko00643	Unigene15758_T, Unigene26175_T, Unigene24410_T, Unigene3025_T, Unigene23020_T, Unigene23021_T, Unigene45286_T
55	Amphetamine addiction	243 (1.02%)	344 (0.96%)	0.0609125	0.335062	ko05031	Unigene6193_T, Unigene6793_T, Unigene13696_T, Unigene15286_T, Unigene15306_T, Unigene15376_T, Unigene15648_T, Unigene15866_T, Unigene16998_T, Unigene22311_T, Unigene22312_T, Unigene22313_T, Unigene28470_T, Unigene38424_T, Unigene41631_T, Unigene43629_T, Unigene47993_T, Unigene49994_T, Unigene59769_T, Unigene59857_T, Unigene59904_T, Unigene60981_T, Unigene62523_T, Unigene69830_T, Unigene70518_T, U…
56	Cocaine addiction	148 (0.62%)	206 (0.57%)	0.0620293	0.335062	ko05030	Unigene6494_T, Unigene15648_T, Unigene17030_T, Unigene22311_T, Unigene22312_T, Unigene22313_T, Unigene28470_T, Unigene38424_T, Unigene44886_T, Unigene45507_T, Unigene46823_T, Unigene59769_T, Unigene60094_T, Unigene60981_T, Unigene70518_T, Unigene70523_T, Unigene83326_T, Unigene83925_T, Unigene83926_T, Unigene116716_T, Unigene1557_T, Unigene1559_T, Unigene1729_T, Unigene5336_T, Unigene6261_T, Unig…
57	Pyruvate metabolism	130 (0.54%)	180 (0.5%)	0.0622101	0.335062	ko00620	Unigene1170_T, Unigene1171_T, Unigene1352_T, Unigene1353_T, Unigene2637_T, Unigene2638_T, Unigene3904_T, Unigene5428_T, Unigene22405_T, Unigene22519_T, Unigene37335_T, Unigene37597_T, Unigene38140_T, Unigene41143_T, Unigene47442_T, Unigene59391_T, Unigene70066_T, Unigene105245_T, Unigene113798_T, Unigene120542_T, Unigene126675_T, Unigene305_T, Unigene5675_T, Unigene6230_T, Unigene13923_T, Unigene…
58	Porphyrin and chlorophyll metabolism	58 (0.24%)	77 (0.21%)	0.0637446	0.337407	ko00860	Unigene16324_T, Unigene17465_T, Unigene24379_T, Unigene49354_T, Unigene65019_T, Unigene67458_T, Unigene67459_T, Unigene70284_T, Unigene121017_T, Unigene14950_T, Unigene15870_T, Unigene16972_T, Unigene26351_T, Unigene35358_T, Unigene37665_T, Unigene41959_T, Unigene57668_T, Unigene57786_T, Unigene59396_T, Unigene60232_T, Unigene60731_T, Unigene67695_T, Unigene70998_T, Unigene76611_T, Unigene76671_T…
59	Asthma	33 (0.14%)	42 (0.12%)	0.0655044	0.340845	ko05310	Unigene648_T, Unigene24307_T, Unigene38469_T, Unigene63546_T, Unigene2463_T, Unigene14155_T, Unigene35511_T, Unigene44451_T, Unigene63424_T, Unigene91392_T, Unigene17307_T, Unigene15471_T, Unigene646_T, Unigene2035_T, Unigene7987_T, Unigene16847_T, Unigene2329_T, Unigene4267_T, Unigene14245_T, Unigene54097_T, Unigene54924_T, Unigene58634_T, Unigene70423_T, Unigene83956_T, Unigene32741_T, Unigene7…
60	Axon guidance	548 (2.29%)	793 (2.21%)	0.0697447	0.349322	ko04360	Unigene100_T, Unigene102_T, Unigene927_T, Unigene1078_T, Unigene1240_T, Unigene1305_T, Unigene1341_T, Unigene1534_T, Unigene1651_T, Unigene1652_T, Unigene2114_T, Unigene2365_T, Unigene2756_T, Unigene2849_T, Unigene3055_T, Unigene4313_T, Unigene4794_T, Unigene5469_T, Unigene5648_T, Unigene6080_T, Unigene6089_T, Unigene6213_T, Unigene6494_T, Unigene6516_T, Unigene6693_T, Unigene13368_T, Unigene1369…
61	Legionellosis	173 (0.72%)	243 (0.68%)	0.0716558	0.349322	ko05134	Unigene394_T, Unigene395_T, Unigene2624_T, Unigene4900_T, Unigene5848_T, Unigene9925_T, Unigene14929_T, Unigene22609_T, Unigene23983_T, Unigene23984_T, Unigene25881_T, Unigene35391_T, Unigene36786_T, Unigene37428_T, Unigene38976_T, Unigene41883_T, Unigene44121_T, Unigene45033_T, Unigene45034_T, Unigene48548_T, Unigene51740_T, Unigene59153_T, Unigene60727_T, Unigene83407_T, Unigene90595_T, Unigene…
62	Chronic myeloid leukemia	219 (0.92%)	310 (0.86%)	0.0716841	0.349322	ko05220	Unigene257_T, Unigene258_T, Unigene260_T, Unigene695_T, Unigene1099_T, Unigene1599_T, Unigene2114_T, Unigene2594_T, Unigene2595_T, Unigene3839_T, Unigene15951_T, Unigene16535_T, Unigene22956_T, Unigene23065_T, Unigene38572_T, Unigene38848_T, Unigene44661_T, Unigene45200_T, Unigene45953_T, Unigene49850_T, Unigene49965_T, Unigene57880_T, Unigene58663_T, Unigene70030_T, Unigene84092_T, Unigene91906_…
63	Notch signaling pathway	184 (0.77%)	259 (0.72%)	0.0716849	0.349322	ko04330	Unigene695_T, Unigene6502_T, Unigene15881_T, Unigene15920_T, Unigene16070_T, Unigene17132_T, Unigene17431_T, Unigene19916_T, Unigene21562_T, Unigene21565_T, Unigene23473_T, Unigene23525_T, Unigene24397_T, Unigene24398_T, Unigene25189_T, Unigene44105_T, Unigene44110_T, Unigene44392_T, Unigene45953_T, Unigene46873_T, Unigene59549_T, Unigene59937_T, Unigene71234_T, Unigene71235_T, Unigene84092_T, Un…
64	Chemokine signaling pathway	456 (1.91%)	658 (1.83%)	0.0742794	0.355883	ko04062	Unigene169_T, Unigene172_T, Unigene173_T, Unigene177_T, Unigene257_T, Unigene258_T, Unigene260_T, Unigene1078_T, Unigene1099_T, Unigene1651_T, Unigene1652_T, Unigene2114_T, Unigene3681_T, Unigene3839_T, Unigene3953_T, Unigene5701_T, Unigene5867_T, Unigene5972_T, Unigene6494_T, Unigene6793_T, Unigene16535_T, Unigene17272_T, Unigene17394_T, Unigene21617_T, Unigene22311_T, Unigene22312_T, Unigene223…
65	Two-component system	78 (0.33%)	106 (0.3%)	0.0753498	0.355883	ko02020	Unigene1171_T, Unigene22405_T, Unigene36294_T, Unigene37335_T, Unigene38101_T, Unigene59526_T, Unigene66972_T, Unigene70066_T, Unigene126675_T, Unigene368_T, Unigene369_T, Unigene3597_T, Unigene5675_T, Unigene6754_T, Unigene16465_T, Unigene16471_T, Unigene17164_T, Unigene18299_T, Unigene20967_T, Unigene26052_T, Unigene38117_T, Unigene39141_T, Unigene41959_T, Unigene46216_T, Unigene49653_T, Unigen…
66	B cell receptor signaling pathway	257 (1.08%)	366 (1.02%)	0.0770335	0.358322	ko04662	Unigene257_T, Unigene258_T, Unigene260_T, Unigene732_T, Unigene733_T, Unigene734_T, Unigene1099_T, Unigene2114_T, Unigene3839_T, Unigene6793_T, Unigene13696_T, Unigene15306_T, Unigene22752_T, Unigene22753_T, Unigene22754_T, Unigene22956_T, Unigene23065_T, Unigene38848_T, Unigene43629_T, Unigene44661_T, Unigene47993_T, Unigene49994_T, Unigene57880_T, Unigene58663_T, Unigene59904_T, Unigene72390_T,…
67	Glyoxylate and dicarboxylate metabolism	54 (0.23%)	72 (0.2%)	0.0803468	0.368156	ko00630	Unigene22405_T, Unigene28556_T, Unigene35862_T, Unigene37857_T, Unigene38140_T, Unigene38620_T, Unigene47442_T, Unigene57697_T, Unigene59165_T, Unigene72149_T, Unigene305_T, Unigene5878_T, Unigene6754_T, Unigene16951_T, Unigene17129_T, Unigene23385_T, Unigene25157_T, Unigene25382_T, Unigene38117_T, Unigene46436_T, Unigene76658_T, Unigene76659_T, Unigene91454_T, Unigene126672_T, Unigene126673_T, U…
68	Base excision repair	108 (0.45%)	150 (0.42%)	0.0924486	0.417378	ko03410	Unigene957_T, Unigene2272_T, Unigene14945_T, Unigene16133_T, Unigene28004_T, Unigene36336_T, Unigene37969_T, Unigene38179_T, Unigene45328_T, Unigene49242_T, Unigene63118_T, Unigene65392_T, Unigene68550_T, Unigene108602_T, Unigene113772_T, Unigene113773_T, Unigene113774_T, Unigene113775_T, Unigene113776_T, Unigene113777_T, Unigene113778_T, Unigene116856_T, Unigene116857_T, Unigene116858_T, Unigene…
69	Natural killer cell mediated cytotoxicity	273 (1.14%)	391 (1.09%)	0.095557	0.425159	ko04650	Unigene257_T, Unigene258_T, Unigene260_T, Unigene510_T, Unigene511_T, Unigene2114_T, Unigene3839_T, Unigene6793_T, Unigene13696_T, Unigene15306_T, Unigene21617_T, Unigene21669_T, Unigene22752_T, Unigene22753_T, Unigene22754_T, Unigene22956_T, Unigene29233_T, Unigene33304_T, Unigene37432_T, Unigene37746_T, Unigene38629_T, Unigene38848_T, Unigene43629_T, Unigene45953_T, Unigene47993_T, Unigene49994…
70	Thyroid cancer	87 (0.36%)	120 (0.33%)	0.0997697	0.437561	ko05216	Unigene2114_T, Unigene21843_T, Unigene23171_T, Unigene23172_T, Unigene23173_T, Unigene24636_T, Unigene25620_T, Unigene25621_T, Unigene25622_T, Unigene27363_T, Unigene37384_T, Unigene38785_T, Unigene59330_T, Unigene59553_T, Unigene69807_T, Unigene72673_T, Unigene72675_T, Unigene83418_T, Unigene83419_T, Unigene83420_T, Unigene5088_T, Unigene16764_T, Unigene38176_T, Unigene47820_T, Unigene48267_T, U…
71	Prostate cancer	242 (1.01%)	346 (0.96%)	0.101975	0.440324	ko05215	Unigene257_T, Unigene258_T, Unigene260_T, Unigene1099_T, Unigene1599_T, Unigene2114_T, Unigene3839_T, Unigene4580_T, Unigene15052_T, Unigene15648_T, Unigene22483_T, Unigene22956_T, Unigene23065_T, Unigene24636_T, Unigene24910_T, Unigene25463_T, Unigene36879_T, Unigene38848_T, Unigene39040_T, Unigene44105_T, Unigene44110_T, Unigene44235_T, Unigene44661_T, Unigene47154_T, Unigene57880_T, Unigene579…
72	Cell cycle - Caulobacter	9 (0.04%)	10 (0.03%)	0.103268	0.440324	ko04112	Unigene2413_T, Unigene44233_T, Unigene36003_T, Unigene48721_T, Unigene49957_T, Unigene42260_T, Unigene91888_T, Unigene122966_T, Unigene63882_T
73	Ubiquitin mediated proteolysis	381 (1.59%)	551 (1.54%)	0.108711	0.45718	ko04120	Unigene426_T, Unigene792_T, Unigene902_T, Unigene1566_T, Unigene1580_T, Unigene1620_T, Unigene2587_T, Unigene6674_T, Unigene6706_T, Unigene13765_T, Unigene15735_T, Unigene17359_T, Unigene23004_T, Unigene23982_T, Unigene24352_T, Unigene25497_T, Unigene26945_T, Unigene28104_T, Unigene36983_T, Unigene37870_T, Unigene38572_T, Unigene38907_T, Unigene43945_T, Unigene44035_T, Unigene44763_T, Unigene4501…
74	Wnt signaling pathway	401 (1.68%)	581 (1.62%)	0.11449	0.474981	ko04310	Unigene78_T, Unigene695_T, Unigene1078_T, Unigene1583_T, Unigene6793_T, Unigene13696_T, Unigene13765_T, Unigene15286_T, Unigene15306_T, Unigene15376_T, Unigene15881_T, Unigene15920_T, Unigene16998_T, Unigene17048_T, Unigene17431_T, Unigene21096_T, Unigene21562_T, Unigene21565_T, Unigene22311_T, Unigene22312_T, Unigene22313_T, Unigene22909_T, Unigene23051_T, Unigene24636_T, Unigene36337_T, Unigene…
75	Metabolism of xenobiotics by cytochrome P450	72 (0.3%)	99 (0.28%)	0.116461	0.476716	ko00980	Unigene3827_T, Unigene15639_T, Unigene17134_T, Unigene25463_T, Unigene36879_T, Unigene57956_T, Unigene59197_T, Unigene59341_T, Unigene67458_T, Unigene67459_T, Unigene70035_T, Unigene83494_T, Unigene92115_T, Unigene114624_T, Unigene116369_T, Unigene4329_T, Unigene15244_T, Unigene18320_T, Unigene22936_T, Unigene22959_T, Unigene23441_T, Unigene23442_T, Unigene23733_T, Unigene24334_T, Unigene24368_T,…
76	Mismatch repair	74 (0.31%)	102 (0.28%)	0.119979	0.484654	ko03430	Unigene21720_T, Unigene23267_T, Unigene35862_T, Unigene38620_T, Unigene57697_T, Unigene91785_T, Unigene2591_T, Unigene4198_T, Unigene24135_T, Unigene35577_T, Unigene37443_T, Unigene38174_T, Unigene46497_T, Unigene49537_T, Unigene57904_T, Unigene59333_T, Unigene83928_T, Unigene92228_T, Unigene21703_T, Unigene21705_T, Unigene21706_T, Unigene21707_T, Unigene21708_T, Unigene21709_T, Unigene21710_T, U…
77	Chloroalkane and chloroalkene degradation	32 (0.13%)	42 (0.12%)	0.122568	0.48868	ko00625	Unigene1171_T, Unigene26223_T, Unigene38140_T, Unigene70066_T, Unigene123316_T, Unigene23743_T, Unigene23744_T, Unigene39162_T, Unigene46909_T, Unigene49653_T, Unigene49654_T, Unigene70065_T, Unigene58917_T, Unigene92812_T, Unigene123313_T, Unigene123314_T, Unigene2039_T, Unigene2040_T, Unigene35940_T, Unigene116837_T, Unigene123315_T, Unigene15627_T, Unigene36173_T, Unigene70631_T, Unigene70632_…
78	T cell receptor signaling pathway	336 (1.41%)	486 (1.35%)	0.125992	0.495891	ko04660	Unigene257_T, Unigene258_T, Unigene260_T, Unigene510_T, Unigene511_T, Unigene1099_T, Unigene2114_T, Unigene3839_T, Unigene5972_T, Unigene13696_T, Unigene15306_T, Unigene16033_T, Unigene16182_T, Unigene16394_T, Unigene16469_T, Unigene21617_T, Unigene22752_T, Unigene22753_T, Unigene22754_T, Unigene22956_T, Unigene23065_T, Unigene23677_T, Unigene30879_T, Unigene33304_T, Unigene37432_T, Unigene38572_…
79	Carbon fixation in photosynthetic organisms	34 (0.14%)	45 (0.13%)	0.131025	0.502854	ko00710	Unigene1561_T, Unigene15607_T, Unigene37597_T, Unigene59391_T, Unigene113798_T, Unigene25801_T, Unigene35598_T, Unigene37733_T, Unigene123882_T, Unigene4947_T, Unigene38125_T, Unigene69082_T, Unigene3603_T, Unigene13638_T, Unigene16569_T, Unigene17167_T, Unigene26408_T, Unigene17378_T, Unigene19296_T, Unigene25184_T, Unigene38405_T, Unigene67632_T, Unigene3602_T, Unigene15817_T, Unigene113797_T, …
80	Phosphonate and phosphinate metabolism	5 (0.02%)	5 (0.01%)	0.131037	0.502854	ko00440	Unigene25630_T, Unigene44260_T, Unigene44261_T, Unigene6602_T, Unigene68972_T
81	Vibrio cholerae infection	177 (0.74%)	253 (0.71%)	0.142127	0.53868	ko05110	Unigene1916_T, Unigene6793_T, Unigene14237_T, Unigene15517_T, Unigene15532_T, Unigene16138_T, Unigene22311_T, Unigene22312_T, Unigene22313_T, Unigene36109_T, Unigene36885_T, Unigene37226_T, Unigene37909_T, Unigene40760_T, Unigene44986_T, Unigene47993_T, Unigene48479_T, Unigene59800_T, Unigene59803_T, Unigene60749_T, Unigene63302_T, Unigene67051_T, Unigene71236_T, Unigene100606_T, Unigene113715_T,…
82	Protein processing in endoplasmic reticulum	446 (1.87%)	650 (1.81%)	0.145327	0.54409	ko04141	Unigene328_T, Unigene559_T, Unigene560_T, Unigene1737_T, Unigene1738_T, Unigene2010_T, Unigene3843_T, Unigene4066_T, Unigene5037_T, Unigene5042_T, Unigene5624_T, Unigene6124_T, Unigene13698_T, Unigene14127_T, Unigene15648_T, Unigene16167_T, Unigene16294_T, Unigene16444_T, Unigene17093_T, Unigene17180_T, Unigene21799_T, Unigene22115_T, Unigene24076_T, Unigene24216_T, Unigene25119_T, Unigene27954_T…
83	Antigen processing and presentation	109 (0.46%)	154 (0.43%)	0.154774	0.555781	ko04612	Unigene1855_T, Unigene4552_T, Unigene15635_T, Unigene24307_T, Unigene32345_T, Unigene37428_T, Unigene38469_T, Unigene50667_T, Unigene63262_T, Unigene63546_T, Unigene71000_T, Unigene83407_T, Unigene128369_T, Unigene128370_T, Unigene2463_T, Unigene3894_T, Unigene4972_T, Unigene14155_T, Unigene15917_T, Unigene16639_T, Unigene22969_T, Unigene23899_T, Unigene24794_T, Unigene35319_T, Unigene38110_T, Un…
84	Neurotrophin signaling pathway	334 (1.4%)	485 (1.35%)	0.154846	0.555781	ko04722	Unigene257_T, Unigene258_T, Unigene260_T, Unigene1099_T, Unigene1486_T, Unigene2114_T, Unigene2442_T, Unigene3014_T, Unigene3681_T, Unigene3818_T, Unigene3839_T, Unigene3953_T, Unigene5180_T, Unigene5972_T, Unigene6193_T, Unigene15286_T, Unigene15376_T, Unigene15648_T, Unigene16384_T, Unigene16535_T, Unigene16998_T, Unigene22501_T, Unigene22956_T, Unigene36261_T, Unigene36357_T, Unigene37878_T, U…
85	Glycosaminoglycan degradation	49 (0.21%)	67 (0.19%)	0.157344	0.555781	ko00531	Unigene16324_T, Unigene24379_T, Unigene37470_T, Unigene49832_T, Unigene59122_T, Unigene60764_T, Unigene72243_T, Unigene76896_T, Unigene76897_T, Unigene2344_T, Unigene2819_T, Unigene3397_T, Unigene16441_T, Unigene17375_T, Unigene24016_T, Unigene35967_T, Unigene58531_T, Unigene60020_T, Unigene64697_T, Unigene76619_T, Unigene76620_T, Unigene76621_T, Unigene97784_T, Unigene24756_T, Unigene45659_T, Un…
86	Methane metabolism	58 (0.24%)	80 (0.22%)	0.158354	0.555781	ko00680	Unigene35862_T, Unigene36294_T, Unigene38060_T, Unigene38101_T, Unigene38620_T, Unigene49438_T, Unigene57697_T, Unigene59165_T, Unigene59835_T, Unigene120864_T, Unigene14950_T, Unigene15870_T, Unigene16465_T, Unigene16471_T, Unigene17129_T, Unigene23743_T, Unigene23744_T, Unigene25157_T, Unigene35358_T, Unigene45687_T, Unigene47650_T, Unigene52350_T, Unigene57786_T, Unigene60232_T, Unigene60557_T…
87	MAPK signaling pathway - yeast	78 (0.33%)	109 (0.3%)	0.159287	0.555781	ko04011	Unigene6793_T, Unigene21617_T, Unigene21843_T, Unigene43836_T, Unigene43837_T, Unigene43840_T, Unigene47993_T, Unigene59165_T, Unigene16602_T, Unigene21603_T, Unigene21604_T, Unigene21605_T, Unigene21606_T, Unigene21607_T, Unigene21608_T, Unigene21611_T, Unigene21612_T, Unigene21613_T, Unigene21614_T, Unigene21616_T, Unigene23881_T, Unigene36448_T, Unigene39851_T, Unigene47820_T, Unigene59813_T, …
88	Nucleotide excision repair	113 (0.47%)	160 (0.45%)	0.159312	0.555781	ko03420	Unigene795_T, Unigene38140_T, Unigene39037_T, Unigene49242_T, Unigene60018_T, Unigene68550_T, Unigene117548_T, Unigene126402_T, Unigene914_T, Unigene1434_T, Unigene2134_T, Unigene2591_T, Unigene4198_T, Unigene16208_T, Unigene16914_T, Unigene19080_T, Unigene19503_T, Unigene21293_T, Unigene23385_T, Unigene24135_T, Unigene33532_T, Unigene35577_T, Unigene36282_T, Unigene37443_T, Unigene38174_T, Unige…
89	Cyanoamino acid metabolism	37 (0.15%)	50 (0.14%)	0.168884	0.578214	ko00460	Unigene15758_T, Unigene21695_T, Unigene26175_T, Unigene35862_T, Unigene38620_T, Unigene57697_T, Unigene123292_T, Unigene123295_T, Unigene123426_T, Unigene123427_T, Unigene4823_T, Unigene17129_T, Unigene24410_T, Unigene25157_T, Unigene44356_T, Unigene49747_T, Unigene123293_T, Unigene123294_T, Unigene123296_T, Unigene38011_T, Unigene123425_T, Unigene21685_T, Unigene21686_T, Unigene21689_T, Unigene2…
90	Chagas disease (American trypanosomiasis)	225 (0.94%)	325 (0.91%)	0.171177	0.578214	ko05142	Unigene394_T, Unigene395_T, Unigene1099_T, Unigene1423_T, Unigene3839_T, Unigene4900_T, Unigene6494_T, Unigene15951_T, Unigene22956_T, Unigene23065_T, Unigene23498_T, Unigene23983_T, Unigene23984_T, Unigene25881_T, Unigene43836_T, Unigene43837_T, Unigene43840_T, Unigene44661_T, Unigene57717_T, Unigene57880_T, Unigene58663_T, Unigene64600_T, Unigene96485_T, Unigene96486_T, Unigene111805_T, Unigene…
91	Glycosaminoglycan biosynthesis - heparan sulfate	75 (0.31%)	105 (0.29%)	0.172253	0.578214	ko00534	Unigene843_T, Unigene4475_T, Unigene16238_T, Unigene22146_T, Unigene22148_T, Unigene22149_T, Unigene22150_T, Unigene22151_T, Unigene24689_T, Unigene26091_T, Unigene32296_T, Unigene35818_T, Unigene37267_T, Unigene45256_T, Unigene45783_T, Unigene50241_T, Unigene71271_T, Unigene76847_T, Unigene117202_T, Unigene11087_T, Unigene17309_T, Unigene21667_T, Unigene43953_T, Unigene43954_T, Unigene46045_T, U…
92	Rheumatoid arthritis	157 (0.66%)	225 (0.63%)	0.173276	0.578214	ko05323	Unigene394_T, Unigene395_T, Unigene1238_T, Unigene13723_T, Unigene15517_T, Unigene15532_T, Unigene16138_T, Unigene24307_T, Unigene26976_T, Unigene29233_T, Unigene36109_T, Unigene36885_T, Unigene37909_T, Unigene37932_T, Unigene38469_T, Unigene46516_T, Unigene48479_T, Unigene63546_T, Unigene392_T, Unigene393_T, Unigene1239_T, Unigene2463_T, Unigene4619_T, Unigene5016_T, Unigene5289_T, Unigene6154_T…
93	Terpenoid backbone biosynthesis	39 (0.16%)	53 (0.15%)	0.175999	0.580986	ko00900	Unigene22405_T, Unigene28446_T, Unigene60634_T, Unigene2059_T, Unigene2519_T, Unigene2520_T, Unigene41306_T, Unigene45558_T, Unigene76407_T, Unigene76408_T, Unigene76409_T, Unigene17421_T, Unigene126553_T, Unigene126556_T, Unigene37595_T, Unigene38108_T, Unigene41051_T, Unigene58565_T, Unigene63117_T, Unigene76678_T, Unigene126554_T, Unigene126555_T, Unigene25604_T, Unigene38979_T, Unigene50345_T…
94	Circadian rhythm - plant	10 (0.04%)	12 (0.03%)	0.179858	0.587409	ko04712	Unigene17048_T, Unigene36337_T, Unigene114294_T, Unigene24150_T, Unigene36205_T, Unigene38568_T, Unigene15568_T, Unigene114293_T, Unigene15470_T, Unigene114030_T
95	Limonene and pinene degradation	20 (0.08%)	26 (0.07%)	0.183097	0.591692	ko00903	Unigene1171_T, Unigene70066_T, Unigene81320_T, Unigene49653_T, Unigene49654_T, Unigene70065_T, Unigene46585_T, Unigene2039_T, Unigene2040_T, Unigene15627_T, Unigene18667_T, Unigene25420_T, Unigene36173_T, Unigene70631_T, Unigene70632_T, Unigene70633_T, Unigene84317_T, Unigene34539_T, Unigene81321_T, Unigene51943_T
96	Peptidoglycan biosynthesis	4 (0.02%)	4 (0.01%)	0.196755	0.629208	ko00550	Unigene23135_T, Unigene45213_T, Unigene3277_T, Unigene45212_T
97	Spliceosome	394 (1.65%)	577 (1.61%)	0.206854	0.654681	ko03040	Unigene685_T, Unigene5318_T, Unigene5339_T, Unigene6392_T, Unigene9397_T, Unigene15589_T, Unigene15994_T, Unigene15995_T, Unigene21987_T, Unigene21988_T, Unigene21989_T, Unigene21990_T, Unigene22011_T, Unigene22276_T, Unigene22277_T, Unigene23120_T, Unigene23823_T, Unigene32100_T, Unigene35475_T, Unigene37428_T, Unigene37467_T, Unigene37978_T, Unigene38856_T, Unigene39028_T, Unigene41332_T, Unige…
98	Leishmaniasis	171 (0.72%)	247 (0.69%)	0.209389	0.655943	ko05140	Unigene394_T, Unigene395_T, Unigene4313_T, Unigene5112_T, Unigene6793_T, Unigene24307_T, Unigene38469_T, Unigene43836_T, Unigene43837_T, Unigene43840_T, Unigene45033_T, Unigene45034_T, Unigene47993_T, Unigene63546_T, Unigene86635_T, Unigene90595_T, Unigene120954_T, Unigene121088_T, Unigene392_T, Unigene393_T, Unigene644_T, Unigene1557_T, Unigene1559_T, Unigene1701_T, Unigene1702_T, Unigene5798_T,…
99	Bacterial chemotaxis	14 (0.06%)	18 (0.05%)	0.229271	0.701808	ko02030	Unigene1171_T, Unigene70066_T, Unigene49653_T, Unigene49654_T, Unigene63500_T, Unigene70065_T, Unigene2039_T, Unigene2040_T, Unigene15627_T, Unigene36173_T, Unigene70631_T, Unigene70632_T, Unigene70633_T, Unigene84317_T
100	Geraniol degradation	14 (0.06%)	18 (0.05%)	0.229271	0.701808	ko00281	Unigene453_T, Unigene454_T, Unigene5741_T, Unigene27987_T, Unigene451_T, Unigene452_T, Unigene59210_T, Unigene70320_T, Unigene70321_T, Unigene70322_T, Unigene52023_T, Unigene455_T, Unigene31652_T, Unigene456_T
101	Tropane, piperidine and pyridine alkaloid biosynthesis	9 (0.04%)	11 (0.03%)	0.232697	0.701808	ko00960	Unigene44195_T, Unigene60967_T, Unigene25184_T, Unigene38405_T, Unigene44197_T, Unigene37507_T, Unigene67505_T, Unigene34539_T, Unigene51943_T
102	mTOR signaling pathway	144 (0.6%)	208 (0.58%)	0.233174	0.701808	ko04150	Unigene181_T, Unigene2442_T, Unigene2888_T, Unigene3839_T, Unigene4858_T, Unigene14835_T, Unigene15052_T, Unigene16795_T, Unigene19583_T, Unigene22391_T, Unigene22884_T, Unigene22885_T, Unigene22956_T, Unigene24161_T, Unigene24910_T, Unigene38830_T, Unigene44236_T, Unigene44661_T, Unigene46104_T, Unigene48921_T, Unigene57880_T, Unigene58663_T, Unigene67502_T, Unigene96485_T, Unigene96486_T, Unige…
103	Nitrogen metabolism	60 (0.25%)	85 (0.24%)	0.255459	0.761417	ko00910	Unigene4142_T, Unigene38588_T, Unigene44457_T, Unigene49753_T, Unigene66769_T, Unigene123316_T, Unigene368_T, Unigene369_T, Unigene6754_T, Unigene7490_T, Unigene25668_T, Unigene25961_T, Unigene37594_T, Unigene37890_T, Unigene38117_T, Unigene38255_T, Unigene38363_T, Unigene43011_T, Unigene44456_T, Unigene47199_T, Unigene59807_T, Unigene67980_T, Unigene67981_T, Unigene70280_T, Unigene91454_T, Unige…
104	Bacterial secretion system	6 (0.03%)	7 (0.02%)	0.262168	0.767865	ko03070	Unigene57572_T, Unigene59434_T, Unigene37618_T, Unigene16842_T, Unigene113911_T, Unigene47658_T
105	Ubiquinone and other terpenoid-quinone biosynthesis	27 (0.11%)	37 (0.1%)	0.262625	0.767865	ko00130	Unigene64729_T, Unigene116741_T, Unigene123316_T, Unigene2445_T, Unigene16554_T, Unigene25929_T, Unigene38611_T, Unigene46029_T, Unigene58441_T, Unigene60967_T, Unigene120654_T, Unigene123313_T, Unigene123314_T, Unigene36721_T, Unigene41102_T, Unigene25184_T, Unigene27438_T, Unigene35940_T, Unigene123315_T, Unigene37711_T, Unigene69038_T, Unigene6302_T, Unigene27895_T, Unigene70977_T, Unigene7097…
106	Drug metabolism - cytochrome P450	66 (0.28%)	94 (0.26%)	0.265654	0.769395	ko00982	Unigene3827_T, Unigene25463_T, Unigene28470_T, Unigene36879_T, Unigene57956_T, Unigene67458_T, Unigene67459_T, Unigene83494_T, Unigene92115_T, Unigene114624_T, Unigene116369_T, Unigene4329_T, Unigene15244_T, Unigene24368_T, Unigene25864_T, Unigene27653_T, Unigene47650_T, Unigene48986_T, Unigene58734_T, Unigene59967_T, Unigene60557_T, Unigene60637_T, Unigene92013_T, Unigene92164_T, Unigene92165_T,…
107	Gap junction	218 (0.91%)	319 (0.89%)	0.275424	0.790235	ko04540	Unigene257_T, Unigene258_T, Unigene260_T, Unigene1431_T, Unigene1486_T, Unigene2114_T, Unigene6494_T, Unigene6793_T, Unigene22311_T, Unigene22312_T, Unigene22313_T, Unigene22483_T, Unigene23116_T, Unigene36085_T, Unigene38424_T, Unigene38848_T, Unigene40760_T, Unigene44235_T, Unigene46823_T, Unigene47404_T, Unigene47993_T, Unigene52101_T, Unigene59800_T, Unigene59803_T, Unigene67051_T, Unigene111…
108	Apoptosis	226 (0.95%)	331 (0.92%)	0.278768	0.792423	ko04210	Unigene1099_T, Unigene3839_T, Unigene4900_T, Unigene5848_T, Unigene13696_T, Unigene15306_T, Unigene16572_T, Unigene17189_T, Unigene22311_T, Unigene22312_T, Unigene22313_T, Unigene22956_T, Unigene23065_T, Unigene23498_T, Unigene23824_T, Unigene23983_T, Unigene23984_T, Unigene24076_T, Unigene25881_T, Unigene37746_T, Unigene38738_T, Unigene38974_T, Unigene43629_T, Unigene43675_T, Unigene44661_T, Uni…
109	DNA replication	82 (0.34%)	118 (0.33%)	0.287354	0.809337	ko03030	Unigene3749_T, Unigene35862_T, Unigene38620_T, Unigene47592_T, Unigene49242_T, Unigene57697_T, Unigene65273_T, Unigene68550_T, Unigene96577_T, Unigene711_T, Unigene712_T, Unigene2591_T, Unigene4198_T, Unigene6070_T, Unigene14073_T, Unigene14389_T, Unigene17053_T, Unigene21293_T, Unigene24135_T, Unigene28047_T, Unigene35577_T, Unigene37443_T, Unigene38174_T, Unigene46497_T, Unigene57904_T, Unigene…
110	Taurine and hypotaurine metabolism	35 (0.15%)	49 (0.14%)	0.290159	0.809808	ko00430	Unigene123292_T, Unigene123295_T, Unigene123426_T, Unigene123427_T, Unigene1729_T, Unigene4823_T, Unigene14950_T, Unigene15870_T, Unigene25902_T, Unigene35358_T, Unigene44356_T, Unigene44376_T, Unigene49704_T, Unigene57786_T, Unigene60232_T, Unigene63351_T, Unigene67695_T, Unigene113906_T, Unigene113907_T, Unigene120900_T, Unigene123017_T, Unigene123018_T, Unigene123293_T, Unigene123294_T, Unigen…
111	Circadian rhythm - mammal	54 (0.23%)	77 (0.21%)	0.299448	0.821344	ko04710	Unigene13765_T, Unigene22387_T, Unigene22389_T, Unigene24170_T, Unigene45452_T, Unigene49112_T, Unigene72813_T, Unigene124982_T, Unigene125544_T, Unigene22187_T, Unigene22189_T, Unigene22388_T, Unigene22390_T, Unigene38844_T, Unigene45683_T, Unigene47138_T, Unigene58602_T, Unigene60577_T, Unigene66683_T, Unigene92779_T, Unigene119776_T, Unigene125982_T, Unigene126713_T, Unigene126714_T, Unigene25…
112	Melanogenesis	220 (0.92%)	323 (0.9%)	0.303794	0.821344	ko04916	Unigene257_T, Unigene258_T, Unigene260_T, Unigene2114_T, Unigene6193_T, Unigene6494_T, Unigene6793_T, Unigene15286_T, Unigene15376_T, Unigene15881_T, Unigene15920_T, Unigene16998_T, Unigene17431_T, Unigene22311_T, Unigene22312_T, Unigene22313_T, Unigene23051_T, Unigene24636_T, Unigene40760_T, Unigene41631_T, Unigene43629_T, Unigene44105_T, Unigene44110_T, Unigene47993_T, Unigene52101_T, Unigene59…
113	Proximal tubule bicarbonate reclamation	58 (0.24%)	83 (0.23%)	0.30596	0.821344	ko04964	Unigene2637_T, Unigene2638_T, Unigene4142_T, Unigene22639_T, Unigene38588_T, Unigene49753_T, Unigene66769_T, Unigene70380_T, Unigene368_T, Unigene369_T, Unigene3049_T, Unigene3631_T, Unigene6203_T, Unigene19850_T, Unigene22638_T, Unigene22640_T, Unigene22974_T, Unigene25961_T, Unigene26972_T, Unigene37408_T, Unigene38255_T, Unigene38363_T, Unigene43011_T, Unigene59807_T, Unigene96569_T, Unigene96…
114	Phenylalanine, tyrosine and tryptophan biosynthesis	17 (0.07%)	23 (0.06%)	0.30767	0.821344	ko00400	Unigene37857_T, Unigene25801_T, Unigene37733_T, Unigene45240_T, Unigene60967_T, Unigene1100_T, Unigene20285_T, Unigene23874_T, Unigene17378_T, Unigene19296_T, Unigene25184_T, Unigene38405_T, Unigene61495_T, Unigene1889_T, Unigene37507_T, Unigene67505_T, Unigene62700_T
115	Naphthalene degradation	17 (0.07%)	23 (0.06%)	0.30767	0.821344	ko00626	Unigene26223_T, Unigene38140_T, Unigene123316_T, Unigene46909_T, Unigene58917_T, Unigene92812_T, Unigene123313_T, Unigene123314_T, Unigene35940_T, Unigene116837_T, Unigene123315_T, Unigene6037_T, Unigene3583_T, Unigene34539_T, Unigene36074_T, Unigene51943_T, Unigene17194_T
116	Calcium signaling pathway	639 (2.67%)	948 (2.64%)	0.310906	0.822828	ko04020	Unigene314_T, Unigene512_T, Unigene514_T, Unigene1138_T, Unigene1431_T, Unigene1612_T, Unigene1914_T, Unigene3814_T, Unigene4580_T, Unigene5283_T, Unigene6193_T, Unigene6793_T, Unigene13696_T, Unigene15286_T, Unigene15306_T, Unigene15376_T, Unigene16820_T, Unigene16998_T, Unigene18151_T, Unigene21510_T, Unigene21750_T, Unigene21751_T, Unigene21753_T, Unigene21755_T, Unigene21756_T, Unigene21758_T…
117	Tryptophan metabolism	89 (0.37%)	129 (0.36%)	0.317454	0.832977	ko00380	Unigene1170_T, Unigene1171_T, Unigene3904_T, Unigene4069_T, Unigene15758_T, Unigene17293_T, Unigene22405_T, Unigene26175_T, Unigene28470_T, Unigene32390_T, Unigene58712_T, Unigene59165_T, Unigene60917_T, Unigene70066_T, Unigene1729_T, Unigene16096_T, Unigene16409_T, Unigene22959_T, Unigene23441_T, Unigene23442_T, Unigene24410_T, Unigene24723_T, Unigene25144_T, Unigene38154_T, Unigene43798_T, Unig…
118	Jak-STAT signaling pathway	227 (0.95%)	334 (0.93%)	0.320338	0.833422	ko04630	Unigene2526_T, Unigene3839_T, Unigene5867_T, Unigene17359_T, Unigene22956_T, Unigene30730_T, Unigene35465_T, Unigene38572_T, Unigene38848_T, Unigene44105_T, Unigene44110_T, Unigene44661_T, Unigene45415_T, Unigene46608_T, Unigene49540_T, Unigene49965_T, Unigene57880_T, Unigene58663_T, Unigene59937_T, Unigene61987_T, Unigene96485_T, Unigene96486_T, Unigene121186_T, Unigene499_T, Unigene502_T, Unige…
119	Shigellosis	243 (1.02%)	358 (1%)	0.325399	0.836607	ko05131	Unigene552_T, Unigene1078_T, Unigene1079_T, Unigene1080_T, Unigene1099_T, Unigene1610_T, Unigene3014_T, Unigene4313_T, Unigene13765_T, Unigene14237_T, Unigene16535_T, Unigene16970_T, Unigene23065_T, Unigene24148_T, Unigene28486_T, Unigene29551_T, Unigene35471_T, Unigene38224_T, Unigene38668_T, Unigene41624_T, Unigene43836_T, Unigene43837_T, Unigene43840_T, Unigene44525_T, Unigene44526_T, Unigene4…
120	Vitamin B6 metabolism	21 (0.09%)	29 (0.08%)	0.327012	0.836607	ko00750	Unigene23781_T, Unigene37843_T, Unigene46035_T, Unigene83928_T, Unigene96073_T, Unigene123100_T, Unigene113793_T, Unigene113794_T, Unigene117168_T, Unigene45735_T, Unigene46578_T, Unigene44080_T, Unigene44081_T, Unigene44082_T, Unigene44083_T, Unigene46133_T, Unigene1218_T, Unigene6676_T, Unigene25037_T, Unigene25036_T, Unigene46350_T
121	Endometrial cancer	150 (0.63%)	220 (0.61%)	0.33727	0.845778	ko05213	Unigene257_T, Unigene258_T, Unigene260_T, Unigene2114_T, Unigene3681_T, Unigene3839_T, Unigene4580_T, Unigene22483_T, Unigene22956_T, Unigene24636_T, Unigene38848_T, Unigene39040_T, Unigene44235_T, Unigene44661_T, Unigene45512_T, Unigene48995_T, Unigene57880_T, Unigene58663_T, Unigene72673_T, Unigene72675_T, Unigene96485_T, Unigene96486_T, Unigene1457_T, Unigene3105_T, Unigene15072_T, Unigene1577…
122	Other types of O-glycan biosynthesis	88 (0.37%)	128 (0.36%)	0.339651	0.845778	ko00514	Unigene5526_T, Unigene6502_T, Unigene16783_T, Unigene17132_T, Unigene19916_T, Unigene23576_T, Unigene27958_T, Unigene37913_T, Unigene38086_T, Unigene59549_T, Unigene67458_T, Unigene67459_T, Unigene76805_T, Unigene117156_T, Unigene4260_T, Unigene6110_T, Unigene7979_T, Unigene21953_T, Unigene21954_T, Unigene21955_T, Unigene21956_T, Unigene23060_T, Unigene24244_T, Unigene25391_T, Unigene36078_T, Uni…
123	Acute myeloid leukemia	160 (0.67%)	235 (0.66%)	0.341763	0.845778	ko05221	Unigene257_T, Unigene258_T, Unigene260_T, Unigene1099_T, Unigene2114_T, Unigene3839_T, Unigene15052_T, Unigene15509_T, Unigene16562_T, Unigene22884_T, Unigene22885_T, Unigene22956_T, Unigene23065_T, Unigene24910_T, Unigene37339_T, Unigene38848_T, Unigene44661_T, Unigene45415_T, Unigene45873_T, Unigene57880_T, Unigene58663_T, Unigene67502_T, Unigene72673_T, Unigene72675_T, Unigene96485_T, Unigene9…
124	Galactose metabolism	94 (0.39%)	137 (0.38%)	0.344352	0.845778	ko00052	Unigene21695_T, Unigene38140_T, Unigene113344_T, Unigene114221_T, Unigene120864_T, Unigene679_T, Unigene1075_T, Unigene2819_T, Unigene2906_T, Unigene3251_T, Unigene4904_T, Unigene6008_T, Unigene7979_T, Unigene12760_T, Unigene16532_T, Unigene17164_T, Unigene26562_T, Unigene36271_T, Unigene44142_T, Unigene44143_T, Unigene44499_T, Unigene44501_T, Unigene45484_T, Unigene45551_T, Unigene48469_T, Unige…
125	Regulation of autophagy	44 (0.18%)	63 (0.18%)	0.344961	0.845778	ko04140	Unigene1636_T, Unigene22391_T, Unigene24161_T, Unigene24636_T, Unigene26964_T, Unigene31289_T, Unigene38243_T, Unigene16244_T, Unigene27934_T, Unigene37835_T, Unigene38158_T, Unigene59962_T, Unigene64412_T, Unigene126445_T, Unigene22512_T, Unigene4844_T, Unigene6413_T, Unigene25515_T, Unigene48550_T, Unigene128068_T, Unigene128069_T, Unigene675_T, Unigene676_T, Unigene17381_T, Unigene59101_T, Uni…
126	Caprolactam degradation	5 (0.02%)	6 (0.02%)	0.349882	0.845778	ko00930	Unigene46909_T, Unigene58917_T, Unigene92812_T, Unigene114230_T, Unigene72573_T
127	Ethylbenzene degradation	5 (0.02%)	6 (0.02%)	0.349882	0.845778	ko00642	Unigene81320_T, Unigene46585_T, Unigene18667_T, Unigene25420_T, Unigene81321_T
128	Polycyclic aromatic hydrocarbon degradation	16 (0.07%)	22 (0.06%)	0.359523	0.862295	ko00624	Unigene26585_T, Unigene16531_T, Unigene28200_T, Unigene38654_T, Unigene38682_T, Unigene59738_T, Unigene64638_T, Unigene103162_T, Unigene103163_T, Unigene42834_T, Unigene27645_T, Unigene96450_T, Unigene2229_T, Unigene117576_T, Unigene34539_T, Unigene51943_T
129	Streptomycin biosynthesis	18 (0.08%)	25 (0.07%)	0.367636	0.866096	ko00521	Unigene1075_T, Unigene3251_T, Unigene6754_T, Unigene17164_T, Unigene23733_T, Unigene38117_T, Unigene60554_T, Unigene91454_T, Unigene15701_T, Unigene24448_T, Unigene24449_T, Unigene16081_T, Unigene24669_T, Unigene72364_T, Unigene116627_T, Unigene17257_T, Unigene25547_T, Unigene13734_T
130	Steroid biosynthesis	37 (0.15%)	53 (0.15%)	0.368775	0.866096	ko00100	Unigene13796_T, Unigene15037_T, Unigene16889_T, Unigene25030_T, Unigene38991_T, Unigene40585_T, Unigene49994_T, Unigene91688_T, Unigene91689_T, Unigene114283_T, Unigene6212_T, Unigene15953_T, Unigene24598_T, Unigene45291_T, Unigene50248_T, Unigene59795_T, Unigene112057_T, Unigene18240_T, Unigene41726_T, Unigene41560_T, Unigene45234_T, Unigene3926_T, Unigene125855_T, Unigene55359_T, Unigene66286_T…
131	Arrhythmogenic right ventricular cardiomyopathy (ARVC)	410 (1.72%)	609 (1.7%)	0.369572	0.866096	ko05412	Unigene791_T, Unigene981_T, Unigene2411_T, Unigene2733_T, Unigene3814_T, Unigene4282_T, Unigene4313_T, Unigene5560_T, Unigene14237_T, Unigene16252_T, Unigene21510_T, Unigene22796_T, Unigene23316_T, Unigene24636_T, Unigene35471_T, Unigene37311_T, Unigene37653_T, Unigene37863_T, Unigene38070_T, Unigene40654_T, Unigene41216_T, Unigene43842_T, Unigene43843_T, Unigene43845_T, Unigene43846_T, Unigene45…
132	NOD-like receptor signaling pathway	164 (0.69%)	242 (0.67%)	0.378016	0.879174	ko04621	Unigene1079_T, Unigene1080_T, Unigene1099_T, Unigene3014_T, Unigene4900_T, Unigene15873_T, Unigene16970_T, Unigene23065_T, Unigene23938_T, Unigene23983_T, Unigene23984_T, Unigene25881_T, Unigene28108_T, Unigene39770_T, Unigene41624_T, Unigene43836_T, Unigene43837_T, Unigene43840_T, Unigene47677_T, Unigene59944_T, Unigene91419_T, Unigene91709_T, Unigene91710_T, Unigene98048_T, Unigene113559_T, Uni…
133	Cysteine and methionine metabolism	82 (0.34%)	120 (0.33%)	0.383688	0.885656	ko00270	Unigene1352_T, Unigene1353_T, Unigene1758_T, Unigene2592_T, Unigene24506_T, Unigene49740_T, Unigene60587_T, Unigene95760_T, Unigene120680_T, Unigene120681_T, Unigene1577_T, Unigene2385_T, Unigene2386_T, Unigene3154_T, Unigene5708_T, Unigene22071_T, Unigene24505_T, Unigene25435_T, Unigene25801_T, Unigene37456_T, Unigene37733_T, Unigene41772_T, Unigene45160_T, Unigene47180_T, Unigene57823_T, Unigen…
134	Butirosin and neomycin biosynthesis	9 (0.04%)	12 (0.03%)	0.391215	0.896291	ko00524	Unigene1075_T, Unigene3251_T, Unigene74887_T, Unigene20923_T, Unigene24448_T, Unigene24449_T, Unigene16081_T, Unigene24669_T, Unigene17257_T
135	Other glycan degradation	65 (0.27%)	95 (0.26%)	0.398996	0.907346	ko00511	Unigene21695_T, Unigene37470_T, Unigene59122_T, Unigene60814_T, Unigene114221_T, Unigene2819_T, Unigene3397_T, Unigene8564_T, Unigene18020_T, Unigene37575_T, Unigene37610_T, Unigene38208_T, Unigene39162_T, Unigene45931_T, Unigene48020_T, Unigene58531_T, Unigene58895_T, Unigene64697_T, Unigene66920_T, Unigene76619_T, Unigene76620_T, Unigene76621_T, Unigene24756_T, Unigene42786_T, Unigene44299_T, U…
136	Pyrimidine metabolism	388 (1.62%)	578 (1.61%)	0.412531	0.931228	ko00240	Unigene941_T, Unigene943_T, Unigene4179_T, Unigene4409_T, Unigene5024_T, Unigene17322_T, Unigene21695_T, Unigene29325_T, Unigene33841_T, Unigene35739_T, Unigene35862_T, Unigene36156_T, Unigene36500_T, Unigene37267_T, Unigene37873_T, Unigene38487_T, Unigene38620_T, Unigene38699_T, Unigene38915_T, Unigene39058_T, Unigene43141_T, Unigene43143_T, Unigene43145_T, Unigene43147_T, Unigene43149_T, Unigen…
137	Adipocytokine signaling pathway	184 (0.77%)	273 (0.76%)	0.417225	0.934949	ko04920	Unigene1099_T, Unigene1423_T, Unigene2637_T, Unigene2638_T, Unigene3204_T, Unigene5972_T, Unigene6597_T, Unigene15052_T, Unigene22519_T, Unigene23065_T, Unigene24076_T, Unigene24910_T, Unigene27363_T, Unigene41143_T, Unigene44242_T, Unigene44661_T, Unigene44789_T, Unigene45415_T, Unigene57717_T, Unigene59811_T, Unigene59875_T, Unigene59888_T, Unigene69807_T, Unigene92028_T, Unigene113559_T, Unige…
138	Pentose phosphate pathway	62 (0.26%)	91 (0.25%)	0.426066	0.946973	ko00030	Unigene15607_T, Unigene16288_T, Unigene22204_T, Unigene22205_T, Unigene22206_T, Unigene59149_T, Unigene59473_T, Unigene95743_T, Unigene120864_T, Unigene6722_T, Unigene25801_T, Unigene37733_T, Unigene45551_T, Unigene45613_T, Unigene52350_T, Unigene69952_T, Unigene69953_T, Unigene16501_T, Unigene60012_T, Unigene69082_T, Unigene2014_T, Unigene3603_T, Unigene13638_T, Unigene15701_T, Unigene26408_T, U…
139	Circadian rhythm - fly	21 (0.09%)	30 (0.08%)	0.42876	0.946973	ko04711	Unigene36087_T, Unigene38388_T, Unigene72813_T, Unigene124982_T, Unigene22187_T, Unigene22189_T, Unigene66683_T, Unigene119776_T, Unigene2578_T, Unigene14814_T, Unigene22188_T, Unigene58149_T, Unigene23064_T, Unigene23973_T, Unigene69355_T, Unigene75052_T, Unigene128290_T, Unigene19808_T, Unigene21032_T, Unigene117351_T, Unigene84217_T
140	Cutin, suberine and wax biosynthesis	2 (0.01%)	2 (0.01%)	0.443584	0.959982	ko00073	Unigene23506_T, Unigene2354_T
141	Indole alkaloid biosynthesis	2 (0.01%)	2 (0.01%)	0.443584	0.959982	ko00901	Unigene37379_T, Unigene37527_T
142	Pertussis	150 (0.63%)	223 (0.62%)	0.44775	0.959982	ko05133	Unigene328_T, Unigene1423_T, Unigene4313_T, Unigene5601_T, Unigene6193_T, Unigene6494_T, Unigene8665_T, Unigene16970_T, Unigene21799_T, Unigene35471_T, Unigene41624_T, Unigene43629_T, Unigene43836_T, Unigene43837_T, Unigene43840_T, Unigene48773_T, Unigene57717_T, Unigene67986_T, Unigene69830_T, Unigene91419_T, Unigene98048_T, Unigene1557_T, Unigene1559_T, Unigene2078_T, Unigene3104_T, Unigene1666…
143	Fatty acid elongation	47 (0.2%)	69 (0.19%)	0.450285	0.959982	ko00062	Unigene15687_T, Unigene19428_T, Unigene20526_T, Unigene27929_T, Unigene59883_T, Unigene78570_T, Unigene83348_T, Unigene90610_T, Unigene117208_T, Unigene16409_T, Unigene19957_T, Unigene24723_T, Unigene24942_T, Unigene26066_T, Unigene45051_T, Unigene49704_T, Unigene58705_T, Unigene69574_T, Unigene76406_T, Unigene100389_T, Unigene47128_T, Unigene2800_T, Unigene2996_T, Unigene3145_T, Unigene3186_T, U…
144	Proteasome	47 (0.2%)	69 (0.19%)	0.450285	0.959982	ko03050	Unigene2973_T, Unigene16720_T, Unigene39186_T, Unigene39897_T, Unigene45848_T, Unigene59865_T, Unigene63409_T, Unigene113832_T, Unigene23726_T, Unigene27558_T, Unigene49197_T, Unigene57327_T, Unigene84123_T, Unigene121111_T, Unigene121112_T, Unigene35686_T, Unigene35903_T, Unigene46335_T, Unigene46963_T, Unigene67847_T, Unigene70424_T, Unigene6796_T, Unigene35330_T, Unigene26618_T, Unigene37868_T…
145	Vasopressin-regulated water reabsorption	135 (0.57%)	201 (0.56%)	0.465686	0.978936	ko04962	Unigene4179_T, Unigene21773_T, Unigene21776_T, Unigene21777_T, Unigene21779_T, Unigene21780_T, Unigene21781_T, Unigene21782_T, Unigene22311_T, Unigene22312_T, Unigene22313_T, Unigene25123_T, Unigene27797_T, Unigene36261_T, Unigene40760_T, Unigene44613_T, Unigene57824_T, Unigene59769_T, Unigene60084_T, Unigene72431_T, Unigene108487_T, Unigene116716_T, Unigene1804_T, Unigene6234_T, Unigene6607_T, U…
146	Cell cycle - yeast	173 (0.72%)	258 (0.72%)	0.467744	0.978936	ko04111	Unigene261_T, Unigene262_T, Unigene426_T, Unigene3749_T, Unigene14005_T, Unigene16937_T, Unigene23004_T, Unigene23012_T, Unigene24232_T, Unigene44651_T, Unigene44652_T, Unigene45372_T, Unigene47824_T, Unigene48752_T, Unigene48856_T, Unigene58956_T, Unigene64085_T, Unigene72725_T, Unigene113864_T, Unigene425_T, Unigene1571_T, Unigene2232_T, Unigene6070_T, Unigene20237_T, Unigene23103_T, Unigene231…
147	Glioma	201 (0.84%)	300 (0.84%)	0.468741	0.978936	ko05214	Unigene257_T, Unigene258_T, Unigene260_T, Unigene1599_T, Unigene2114_T, Unigene3839_T, Unigene6193_T, Unigene6793_T, Unigene15052_T, Unigene15286_T, Unigene15376_T, Unigene16998_T, Unigene22483_T, Unigene22956_T, Unigene24910_T, Unigene38848_T, Unigene39040_T, Unigene41631_T, Unigene43629_T, Unigene44235_T, Unigene44661_T, Unigene45953_T, Unigene47993_T, Unigene57880_T, Unigene58663_T, Unigene698…
148	MAPK signaling pathway - fly	48 (0.2%)	71 (0.2%)	0.484274	0.993972	ko04013	Unigene2114_T, Unigene6933_T, Unigene22483_T, Unigene28191_T, Unigene37678_T, Unigene38848_T, Unigene58764_T, Unigene126773_T, Unigene126774_T, Unigene1428_T, Unigene1441_T, Unigene3105_T, Unigene15072_T, Unigene15862_T, Unigene20227_T, Unigene24714_T, Unigene32147_T, Unigene57911_T, Unigene72421_T, Unigene95365_T, Unigene105154_T, Unigene123211_T, Unigene49225_T, Unigene94361_T, Unigene788_T, Un…
149	Fructose and mannose metabolism	86 (0.36%)	128 (0.36%)	0.485509	0.993972	ko00051	Unigene16184_T, Unigene16391_T, Unigene22517_T, Unigene22518_T, Unigene39087_T, Unigene45997_T, Unigene47318_T, Unigene64921_T, Unigene81320_T, Unigene114221_T, Unigene120864_T, Unigene126174_T, Unigene1075_T, Unigene1115_T, Unigene3251_T, Unigene5053_T, Unigene14861_T, Unigene15933_T, Unigene23743_T, Unigene23744_T, Unigene25801_T, Unigene37448_T, Unigene37687_T, Unigene37733_T, Unigene44320_T, …
150	Starch and sucrose metabolism	114 (0.48%)	170 (0.47%)	0.485654	0.993972	ko00500	Unigene8242_T, Unigene16324_T, Unigene21695_T, Unigene24379_T, Unigene37792_T, Unigene38140_T, Unigene53778_T, Unigene67458_T, Unigene67459_T, Unigene113344_T, Unigene679_T, Unigene1075_T, Unigene1371_T, Unigene1397_T, Unigene1398_T, Unigene2906_T, Unigene3251_T, Unigene5429_T, Unigene6008_T, Unigene12760_T, Unigene16685_T, Unigene17164_T, Unigene17232_T, Unigene23165_T, Unigene24954_T, Unigene26…
151	Measles	287 (1.2%)	430 (1.2%)	0.497744	1	ko05162	Unigene394_T, Unigene395_T, Unigene3839_T, Unigene5867_T, Unigene5972_T, Unigene11594_T, Unigene13878_T, Unigene15735_T, Unigene16167_T, Unigene17048_T, Unigene21669_T, Unigene22956_T, Unigene23065_T, Unigene28007_T, Unigene30730_T, Unigene36337_T, Unigene37428_T, Unigene37432_T, Unigene37721_T, Unigene37746_T, Unigene38572_T, Unigene38907_T, Unigene44661_T, Unigene45415_T, Unigene49965_T, Unigen…
152	HTLV-I infection	550 (2.3%)	825 (2.3%)	0.500709	1	ko05166	Unigene426_T, Unigene784_T, Unigene927_T, Unigene957_T, Unigene1099_T, Unigene1599_T, Unigene2114_T, Unigene3839_T, Unigene5867_T, Unigene13696_T, Unigene15306_T, Unigene15648_T, Unigene15881_T, Unigene15920_T, Unigene15951_T, Unigene16253_T, Unigene16562_T, Unigene16937_T, Unigene17431_T, Unigene21750_T, Unigene21751_T, Unigene21753_T, Unigene21755_T, Unigene21756_T, Unigene21758_T, Unigene22311…
153	RNA degradation	193 (0.81%)	289 (0.81%)	0.501794	1	ko03018	Unigene436_T, Unigene941_T, Unigene943_T, Unigene1243_T, Unigene3537_T, Unigene4179_T, Unigene5661_T, Unigene15005_T, Unigene15607_T, Unigene16597_T, Unigene22661_T, Unigene23189_T, Unigene23781_T, Unigene24479_T, Unigene24506_T, Unigene25159_T, Unigene27370_T, Unigene37470_T, Unigene46327_T, Unigene46463_T, Unigene49105_T, Unigene59122_T, Unigene59444_T, Unigene59504_T, Unigene60184_T, Unigene60…
154	Glycine, serine and threonine metabolism	101 (0.42%)	151 (0.42%)	0.508611	1	ko00260	Unigene3299_T, Unigene25465_T, Unigene28470_T, Unigene35862_T, Unigene37368_T, Unigene37592_T, Unigene38620_T, Unigene47442_T, Unigene48079_T, Unigene57697_T, Unigene60320_T, Unigene121017_T, Unigene123316_T, Unigene305_T, Unigene6766_T, Unigene17129_T, Unigene21994_T, Unigene23743_T, Unigene23744_T, Unigene23771_T, Unigene25157_T, Unigene37665_T, Unigene44195_T, Unigene44243_T, Unigene44839_T, U…
155	Pancreatic cancer	172 (0.72%)	258 (0.72%)	0.52055	1	ko05212	Unigene257_T, Unigene258_T, Unigene260_T, Unigene1099_T, Unigene1599_T, Unigene2114_T, Unigene3839_T, Unigene4580_T, Unigene5976_T, Unigene14835_T, Unigene15951_T, Unigene22483_T, Unigene22494_T, Unigene22956_T, Unigene23065_T, Unigene44235_T, Unigene44661_T, Unigene44792_T, Unigene45415_T, Unigene57880_T, Unigene58663_T, Unigene59474_T, Unigene96485_T, Unigene96486_T, Unigene113559_T, Unigene636…
156	Staphylococcus aureus infection	146 (0.61%)	219 (0.61%)	0.523726	1	ko05150	Unigene328_T, Unigene1423_T, Unigene1492_T, Unigene2221_T, Unigene5601_T, Unigene13702_T, Unigene15321_T, Unigene20389_T, Unigene21799_T, Unigene24307_T, Unigene29233_T, Unigene36621_T, Unigene38469_T, Unigene43758_T, Unigene57717_T, Unigene63546_T, Unigene63870_T, Unigene67879_T, Unigene67986_T, Unigene86635_T, Unigene644_T, Unigene1493_T, Unigene2463_T, Unigene14155_T, Unigene16670_T, Unigene17…
157	Glycosaminoglycan biosynthesis - keratan sulfate	29 (0.12%)	43 (0.12%)	0.525089	1	ko00533	Unigene15969_T, Unigene4260_T, Unigene7979_T, Unigene15692_T, Unigene17165_T, Unigene26713_T, Unigene38984_T, Unigene45849_T, Unigene45850_T, Unigene60049_T, Unigene113800_T, Unigene126456_T, Unigene126457_T, Unigene20072_T, Unigene25619_T, Unigene17087_T, Unigene60956_T, Unigene67300_T, Unigene120480_T, Unigene38677_T, Unigene51891_T, Unigene58028_T, Unigene60191_T, Unigene22859_T, Unigene113892…
158	Glycosphingolipid biosynthesis - ganglio series	29 (0.12%)	43 (0.12%)	0.525089	1	ko00604	Unigene37470_T, Unigene59122_T, Unigene2819_T, Unigene3397_T, Unigene49794_T, Unigene58531_T, Unigene64697_T, Unigene76619_T, Unigene76620_T, Unigene76621_T, Unigene123284_T, Unigene123285_T, Unigene3030_T, Unigene17099_T, Unigene24756_T, Unigene123283_T, Unigene14717_T, Unigene21246_T, Unigene25619_T, Unigene26834_T, Unigene72323_T, Unigene6427_T, Unigene60191_T, Unigene76472_T, Unigene76622_T, …
159	Oocyte meiosis	251 (1.05%)	377 (1.05%)	0.528245	1	ko04114	Unigene426_T, Unigene771_T, Unigene1431_T, Unigene1851_T, Unigene2442_T, Unigene6193_T, Unigene13696_T, Unigene13765_T, Unigene15286_T, Unigene15306_T, Unigene15376_T, Unigene16998_T, Unigene22311_T, Unigene22312_T, Unigene22313_T, Unigene23004_T, Unigene24232_T, Unigene28606_T, Unigene37878_T, Unigene38224_T, Unigene40760_T, Unigene41631_T, Unigene43629_T, Unigene43836_T, Unigene43837_T, Unigene…
160	GABAergic synapse	249 (1.04%)	374 (1.04%)	0.528441	1	ko04727	Unigene743_T, Unigene744_T, Unigene1976_T, Unigene3814_T, Unigene6494_T, Unigene6793_T, Unigene17272_T, Unigene17338_T, Unigene17394_T, Unigene22311_T, Unigene22312_T, Unigene22313_T, Unigene27457_T, Unigene28081_T, Unigene37805_T, Unigene37965_T, Unigene38383_T, Unigene40517_T, Unigene40760_T, Unigene43707_T, Unigene43711_T, Unigene43713_T, Unigene44876_T, Unigene45049_T, Unigene47993_T, Unigene…
161	VEGF signaling pathway	233 (0.98%)	350 (0.98%)	0.530087	1	ko04370	Unigene169_T, Unigene172_T, Unigene173_T, Unigene177_T, Unigene257_T, Unigene258_T, Unigene260_T, Unigene1651_T, Unigene1652_T, Unigene2114_T, Unigene2935_T, Unigene3839_T, Unigene5112_T, Unigene6793_T, Unigene13696_T, Unigene15306_T, Unigene22212_T, Unigene22956_T, Unigene37895_T, Unigene37902_T, Unigene43629_T, Unigene43836_T, Unigene43837_T, Unigene43840_T, Unigene44661_T, Unigene44818_T, Unig…
162	Lysine biosynthesis	11 (0.05%)	16 (0.04%)	0.544737	1	ko00300	Unigene123048_T, Unigene60614_T, Unigene37704_T, Unigene39728_T, Unigene38783_T, Unigene114357_T, Unigene59265_T, Unigene41527_T, Unigene41970_T, Unigene70876_T, Unigene95819_T
163	Pathogenic Escherichia coli infection	210 (0.88%)	316 (0.88%)	0.548511	1	ko05130	Unigene1078_T, Unigene4313_T, Unigene6379_T, Unigene6793_T, Unigene14237_T, Unigene16033_T, Unigene16182_T, Unigene16394_T, Unigene16469_T, Unigene20389_T, Unigene24148_T, Unigene24636_T, Unigene29551_T, Unigene36085_T, Unigene37432_T, Unigene37878_T, Unigene38668_T, Unigene38848_T, Unigene47993_T, Unigene63376_T, Unigene64757_T, Unigene69918_T, Unigene91420_T, Unigene98763_T, Unigene100606_T, Un…
164	Phototransduction - fly	115 (0.48%)	173 (0.48%)	0.54991	1	ko04745	Unigene1374_T, Unigene6193_T, Unigene6793_T, Unigene14237_T, Unigene15286_T, Unigene15376_T, Unigene16998_T, Unigene24677_T, Unigene41631_T, Unigene43629_T, Unigene47993_T, Unigene69830_T, Unigene100606_T, Unigene16298_T, Unigene16928_T, Unigene19663_T, Unigene24811_T, Unigene27761_T, Unigene38151_T, Unigene39851_T, Unigene43727_T, Unigene43731_T, Unigene43733_T, Unigene50108_T, Unigene53005_T, U…
165	p53 signaling pathway	196 (0.82%)	295 (0.82%)	0.550843	1	ko04115	Unigene1063_T, Unigene1064_T, Unigene1065_T, Unigene1601_T, Unigene4493_T, Unigene4900_T, Unigene5848_T, Unigene15735_T, Unigene16202_T, Unigene19583_T, Unigene23579_T, Unigene23938_T, Unigene23983_T, Unigene23984_T, Unigene24336_T, Unigene24472_T, Unigene25881_T, Unigene32387_T, Unigene38907_T, Unigene39040_T, Unigene44192_T, Unigene45985_T, Unigene47152_T, Unigene51740_T, Unigene64085_T, Unigen…
166	Influenza A	406 (1.7%)	611 (1.7%)	0.551423	1	ko05164	Unigene257_T, Unigene258_T, Unigene260_T, Unigene328_T, Unigene1099_T, Unigene1492_T, Unigene2352_T, Unigene3839_T, Unigene6097_T, Unigene6793_T, Unigene10538_T, Unigene14237_T, Unigene16167_T, Unigene16970_T, Unigene22608_T, Unigene22956_T, Unigene23142_T, Unigene24307_T, Unigene24636_T, Unigene36842_T, Unigene36945_T, Unigene37428_T, Unigene37721_T, Unigene37746_T, Unigene38083_T, Unigene38469_…
167	SNARE interactions in vesicular transport	46 (0.19%)	69 (0.19%)	0.551827	1	ko04130	Unigene10314_T, Unigene27831_T, Unigene57714_T, Unigene67393_T, Unigene3679_T, Unigene11918_T, Unigene13686_T, Unigene13688_T, Unigene16283_T, Unigene16314_T, Unigene24207_T, Unigene28361_T, Unigene38044_T, Unigene38810_T, Unigene41759_T, Unigene48512_T, Unigene57539_T, Unigene69602_T, Unigene72413_T, Unigene76653_T, Unigene76654_T, Unigene120804_T, Unigene120805_T, Unigene2487_T, Unigene5104_T, …
168	Basal transcription factors	103 (0.43%)	155 (0.43%)	0.553471	1	ko03022	Unigene2854_T, Unigene5848_T, Unigene13332_T, Unigene14239_T, Unigene39037_T, Unigene41432_T, Unigene49914_T, Unigene57670_T, Unigene60572_T, Unigene60739_T, Unigene68348_T, Unigene113904_T, Unigene121106_T, Unigene126402_T, Unigene3467_T, Unigene16914_T, Unigene20391_T, Unigene24320_T, Unigene28077_T, Unigene47090_T, Unigene54944_T, Unigene111764_T, Unigene120668_T, Unigene125925_T, Unigene16811…
169	Systemic lupus erythematosus	178 (0.75%)	268 (0.75%)	0.554195	1	ko05322	Unigene328_T, Unigene1238_T, Unigene1423_T, Unigene5393_T, Unigene5560_T, Unigene5601_T, Unigene16089_T, Unigene21799_T, Unigene22363_T, Unigene24307_T, Unigene37825_T, Unigene37863_T, Unigene38070_T, Unigene38469_T, Unigene45527_T, Unigene48728_T, Unigene57717_T, Unigene59762_T, Unigene59982_T, Unigene63546_T, Unigene67986_T, Unigene86635_T, Unigene96072_T, Unigene644_T, Unigene1239_T, Unigene24…
170	Retinol metabolism	81 (0.34%)	122 (0.34%)	0.561777	1	ko00830	Unigene1171_T, Unigene3827_T, Unigene44613_T, Unigene67458_T, Unigene67459_T, Unigene91074_T, Unigene114624_T, Unigene116369_T, Unigene13858_T, Unigene16404_T, Unigene23441_T, Unigene23442_T, Unigene24368_T, Unigene29346_T, Unigene29991_T, Unigene36296_T, Unigene43701_T, Unigene48579_T, Unigene48986_T, Unigene57258_T, Unigene58734_T, Unigene92005_T, Unigene96785_T, Unigene116835_T, Unigene47759_T…
171	Renin-angiotensin system	30 (0.13%)	45 (0.13%)	0.565903	1	ko04614	Unigene2818_T, Unigene37854_T, Unigene318_T, Unigene319_T, Unigene2022_T, Unigene15061_T, Unigene36326_T, Unigene45268_T, Unigene53042_T, Unigene123491_T, Unigene37643_T, Unigene45549_T, Unigene84104_T, Unigene29976_T, Unigene5564_T, Unigene47444_T, Unigene58746_T, Unigene83663_T, Unigene3627_T, Unigene59684_T, Unigene117123_T, Unigene41338_T, Unigene117429_T, Unigene6652_T, Unigene33962_T, Unige…
172	GnRH signaling pathway	280 (1.17%)	422 (1.18%)	0.566586	1	ko04912	Unigene257_T, Unigene258_T, Unigene260_T, Unigene1431_T, Unigene2114_T, Unigene2935_T, Unigene3814_T, Unigene5972_T, Unigene6193_T, Unigene6793_T, Unigene15070_T, Unigene15286_T, Unigene15376_T, Unigene15648_T, Unigene16998_T, Unigene22311_T, Unigene22312_T, Unigene22313_T, Unigene22483_T, Unigene38848_T, Unigene40760_T, Unigene41631_T, Unigene43629_T, Unigene43836_T, Unigene43837_T, Unigene43840…
173	Dopaminergic synapse	371 (1.55%)	559 (1.56%)	0.56676	1	ko04728	Unigene1431_T, Unigene2521_T, Unigene6193_T, Unigene6494_T, Unigene6793_T, Unigene13696_T, Unigene15286_T, Unigene15306_T, Unigene15376_T, Unigene15648_T, Unigene15866_T, Unigene16998_T, Unigene17272_T, Unigene17394_T, Unigene21916_T, Unigene22311_T, Unigene22312_T, Unigene22313_T, Unigene27555_T, Unigene28470_T, Unigene38424_T, Unigene40517_T, Unigene41631_T, Unigene43629_T, Unigene43707_T, Unig…
174	Caffeine metabolism	5 (0.02%)	7 (0.02%)	0.569167	1	ko00232	Unigene48468_T, Unigene45677_T, Unigene44319_T, Unigene61664_T, Unigene65207_T
175	Phenylalanine metabolism	22 (0.09%)	33 (0.09%)	0.577838	1	ko00360	Unigene7098_T, Unigene15758_T, Unigene26175_T, Unigene28470_T, Unigene1729_T, Unigene4329_T, Unigene24410_T, Unigene25864_T, Unigene27653_T, Unigene44195_T, Unigene60967_T, Unigene107413_T, Unigene23874_T, Unigene8078_T, Unigene25184_T, Unigene27438_T, Unigene38405_T, Unigene44197_T, Unigene37711_T, Unigene34791_T, Unigene37507_T, Unigene67505_T
176	Homologous recombination	78 (0.33%)	118 (0.33%)	0.588404	1	ko03440	Unigene35862_T, Unigene38620_T, Unigene44792_T, Unigene49764_T, Unigene57697_T, Unigene1393_T, Unigene4047_T, Unigene4198_T, Unigene15444_T, Unigene17478_T, Unigene18605_T, Unigene35577_T, Unigene37443_T, Unigene38174_T, Unigene45335_T, Unigene46497_T, Unigene57904_T, Unigene71474_T, Unigene114523_T, Unigene3240_T, Unigene23922_T, Unigene59253_T, Unigene6602_T, Unigene26755_T, Unigene41371_T, Uni…
177	Glucosinolate biosynthesis	3 (0.01%)	4 (0.01%)	0.591453	1	ko00966	Unigene87783_T, Unigene19213_T, Unigene58492_T
178	Nitrotoluene degradation	3 (0.01%)	4 (0.01%)	0.591453	1	ko00633	Unigene48468_T, Unigene45677_T, Unigene61664_T
179	Arginine and proline metabolism	162 (0.68%)	245 (0.68%)	0.592822	1	ko00330	Unigene1170_T, Unigene1171_T, Unigene1282_T, Unigene1283_T, Unigene2454_T, Unigene2455_T, Unigene3299_T, Unigene3904_T, Unigene13811_T, Unigene14159_T, Unigene15758_T, Unigene16880_T, Unigene25465_T, Unigene26175_T, Unigene28470_T, Unigene37535_T, Unigene45363_T, Unigene47592_T, Unigene47623_T, Unigene48505_T, Unigene50347_T, Unigene60149_T, Unigene65273_T, Unigene70066_T, Unigene76361_T, Unigene…
180	Toll-like receptor signaling pathway	195 (0.82%)	295 (0.82%)	0.599251	1	ko04620	Unigene394_T, Unigene395_T, Unigene1099_T, Unigene1238_T, Unigene3839_T, Unigene4900_T, Unigene17051_T, Unigene22589_T, Unigene22956_T, Unigene23065_T, Unigene23983_T, Unigene23984_T, Unigene25881_T, Unigene43836_T, Unigene43837_T, Unigene43840_T, Unigene44661_T, Unigene46330_T, Unigene48773_T, Unigene57880_T, Unigene58663_T, Unigene64600_T, Unigene96485_T, Unigene96486_T, Unigene105211_T, Unigen…
181	Folate biosynthesis	33 (0.14%)	50 (0.14%)	0.600931	1	ko00790	Unigene1758_T, Unigene5828_T, Unigene6754_T, Unigene17164_T, Unigene26169_T, Unigene32355_T, Unigene36792_T, Unigene38117_T, Unigene47180_T, Unigene87783_T, Unigene91454_T, Unigene92395_T, Unigene126590_T, Unigene16013_T, Unigene15194_T, Unigene45648_T, Unigene1847_T, Unigene2797_T, Unigene19213_T, Unigene95468_T, Unigene76403_T, Unigene72364_T, Unigene116627_T, Unigene23377_T, Unigene57664_T, Un…
182	Cholinergic synapse	289 (1.21%)	437 (1.22%)	0.604741	1	ko04725	Unigene1431_T, Unigene2114_T, Unigene3814_T, Unigene3839_T, Unigene6494_T, Unigene6793_T, Unigene15286_T, Unigene15376_T, Unigene15648_T, Unigene16998_T, Unigene17272_T, Unigene17394_T, Unigene17453_T, Unigene18151_T, Unigene22311_T, Unigene22312_T, Unigene22313_T, Unigene22956_T, Unigene37432_T, Unigene38170_T, Unigene40517_T, Unigene40760_T, Unigene41631_T, Unigene43707_T, Unigene43711_T, Unige…
183	MAPK signaling pathway	750 (3.14%)	1132 (3.16%)	0.613101	1	ko04010	Unigene257_T, Unigene258_T, Unigene260_T, Unigene990_T, Unigene991_T, Unigene992_T, Unigene993_T, Unigene1099_T, Unigene1486_T, Unigene1612_T, Unigene2114_T, Unigene2442_T, Unigene2935_T, Unigene3814_T, Unigene3953_T, Unigene5195_T, Unigene6793_T, Unigene6933_T, Unigene13696_T, Unigene15306_T, Unigene15580_T, Unigene15648_T, Unigene15951_T, Unigene16276_T, Unigene16535_T, Unigene20078_T, Unigene2…
184	African trypanosomiasis	75 (0.31%)	114 (0.32%)	0.615506	1	ko05143	Unigene6793_T, Unigene11594_T, Unigene37854_T, Unigene47993_T, Unigene578_T, Unigene6117_T, Unigene19093_T, Unigene22603_T, Unigene39851_T, Unigene44451_T, Unigene45407_T, Unigene48926_T, Unigene53005_T, Unigene55410_T, Unigene59813_T, Unigene63119_T, Unigene65060_T, Unigene68868_T, Unigene91825_T, Unigene116759_T, Unigene120976_T, Unigene120977_T, Unigene872_T, Unigene874_T, Unigene22505_T, Unig…
185	Various types of N-glycan biosynthesis	63 (0.26%)	96 (0.27%)	0.626369	1	ko00513	Unigene5037_T, Unigene24216_T, Unigene37298_T, Unigene59143_T, Unigene83487_T, Unigene96080_T, Unigene5277_T, Unigene6065_T, Unigene6497_T, Unigene14746_T, Unigene17047_T, Unigene17963_T, Unigene25132_T, Unigene25155_T, Unigene59085_T, Unigene59260_T, Unigene87502_T, Unigene92672_T, Unigene15667_T, Unigene17109_T, Unigene19544_T, Unigene20018_T, Unigene45369_T, Unigene91713_T, Unigene92594_T, Uni…
186	Pantothenate and CoA biosynthesis	55 (0.23%)	84 (0.23%)	0.635333	1	ko00770	Unigene341_T, Unigene342_T, Unigene343_T, Unigene36500_T, Unigene48714_T, Unigene65413_T, Unigene70983_T, Unigene344_T, Unigene3253_T, Unigene3855_T, Unigene5429_T, Unigene16630_T, Unigene22250_T, Unigene45626_T, Unigene49208_T, Unigene60953_T, Unigene69580_T, Unigene71401_T, Unigene87783_T, Unigene116273_T, Unigene21665_T, Unigene22251_T, Unigene25165_T, Unigene25627_T, Unigene28260_T, Unigene77…
187	D-Glutamine and D-glutamate metabolism	6 (0.03%)	9 (0.03%)	0.648742	1	ko00471	Unigene368_T, Unigene369_T, Unigene59807_T, Unigene66953_T, Unigene367_T, Unigene366_T
188	Betalain biosynthesis	6 (0.03%)	9 (0.03%)	0.648742	1	ko00965	Unigene1729_T, Unigene105282_T, Unigene35460_T, Unigene15733_T, Unigene37681_T, Unigene70211_T
189	Lipoic acid metabolism	15 (0.06%)	23 (0.06%)	0.648924	1	ko00785	Unigene60634_T, Unigene23203_T, Unigene24921_T, Unigene44580_T, Unigene24249_T, Unigene71294_T, Unigene38979_T, Unigene129375_T, Unigene59950_T, Unigene3557_T, Unigene41222_T, Unigene65363_T, Unigene65364_T, Unigene65365_T, Unigene19695_T
190	Sulfur metabolism	28 (0.12%)	43 (0.12%)	0.649313	1	ko00920	Unigene1352_T, Unigene1353_T, Unigene57865_T, Unigene3789_T, Unigene25801_T, Unigene27421_T, Unigene37733_T, Unigene38806_T, Unigene1862_T, Unigene3277_T, Unigene15700_T, Unigene14175_T, Unigene13402_T, Unigene17378_T, Unigene19296_T, Unigene23793_T, Unigene70927_T, Unigene13574_T, Unigene49450_T, Unigene1354_T, Unigene16604_T, Unigene36029_T, Unigene62700_T, Unigene116337_T, Unigene2754_T, Unige…
191	Nicotine addiction	118 (0.49%)	180 (0.5%)	0.649919	1	ko05033	Unigene15866_T, Unigene27457_T, Unigene38170_T, Unigene40517_T, Unigene43707_T, Unigene43711_T, Unigene43713_T, Unigene44876_T, Unigene48629_T, Unigene70518_T, Unigene70521_T, Unigene70523_T, Unigene70525_T, Unigene72506_T, Unigene83925_T, Unigene83926_T, Unigene117277_T, Unigene1220_T, Unigene3510_T, Unigene4306_T, Unigene14279_T, Unigene16672_T, Unigene20444_T, Unigene22943_T, Unigene23108_T, U…
192	Amyotrophic lateral sclerosis (ALS)	178 (0.75%)	271 (0.76%)	0.652781	1	ko05014	Unigene4607_T, Unigene5848_T, Unigene13646_T, Unigene13696_T, Unigene13884_T, Unigene15306_T, Unigene22275_T, Unigene22278_T, Unigene24226_T, Unigene37792_T, Unigene43629_T, Unigene43836_T, Unigene43837_T, Unigene43840_T, Unigene49563_T, Unigene49994_T, Unigene51740_T, Unigene59165_T, Unigene59904_T, Unigene60945_T, Unigene69706_T, Unigene69707_T, Unigene70518_T, Unigene70523_T, Unigene83925_T, U…
193	Protein digestion and absorption	328 (1.37%)	498 (1.39%)	0.656994	1	ko04974	Unigene2818_T, Unigene4216_T, Unigene15582_T, Unigene16767_T, Unigene21510_T, Unigene22639_T, Unigene22799_T, Unigene24097_T, Unigene24267_T, Unigene32587_T, Unigene37653_T, Unigene38749_T, Unigene43613_T, Unigene43614_T, Unigene43620_T, Unigene43621_T, Unigene43622_T, Unigene43623_T, Unigene43842_T, Unigene43843_T, Unigene43845_T, Unigene43846_T, Unigene43938_T, Unigene43939_T, Unigene43940_T, U…
194	Biosynthesis of ansamycins	1 (0%)	1 (0%)	0.666025	1	ko01051	Unigene15607_T
195	Dioxin degradation	1 (0%)	1 (0%)	0.666025	1	ko00621	Unigene38140_T
196	Progesterone-mediated oocyte maturation	204 (0.85%)	311 (0.87%)	0.671488	1	ko04914	Unigene257_T, Unigene258_T, Unigene260_T, Unigene426_T, Unigene771_T, Unigene2114_T, Unigene2442_T, Unigene3616_T, Unigene3839_T, Unigene6494_T, Unigene13631_T, Unigene22311_T, Unigene22312_T, Unigene22313_T, Unigene22956_T, Unigene23004_T, Unigene38224_T, Unigene40760_T, Unigene43836_T, Unigene43837_T, Unigene43840_T, Unigene44661_T, Unigene47824_T, Unigene48752_T, Unigene52101_T, Unigene57880_T…
197	Isoquinoline alkaloid biosynthesis	11 (0.05%)	17 (0.05%)	0.671884	1	ko00950	Unigene28470_T, Unigene1729_T, Unigene44195_T, Unigene60967_T, Unigene107413_T, Unigene8078_T, Unigene25184_T, Unigene38405_T, Unigene44197_T, Unigene37507_T, Unigene67505_T
198	Hepatitis C	235 (0.98%)	358 (1%)	0.673011	1	ko05160	Unigene257_T, Unigene258_T, Unigene260_T, Unigene1099_T, Unigene2114_T, Unigene3839_T, Unigene6379_T, Unigene10955_T, Unigene16167_T, Unigene16420_T, Unigene17359_T, Unigene22483_T, Unigene22589_T, Unigene22956_T, Unigene23065_T, Unigene24076_T, Unigene37721_T, Unigene38201_T, Unigene38848_T, Unigene43836_T, Unigene43837_T, Unigene43840_T, Unigene44235_T, Unigene44661_T, Unigene45415_T, Unigene46…
199	Protein export	33 (0.14%)	51 (0.14%)	0.67319	1	ko03060	Unigene37369_T, Unigene59660_T, Unigene60749_T, Unigene70413_T, Unigene71236_T, Unigene83344_T, Unigene83345_T, Unigene1151_T, Unigene27354_T, Unigene37618_T, Unigene65010_T, Unigene1256_T, Unigene49862_T, Unigene49996_T, Unigene1152_T, Unigene1153_T, Unigene24810_T, Unigene27754_T, Unigene91681_T, Unigene105086_T, Unigene4450_T, Unigene13721_T, Unigene24382_T, Unigene37146_T, Unigene60228_T, Uni…
200	Primary bile acid biosynthesis	33 (0.14%)	51 (0.14%)	0.67319	1	ko00120	Unigene6693_T, Unigene23649_T, Unigene58269_T, Unigene70691_T, Unigene6562_T, Unigene9246_T, Unigene49704_T, Unigene70006_T, Unigene70245_T, Unigene126141_T, Unigene3273_T, Unigene3274_T, Unigene17245_T, Unigene38273_T, Unigene126654_T, Unigene12676_T, Unigene38145_T, Unigene72445_T, Unigene72450_T, Unigene100029_T, Unigene30034_T, Unigene37437_T, Unigene65049_T, Unigene67138_T, Unigene67139_T, U…
201	Oxidative phosphorylation	163 (0.68%)	249 (0.69%)	0.67586	1	ko00190	Unigene228_T, Unigene229_T, Unigene230_T, Unigene231_T, Unigene234_T, Unigene235_T, Unigene15517_T, Unigene15532_T, Unigene16138_T, Unigene16288_T, Unigene17224_T, Unigene21298_T, Unigene36109_T, Unigene36885_T, Unigene37909_T, Unigene48479_T, Unigene56140_T, Unigene84113_T, Unigene236_T, Unigene368_T, Unigene369_T, Unigene1849_T, Unigene4963_T, Unigene5016_T, Unigene5289_T, Unigene14748_T, Unige…
202	Carbohydrate digestion and absorption	134 (0.56%)	205 (0.57%)	0.676202	1	ko04973	Unigene3839_T, Unigene6793_T, Unigene22639_T, Unigene22956_T, Unigene44661_T, Unigene47993_T, Unigene57880_T, Unigene58663_T, Unigene62523_T, Unigene70380_T, Unigene96485_T, Unigene96486_T, Unigene105007_T, Unigene105008_T, Unigene113344_T, Unigene679_T, Unigene1075_T, Unigene3251_T, Unigene3631_T, Unigene6008_T, Unigene6203_T, Unigene12760_T, Unigene15771_T, Unigene19850_T, Unigene22638_T, Unige…
203	Bisphenol degradation	4 (0.02%)	6 (0.02%)	0.679126	1	ko00363	Unigene23743_T, Unigene23744_T, Unigene34539_T, Unigene51943_T
204	alpha-Linolenic acid metabolism	42 (0.18%)	65 (0.18%)	0.685271	1	ko00592	Unigene2935_T, Unigene6119_T, Unigene44818_T, Unigene45452_T, Unigene76455_T, Unigene95713_T, Unigene5868_T, Unigene20150_T, Unigene36665_T, Unigene39083_T, Unigene44817_T, Unigene60468_T, Unigene70399_T, Unigene72900_T, Unigene84758_T, Unigene117533_T, Unigene119557_T, Unigene121083_T, Unigene15902_T, Unigene44268_T, Unigene5802_T, Unigene31867_T, Unigene58150_T, Unigene59963_T, Unigene60136_T, …
205	Nicotinate and nicotinamide metabolism	76 (0.32%)	117 (0.33%)	0.68589	1	ko00760	Unigene16194_T, Unigene18317_T, Unigene20321_T, Unigene22673_T, Unigene22674_T, Unigene22675_T, Unigene35991_T, Unigene37954_T, Unigene38915_T, Unigene101108_T, Unigene108526_T, Unigene114_T, Unigene115_T, Unigene116_T, Unigene117_T, Unigene119_T, Unigene120_T, Unigene121_T, Unigene5429_T, Unigene17731_T, Unigene24913_T, Unigene45626_T, Unigene57700_T, Unigene60441_T, Unigene60492_T, Unigene66705…
206	Glycosphingolipid biosynthesis - globo series	16 (0.07%)	25 (0.07%)	0.693216	1	ko00603	Unigene20397_T, Unigene37470_T, Unigene38163_T, Unigene59122_T, Unigene3397_T, Unigene24756_T, Unigene25619_T, Unigene123274_T, Unigene60191_T, Unigene27039_T, Unigene41825_T, Unigene111978_T, Unigene125204_T, Unigene3165_T, Unigene60499_T, Unigene112633_T
207	Focal adhesion	828 (3.47%)	1255 (3.5%)	0.695592	1	ko04510	Unigene169_T, Unigene172_T, Unigene173_T, Unigene177_T, Unigene257_T, Unigene258_T, Unigene260_T, Unigene552_T, Unigene602_T, Unigene784_T, Unigene981_T, Unigene1078_T, Unigene1138_T, Unigene1601_T, Unigene1651_T, Unigene1652_T, Unigene1909_T, Unigene3609_T, Unigene3708_T, Unigene3839_T, Unigene3953_T, Unigene4313_T, Unigene4580_T, Unigene5560_T, Unigene6793_T, Unigene13368_T, Unigene14237_T, Uni…
208	Drug metabolism - other enzymes	83 (0.35%)	128 (0.36%)	0.699817	1	ko00983	Unigene3827_T, Unigene16324_T, Unigene24379_T, Unigene36500_T, Unigene48714_T, Unigene67458_T, Unigene67459_T, Unigene114624_T, Unigene116369_T, Unigene3855_T, Unigene6230_T, Unigene39023_T, Unigene44357_T, Unigene45558_T, Unigene46815_T, Unigene48468_T, Unigene49208_T, Unigene58002_T, Unigene58734_T, Unigene60953_T, Unigene69580_T, Unigene75973_T, Unigene14772_T, Unigene21665_T, Unigene25165_T, …
209	Steroid hormone biosynthesis	64 (0.27%)	99 (0.28%)	0.701326	1	ko00140	Unigene224_T, Unigene226_T, Unigene227_T, Unigene3827_T, Unigene13796_T, Unigene19826_T, Unigene23649_T, Unigene35973_T, Unigene57865_T, Unigene63244_T, Unigene67458_T, Unigene67459_T, Unigene70626_T, Unigene70629_T, Unigene114624_T, Unigene116369_T, Unigene225_T, Unigene18320_T, Unigene22936_T, Unigene22959_T, Unigene23441_T, Unigene23442_T, Unigene48579_T, Unigene58073_T, Unigene58734_T, Unigen…
210	Butanoate metabolism	64 (0.27%)	99 (0.28%)	0.701326	1	ko00650	Unigene1352_T, Unigene1353_T, Unigene4069_T, Unigene22405_T, Unigene38140_T, Unigene40029_T, Unigene60634_T, Unigene453_T, Unigene454_T, Unigene1729_T, Unigene5741_T, Unigene16409_T, Unigene23203_T, Unigene23743_T, Unigene23744_T, Unigene24723_T, Unigene39859_T, Unigene44376_T, Unigene58705_T, Unigene100389_T, Unigene120900_T, Unigene451_T, Unigene452_T, Unigene2799_T, Unigene44580_T, Unigene4775…
211	Biosynthesis of unsaturated fatty acids	47 (0.2%)	73 (0.2%)	0.704062	1	ko01040	Unigene15687_T, Unigene19428_T, Unigene20526_T, Unigene59883_T, Unigene70029_T, Unigene78570_T, Unigene83348_T, Unigene90610_T, Unigene117208_T, Unigene16409_T, Unigene24723_T, Unigene26064_T, Unigene26066_T, Unigene39083_T, Unigene49704_T, Unigene69574_T, Unigene70399_T, Unigene76406_T, Unigene100389_T, Unigene117533_T, Unigene15902_T, Unigene44268_T, Unigene47128_T, Unigene59554_T, Unigene2800_…
212	Malaria	119 (0.5%)	183 (0.51%)	0.70456	1	ko05144	Unigene394_T, Unigene395_T, Unigene1455_T, Unigene1601_T, Unigene2221_T, Unigene11594_T, Unigene13368_T, Unigene16015_T, Unigene21669_T, Unigene23579_T, Unigene29233_T, Unigene43661_T, Unigene43662_T, Unigene45033_T, Unigene45034_T, Unigene49939_T, Unigene90595_T, Unigene117676_T, Unigene392_T, Unigene393_T, Unigene578_T, Unigene2463_T, Unigene15718_T, Unigene16157_T, Unigene19093_T, Unigene22603…
213	Alanine, aspartate and glutamate metabolism	54 (0.23%)	84 (0.23%)	0.717319	1	ko00250	Unigene1282_T, Unigene1283_T, Unigene1561_T, Unigene50347_T, Unigene368_T, Unigene369_T, Unigene1729_T, Unigene2706_T, Unigene6754_T, Unigene17164_T, Unigene21994_T, Unigene35598_T, Unigene38117_T, Unigene39162_T, Unigene39859_T, Unigene44376_T, Unigene45431_T, Unigene46029_T, Unigene58391_T, Unigene59807_T, Unigene91454_T, Unigene120900_T, Unigene123882_T, Unigene2799_T, Unigene38825_T, Unigene4…
214	Non-small cell lung cancer	145 (0.61%)	223 (0.62%)	0.71843	1	ko05223	Unigene257_T, Unigene258_T, Unigene260_T, Unigene1599_T, Unigene2114_T, Unigene3681_T, Unigene3839_T, Unigene4580_T, Unigene6793_T, Unigene22483_T, Unigene22956_T, Unigene27363_T, Unigene38781_T, Unigene38848_T, Unigene44235_T, Unigene44661_T, Unigene47993_T, Unigene57880_T, Unigene58663_T, Unigene69807_T, Unigene96485_T, Unigene96486_T, Unigene3105_T, Unigene15072_T, Unigene15771_T, Unigene20227…
215	D-Arginine and D-ornithine metabolism	24 (0.1%)	38 (0.11%)	0.736805	1	ko00472	Unigene3299_T, Unigene44839_T, Unigene46544_T, Unigene272_T, Unigene22445_T, Unigene22446_T, Unigene35892_T, Unigene37407_T, Unigene38301_T, Unigene59284_T, Unigene114037_T, Unigene15057_T, Unigene15400_T, Unigene22447_T, Unigene57359_T, Unigene271_T, Unigene6349_T, Unigene273_T, Unigene16996_T, Unigene22444_T, Unigene28008_T, Unigene38445_T, Unigene49599_T, Unigene114034_T
216	Carbon fixation pathways in prokaryotes	24 (0.1%)	38 (0.11%)	0.736805	1	ko00720	Unigene17161_T, Unigene22405_T, Unigene37857_T, Unigene38060_T, Unigene59835_T, Unigene16465_T, Unigene16471_T, Unigene23385_T, Unigene39141_T, Unigene45687_T, Unigene66996_T, Unigene1100_T, Unigene20285_T, Unigene1467_T, Unigene69087_T, Unigene117585_T, Unigene1468_T, Unigene60776_T, Unigene120894_T, Unigene1889_T, Unigene5871_T, Unigene35792_T, Unigene64384_T, Unigene50536_T
217	Penicillin and cephalosporin biosynthesis	24 (0.1%)	38 (0.11%)	0.736805	1	ko00311	Unigene3299_T, Unigene44839_T, Unigene46544_T, Unigene272_T, Unigene22445_T, Unigene22446_T, Unigene35892_T, Unigene37407_T, Unigene38301_T, Unigene59284_T, Unigene114037_T, Unigene15057_T, Unigene15400_T, Unigene22447_T, Unigene57359_T, Unigene271_T, Unigene6349_T, Unigene273_T, Unigene16996_T, Unigene22444_T, Unigene28008_T, Unigene38445_T, Unigene49599_T, Unigene114034_T
218	Pathways in cancer	912 (3.82%)	1385 (3.86%)	0.738177	1	ko05200	Unigene257_T, Unigene258_T, Unigene260_T, Unigene665_T, Unigene695_T, Unigene1099_T, Unigene1599_T, Unigene1651_T, Unigene1652_T, Unigene2114_T, Unigene2571_T, Unigene2594_T, Unigene2595_T, Unigene3839_T, Unigene4313_T, Unigene4580_T, Unigene4900_T, Unigene5112_T, Unigene5180_T, Unigene5976_T, Unigene6134_T, Unigene6793_T, Unigene13368_T, Unigene14835_T, Unigene15052_T, Unigene15509_T, Unigene158…
219	Fc epsilon RI signaling pathway	230 (0.96%)	353 (0.98%)	0.738746	1	ko04664	Unigene257_T, Unigene258_T, Unigene260_T, Unigene510_T, Unigene511_T, Unigene648_T, Unigene2114_T, Unigene2935_T, Unigene3839_T, Unigene5972_T, Unigene6793_T, Unigene22752_T, Unigene22753_T, Unigene22754_T, Unigene22956_T, Unigene37432_T, Unigene38848_T, Unigene43836_T, Unigene43837_T, Unigene43840_T, Unigene44661_T, Unigene44818_T, Unigene45452_T, Unigene47993_T, Unigene57880_T, Unigene58663_T, …
220	Flagellar assembly	5 (0.02%)	8 (0.02%)	0.740054	1	ko02040	Unigene3050_T, Unigene46824_T, Unigene57382_T, Unigene63500_T, Unigene3019_T
221	Zeatin biosynthesis	5 (0.02%)	8 (0.02%)	0.740054	1	ko00908	Unigene23527_T, Unigene123526_T, Unigene123528_T, Unigene67696_T, Unigene23526_T
222	Vitamin digestion and absorption	82 (0.34%)	128 (0.36%)	0.760931	1	ko04977	Unigene497_T, Unigene6694_T, Unigene10955_T, Unigene16134_T, Unigene20011_T, Unigene22944_T, Unigene22945_T, Unigene30912_T, Unigene47316_T, Unigene71193_T, Unigene72080_T, Unigene87422_T, Unigene125850_T, Unigene5536_T, Unigene14266_T, Unigene16709_T, Unigene27417_T, Unigene48695_T, Unigene60897_T, Unigene97284_T, Unigene114509_T, Unigene114510_T, Unigene1357_T, Unigene2115_T, Unigene6223_T, Uni…
223	Meiosis - yeast	125 (0.52%)	194 (0.54%)	0.76507	1	ko04113	Unigene426_T, Unigene3749_T, Unigene15052_T, Unigene22311_T, Unigene22312_T, Unigene22313_T, Unigene23004_T, Unigene23012_T, Unigene24232_T, Unigene24910_T, Unigene44651_T, Unigene44652_T, Unigene47824_T, Unigene48752_T, Unigene59857_T, Unigene71621_T, Unigene113864_T, Unigene425_T, Unigene630_T, Unigene631_T, Unigene632_T, Unigene1571_T, Unigene2232_T, Unigene6070_T, Unigene6607_T, Unigene23103_…
224	Parkinson's disease	172 (0.72%)	266 (0.74%)	0.77098	1	ko05012	Unigene228_T, Unigene229_T, Unigene230_T, Unigene231_T, Unigene234_T, Unigene235_T, Unigene5817_T, Unigene5848_T, Unigene13997_T, Unigene15551_T, Unigene17224_T, Unigene21298_T, Unigene21750_T, Unigene21751_T, Unigene21753_T, Unigene21755_T, Unigene21756_T, Unigene21758_T, Unigene22407_T, Unigene22408_T, Unigene24538_T, Unigene51740_T, Unigene56140_T, Unigene59272_T, Unigene64133_T, Unigene64317_…
225	Huntington's disease	493 (2.06%)	754 (2.1%)	0.775606	1	ko05016	Unigene228_T, Unigene229_T, Unigene230_T, Unigene231_T, Unigene234_T, Unigene235_T, Unigene1308_T, Unigene1309_T, Unigene2467_T, Unigene2664_T, Unigene3204_T, Unigene4900_T, Unigene5024_T, Unigene5848_T, Unigene6137_T, Unigene6414_T, Unigene13332_T, Unigene14597_T, Unigene15660_T, Unigene15769_T, Unigene16004_T, Unigene16765_T, Unigene17224_T, Unigene17322_T, Unigene21298_T, Unigene21750_T, Unige…
226	Arachidonic acid metabolism	81 (0.34%)	127 (0.35%)	0.780555	1	ko00590	Unigene2935_T, Unigene5112_T, Unigene14230_T, Unigene17134_T, Unigene44818_T, Unigene45452_T, Unigene59341_T, Unigene76455_T, Unigene95713_T, Unigene113978_T, Unigene123292_T, Unigene123295_T, Unigene123426_T, Unigene123427_T, Unigene126471_T, Unigene126472_T, Unigene126473_T, Unigene2159_T, Unigene3736_T, Unigene3737_T, Unigene4823_T, Unigene14036_T, Unigene20150_T, Unigene24368_T, Unigene25852_…
227	Intestinal immune network for IgA production	57 (0.24%)	90 (0.25%)	0.780872	1	ko04672	Unigene1238_T, Unigene24307_T, Unigene38469_T, Unigene46516_T, Unigene63546_T, Unigene1239_T, Unigene2463_T, Unigene6154_T, Unigene14155_T, Unigene17712_T, Unigene35511_T, Unigene35533_T, Unigene44308_T, Unigene44309_T, Unigene44310_T, Unigene44311_T, Unigene44451_T, Unigene76888_T, Unigene76889_T, Unigene91392_T, Unigene128246_T, Unigene128247_T, Unigene24283_T, Unigene15471_T, Unigene2035_T, Un…
228	RNA polymerase	156 (0.65%)	242 (0.67%)	0.782139	1	ko03020	Unigene5024_T, Unigene17322_T, Unigene33841_T, Unigene37267_T, Unigene38699_T, Unigene43141_T, Unigene43143_T, Unigene43145_T, Unigene43147_T, Unigene43149_T, Unigene43151_T, Unigene43153_T, Unigene43155_T, Unigene43156_T, Unigene43157_T, Unigene43158_T, Unigene43159_T, Unigene43160_T, Unigene43161_T, Unigene43162_T, Unigene43166_T, Unigene43167_T, Unigene43168_T, Unigene43169_T, Unigene43170_T, …
229	Citrate cycle (TCA cycle)	64 (0.27%)	101 (0.28%)	0.788239	1	ko00020	Unigene1352_T, Unigene1353_T, Unigene2637_T, Unigene2638_T, Unigene17161_T, Unigene37368_T, Unigene37857_T, Unigene49567_T, Unigene58712_T, Unigene114221_T, Unigene4904_T, Unigene5675_T, Unigene16096_T, Unigene17457_T, Unigene22302_T, Unigene22304_T, Unigene22305_T, Unigene23754_T, Unigene25144_T, Unigene37960_T, Unigene38154_T, Unigene38320_T, Unigene39141_T, Unigene41719_T, Unigene44963_T, Unig…
230	Atrazine degradation	3 (0.01%)	5 (0.01%)	0.789186	1	ko00791	Unigene45836_T, Unigene9463_T, Unigene46347_T
231	Fatty acid biosynthesis	26 (0.11%)	42 (0.12%)	0.79262	1	ko00061	Unigene762_T, Unigene22519_T, Unigene35862_T, Unigene37802_T, Unigene38620_T, Unigene41143_T, Unigene57697_T, Unigene17129_T, Unigene24400_T, Unigene25157_T, Unigene33266_T, Unigene46178_T, Unigene100726_T, Unigene1361_T, Unigene35599_T, Unigene13925_T, Unigene65980_T, Unigene61972_T, Unigene22520_T, Unigene27269_T, Unigene6682_T, Unigene25217_T, Unigene42942_T, Unigene4437_T, Unigene47755_T, Uni…
232	Taste transduction	82 (0.34%)	129 (0.36%)	0.796531	1	ko04742	Unigene1431_T, Unigene1507_T, Unigene14939_T, Unigene22311_T, Unigene22312_T, Unigene22313_T, Unigene25437_T, Unigene40517_T, Unigene43707_T, Unigene43711_T, Unigene43713_T, Unigene45349_T, Unigene52101_T, Unigene69217_T, Unigene71390_T, Unigene1508_T, Unigene2456_T, Unigene3510_T, Unigene6607_T, Unigene13535_T, Unigene30072_T, Unigene30832_T, Unigene36123_T, Unigene38181_T, Unigene43706_T, Unige…
233	Glycosaminoglycan biosynthesis - chondroitin sulfate	40 (0.17%)	64 (0.18%)	0.79774	1	ko00532	Unigene6454_T, Unigene16238_T, Unigene35818_T, Unigene45783_T, Unigene3789_T, Unigene43953_T, Unigene43954_T, Unigene55254_T, Unigene76444_T, Unigene95797_T, Unigene14966_T, Unigene38352_T, Unigene45920_T, Unigene1696_T, Unigene22470_T, Unigene26018_T, Unigene9955_T, Unigene19472_T, Unigene56230_T, Unigene57701_T, Unigene76793_T, Unigene120566_T, Unigene2606_T, Unigene14600_T, Unigene63924_T, Uni…
234	Hedgehog signaling pathway	102 (0.43%)	160 (0.45%)	0.803243	1	ko04340	Unigene6134_T, Unigene13765_T, Unigene14048_T, Unigene22311_T, Unigene22312_T, Unigene22313_T, Unigene27095_T, Unigene28913_T, Unigene32711_T, Unigene45452_T, Unigene47082_T, Unigene48608_T, Unigene58590_T, Unigene64473_T, Unigene96503_T, Unigene118965_T, Unigene1868_T, Unigene2512_T, Unigene6607_T, Unigene7370_T, Unigene9073_T, Unigene15137_T, Unigene15165_T, Unigene15384_T, Unigene24597_T, Unig…
235	Sphingolipid metabolism	100 (0.42%)	157 (0.44%)	0.80553	1	ko00600	Unigene2723_T, Unigene21695_T, Unigene22212_T, Unigene22818_T, Unigene22819_T, Unigene22820_T, Unigene23700_T, Unigene28598_T, Unigene61015_T, Unigene114221_T, Unigene126614_T, Unigene2819_T, Unigene5711_T, Unigene8564_T, Unigene13732_T, Unigene16922_T, Unigene18020_T, Unigene22376_T, Unigene22817_T, Unigene37610_T, Unigene45931_T, Unigene52121_T, Unigene58531_T, Unigene63469_T, Unigene64697_T, U…
236	Synthesis and degradation of ketone bodies	12 (0.05%)	20 (0.06%)	0.807801	1	ko00072	Unigene22405_T, Unigene60634_T, Unigene47759_T, Unigene7282_T, Unigene52023_T, Unigene82211_T, Unigene17120_T, Unigene38979_T, Unigene60776_T, Unigene120894_T, Unigene59950_T, Unigene50536_T
237	N-Glycan biosynthesis	116 (0.49%)	182 (0.51%)	0.816574	1	ko00510	Unigene4794_T, Unigene5037_T, Unigene23576_T, Unigene24216_T, Unigene37298_T, Unigene59143_T, Unigene83487_T, Unigene96080_T, Unigene120813_T, Unigene120814_T, Unigene120815_T, Unigene515_T, Unigene516_T, Unigene4631_T, Unigene5277_T, Unigene6065_T, Unigene6497_T, Unigene7979_T, Unigene14746_T, Unigene17047_T, Unigene17963_T, Unigene25132_T, Unigene25155_T, Unigene25569_T, Unigene44669_T, Unigene…
238	Lipopolysaccharide biosynthesis	15 (0.06%)	25 (0.07%)	0.820265	1	ko00540	Unigene26585_T, Unigene16531_T, Unigene28200_T, Unigene38654_T, Unigene38682_T, Unigene59738_T, Unigene64638_T, Unigene103162_T, Unigene103163_T, Unigene42834_T, Unigene27645_T, Unigene96450_T, Unigene2229_T, Unigene117576_T, Unigene59487_T
239	Thiamine metabolism	15 (0.06%)	25 (0.07%)	0.820265	1	ko00730	Unigene16288_T, Unigene1204_T, Unigene45240_T, Unigene45613_T, Unigene38125_T, Unigene37357_T, Unigene38679_T, Unigene59537_T, Unigene61242_T, Unigene61495_T, Unigene72356_T, Unigene72357_T, Unigene72358_T, Unigene72359_T, Unigene96414_T
240	Ether lipid metabolism	99 (0.41%)	156 (0.43%)	0.821261	1	ko00565	Unigene2935_T, Unigene3408_T, Unigene14005_T, Unigene27801_T, Unigene37883_T, Unigene38202_T, Unigene38831_T, Unigene39153_T, Unigene44818_T, Unigene45452_T, Unigene58144_T, Unigene61015_T, Unigene72725_T, Unigene76455_T, Unigene95713_T, Unigene636_T, Unigene637_T, Unigene20150_T, Unigene22376_T, Unigene36665_T, Unigene44817_T, Unigene45984_T, Unigene58117_T, Unigene59641_T, Unigene60468_T, Unige…
241	Colorectal cancer	149 (0.62%)	233 (0.65%)	0.824461	1	ko05210	Unigene257_T, Unigene258_T, Unigene260_T, Unigene2114_T, Unigene3839_T, Unigene15951_T, Unigene22956_T, Unigene23267_T, Unigene24636_T, Unigene44661_T, Unigene57425_T, Unigene57880_T, Unigene58663_T, Unigene72673_T, Unigene72675_T, Unigene92764_T, Unigene96485_T, Unigene96486_T, Unigene1457_T, Unigene15771_T, Unigene26052_T, Unigene28244_T, Unigene35493_T, Unigene35533_T, Unigene36244_T, Unigene3…
242	Polyketide sugar unit biosynthesis	4 (0.02%)	7 (0.02%)	0.825738	1	ko00523	Unigene6754_T, Unigene38117_T, Unigene91454_T, Unigene116627_T
243	NF-kappa B signaling pathway	288 (1.21%)	446 (1.24%)	0.83272	1	ko04064	Unigene732_T, Unigene733_T, Unigene734_T, Unigene1078_T, Unigene1099_T, Unigene2352_T, Unigene5112_T, Unigene5972_T, Unigene6793_T, Unigene17048_T, Unigene17051_T, Unigene17359_T, Unigene22589_T, Unigene23065_T, Unigene23498_T, Unigene23938_T, Unigene23982_T, Unigene24076_T, Unigene25747_T, Unigene32387_T, Unigene33304_T, Unigene36337_T, Unigene36842_T, Unigene36945_T, Unigene37969_T, Unigene4651…
244	Sulfur relay system	14 (0.06%)	24 (0.07%)	0.85848	1	ko04122	Unigene4024_T, Unigene44457_T, Unigene5828_T, Unigene26169_T, Unigene38778_T, Unigene44456_T, Unigene45240_T, Unigene49879_T, Unigene63500_T, Unigene92395_T, Unigene16013_T, Unigene36280_T, Unigene61495_T, Unigene57664_T
245	TGF-beta signaling pathway	168 (0.7%)	264 (0.74%)	0.862134	1	ko04350	Unigene1078_T, Unigene1601_T, Unigene1796_T, Unigene1797_T, Unigene1798_T, Unigene14048_T, Unigene15951_T, Unigene16259_T, Unigene16765_T, Unigene20104_T, Unigene22884_T, Unigene22885_T, Unigene23478_T, Unigene23579_T, Unigene24246_T, Unigene28913_T, Unigene37682_T, Unigene44105_T, Unigene44110_T, Unigene47972_T, Unigene48405_T, Unigene59937_T, Unigene63499_T, Unigene67502_T, Unigene91420_T, Unig…
246	mRNA surveillance pathway	224 (0.94%)	350 (0.98%)	0.862866	1	ko03015	Unigene2521_T, Unigene3357_T, Unigene4475_T, Unigene10538_T, Unigene16727_T, Unigene20387_T, Unigene22609_T, Unigene23142_T, Unigene23287_T, Unigene23692_T, Unigene27743_T, Unigene41332_T, Unigene44188_T, Unigene44189_T, Unigene44190_T, Unigene44556_T, Unigene45504_T, Unigene47542_T, Unigene51657_T, Unigene59288_T, Unigene59316_T, Unigene59776_T, Unigene59857_T, Unigene71621_T, Unigene76878_T, Un…
247	RIG-I-like receptor signaling pathway	114 (0.48%)	181 (0.5%)	0.866974	1	ko04622	Unigene543_T, Unigene777_T, Unigene1099_T, Unigene1649_T, Unigene2352_T, Unigene4900_T, Unigene22589_T, Unigene23065_T, Unigene23824_T, Unigene23983_T, Unigene23984_T, Unigene24076_T, Unigene25881_T, Unigene36842_T, Unigene36945_T, Unigene43836_T, Unigene43837_T, Unigene43840_T, Unigene49438_T, Unigene64600_T, Unigene105211_T, Unigene113559_T, Unigene121088_T, Unigene1557_T, Unigene1559_T, Unigen…
248	Melanoma	132 (0.55%)	209 (0.58%)	0.870873	1	ko05218	Unigene257_T, Unigene258_T, Unigene260_T, Unigene1599_T, Unigene2114_T, Unigene3839_T, Unigene13368_T, Unigene22483_T, Unigene22956_T, Unigene38595_T, Unigene39040_T, Unigene44235_T, Unigene44661_T, Unigene57880_T, Unigene58663_T, Unigene96485_T, Unigene96486_T, Unigene14969_T, Unigene15771_T, Unigene16204_T, Unigene16255_T, Unigene16323_T, Unigene16749_T, Unigene20198_T, Unigene20227_T, Unigene2…
249	Long-term depression	193 (0.81%)	303 (0.84%)	0.872139	1	ko04730	Unigene257_T, Unigene258_T, Unigene260_T, Unigene1431_T, Unigene2114_T, Unigene2935_T, Unigene6494_T, Unigene6793_T, Unigene16276_T, Unigene23116_T, Unigene40517_T, Unigene43707_T, Unigene43711_T, Unigene43713_T, Unigene44818_T, Unigene45452_T, Unigene47404_T, Unigene47993_T, Unigene70518_T, Unigene70523_T, Unigene72506_T, Unigene76455_T, Unigene95713_T, Unigene117584_T, Unigene2456_T, Unigene400…
250	Alzheimer's disease	360 (1.51%)	559 (1.56%)	0.876192	1	ko05010	Unigene228_T, Unigene229_T, Unigene230_T, Unigene231_T, Unigene234_T, Unigene235_T, Unigene1431_T, Unigene1455_T, Unigene2818_T, Unigene2855_T, Unigene3814_T, Unigene4746_T, Unigene4900_T, Unigene5848_T, Unigene6193_T, Unigene13696_T, Unigene13997_T, Unigene15306_T, Unigene16015_T, Unigene16070_T, Unigene16167_T, Unigene17224_T, Unigene21298_T, Unigene22796_T, Unigene23316_T, Unigene23983_T, Unig…
251	Bile secretion	207 (0.87%)	325 (0.91%)	0.879868	1	ko04976	Unigene1505_T, Unigene3827_T, Unigene4142_T, Unigene4475_T, Unigene10955_T, Unigene15639_T, Unigene16420_T, Unigene21960_T, Unigene22311_T, Unigene22312_T, Unigene22313_T, Unigene22639_T, Unigene23280_T, Unigene37267_T, Unigene38201_T, Unigene38588_T, Unigene40473_T, Unigene40760_T, Unigene46862_T, Unigene49753_T, Unigene52101_T, Unigene58251_T, Unigene59094_T, Unigene59197_T, Unigene63149_T, Uni…
252	Riboflavin metabolism	31 (0.13%)	52 (0.14%)	0.886874	1	ko00740	Unigene14005_T, Unigene67104_T, Unigene72725_T, Unigene5429_T, Unigene26351_T, Unigene39080_T, Unigene41959_T, Unigene45484_T, Unigene45626_T, Unigene46204_T, Unigene49747_T, Unigene58117_T, Unigene67284_T, Unigene91142_T, Unigene24776_T, Unigene24979_T, Unigene2360_T, Unigene63088_T, Unigene58146_T, Unigene25725_T, Unigene67429_T, Unigene69757_T, Unigene13777_T, Unigene27812_T, Unigene120524_T, …
253	Sesquiterpenoid and triterpenoid biosynthesis	2 (0.01%)	4 (0.01%)	0.888331	1	ko00909	Unigene36285_T, Unigene28351_T
254	Amino sugar and nucleotide sugar metabolism	94 (0.39%)	151 (0.42%)	0.888459	1	ko00520	Unigene17038_T, Unigene35739_T, Unigene37470_T, Unigene38140_T, Unigene40670_T, Unigene45237_T, Unigene59122_T, Unigene65392_T, Unigene67104_T, Unigene92122_T, Unigene114221_T, Unigene1075_T, Unigene1115_T, Unigene2045_T, Unigene2054_T, Unigene3251_T, Unigene3397_T, Unigene4904_T, Unigene13832_T, Unigene13967_T, Unigene14861_T, Unigene16465_T, Unigene16471_T, Unigene16532_T, Unigene17164_T, Unige…
255	Bladder cancer	92 (0.39%)	148 (0.41%)	0.890779	1	ko05219	Unigene257_T, Unigene258_T, Unigene260_T, Unigene665_T, Unigene1599_T, Unigene1601_T, Unigene2114_T, Unigene4580_T, Unigene5180_T, Unigene14835_T, Unigene22483_T, Unigene23579_T, Unigene44235_T, Unigene60764_T, Unigene67304_T, Unigene71801_T, Unigene120966_T, Unigene20227_T, Unigene38221_T, Unigene43873_T, Unigene43876_T, Unigene45656_T, Unigene46053_T, Unigene50195_T, Unigene50679_T, Unigene5746…
256	Glutamatergic synapse	367 (1.54%)	571 (1.59%)	0.891038	1	ko04724	Unigene1431_T, Unigene1976_T, Unigene2935_T, Unigene3709_T, Unigene4335_T, Unigene5517_T, Unigene6494_T, Unigene6793_T, Unigene13696_T, Unigene15306_T, Unigene15676_T, Unigene15866_T, Unigene16195_T, Unigene16232_T, Unigene17272_T, Unigene17394_T, Unigene21721_T, Unigene21722_T, Unigene21723_T, Unigene21724_T, Unigene21725_T, Unigene21726_T, Unigene21727_T, Unigene21729_T, Unigene21730_T, Unigene…
257	Valine, leucine and isoleucine biosynthesis	13 (0.05%)	23 (0.06%)	0.891946	1	ko00290	Unigene1352_T, Unigene1353_T, Unigene79124_T, Unigene87783_T, Unigene91586_T, Unigene19213_T, Unigene39683_T, Unigene38723_T, Unigene54955_T, Unigene1354_T, Unigene22280_T, Unigene37546_T, Unigene58492_T
258	Phosphotransferase system (PTS)	7 (0.03%)	13 (0.04%)	0.895571	1	ko02060	Unigene22204_T, Unigene22205_T, Unigene22206_T, Unigene65392_T, Unigene20984_T, Unigene26055_T, Unigene4558_T
259	Biotin metabolism	7 (0.03%)	13 (0.04%)	0.895571	1	ko00780	Unigene13811_T, Unigene86552_T, Unigene92858_T, Unigene9070_T, Unigene5141_T, Unigene37020_T, Unigene46994_T
260	One carbon pool by folate	49 (0.21%)	81 (0.23%)	0.89936	1	ko00670	Unigene35862_T, Unigene38060_T, Unigene38140_T, Unigene38620_T, Unigene57697_T, Unigene59526_T, Unigene59835_T, Unigene61610_T, Unigene66972_T, Unigene123316_T, Unigene1577_T, Unigene3597_T, Unigene5363_T, Unigene17129_T, Unigene25157_T, Unigene41772_T, Unigene123313_T, Unigene123314_T, Unigene24694_T, Unigene2797_T, Unigene5788_T, Unigene33385_T, Unigene35940_T, Unigene44497_T, Unigene45496_T, U…
261	Fc gamma R-mediated phagocytosis	350 (1.47%)	546 (1.52%)	0.901608	1	ko04666	Unigene257_T, Unigene258_T, Unigene260_T, Unigene2935_T, Unigene3839_T, Unigene5972_T, Unigene6793_T, Unigene16535_T, Unigene21617_T, Unigene22212_T, Unigene22339_T, Unigene22725_T, Unigene22752_T, Unigene22753_T, Unigene22754_T, Unigene22884_T, Unigene22885_T, Unigene22956_T, Unigene23677_T, Unigene29551_T, Unigene38668_T, Unigene41536_T, Unigene43863_T, Unigene43864_T, Unigene44527_T, Unigene44…
262	Peroxisome	226 (0.95%)	357 (1%)	0.916024	1	ko04146	Unigene1910_T, Unigene3299_T, Unigene4069_T, Unigene6693_T, Unigene7311_T, Unigene21618_T, Unigene22865_T, Unigene23506_T, Unigene26601_T, Unigene26602_T, Unigene27626_T, Unigene27801_T, Unigene37954_T, Unigene44242_T, Unigene44789_T, Unigene46420_T, Unigene48079_T, Unigene50149_T, Unigene57736_T, Unigene58144_T, Unigene59165_T, Unigene60945_T, Unigene91074_T, Unigene114_T, Unigene115_T, Unigene1…
263	Osteoclast differentiation	266 (1.11%)	419 (1.17%)	0.92046	1	ko04380	Unigene510_T, Unigene511_T, Unigene732_T, Unigene733_T, Unigene734_T, Unigene777_T, Unigene1099_T, Unigene3839_T, Unigene13696_T, Unigene13723_T, Unigene15306_T, Unigene15951_T, Unigene16562_T, Unigene22956_T, Unigene23065_T, Unigene24076_T, Unigene26816_T, Unigene33304_T, Unigene34977_T, Unigene37432_T, Unigene38848_T, Unigene43629_T, Unigene43836_T, Unigene43837_T, Unigene43840_T, Unigene43926_…
264	Basal cell carcinoma	101 (0.42%)	164 (0.46%)	0.925017	1	ko05217	Unigene6134_T, Unigene15881_T, Unigene15920_T, Unigene17431_T, Unigene23051_T, Unigene24636_T, Unigene28913_T, Unigene47082_T, Unigene58590_T, Unigene64473_T, Unigene71234_T, Unigene71235_T, Unigene72673_T, Unigene72675_T, Unigene96503_T, Unigene1457_T, Unigene1868_T, Unigene15137_T, Unigene15384_T, Unigene25916_T, Unigene28244_T, Unigene38176_T, Unigene39351_T, Unigene44170_T, Unigene44839_T, Un…
265	Amoebiasis	409 (1.71%)	639 (1.78%)	0.925323	1	ko05146	Unigene394_T, Unigene395_T, Unigene1651_T, Unigene1652_T, Unigene1916_T, Unigene3839_T, Unigene5560_T, Unigene6793_T, Unigene16767_T, Unigene19253_T, Unigene22311_T, Unigene22312_T, Unigene22313_T, Unigene22956_T, Unigene37226_T, Unigene37863_T, Unigene37895_T, Unigene37902_T, Unigene38070_T, Unigene41216_T, Unigene43615_T, Unigene43616_T, Unigene43617_T, Unigene43618_T, Unigene43619_T, Unigene43…
266	Type II diabetes mellitus	173 (0.72%)	276 (0.77%)	0.925595	1	ko04930	Unigene1099_T, Unigene1423_T, Unigene1612_T, Unigene3839_T, Unigene5972_T, Unigene6597_T, Unigene15052_T, Unigene21932_T, Unigene22956_T, Unigene24910_T, Unigene34031_T, Unigene40517_T, Unigene43707_T, Unigene43711_T, Unigene43713_T, Unigene57717_T, Unigene57880_T, Unigene58663_T, Unigene59671_T, Unigene59683_T, Unigene59811_T, Unigene59875_T, Unigene59888_T, Unigene62523_T, Unigene76868_T, Unige…
267	Ribosome biogenesis in eukaryotes	203 (0.85%)	323 (0.9%)	0.931768	1	ko03008	Unigene1303_T, Unigene14239_T, Unigene15189_T, Unigene17048_T, Unigene22981_T, Unigene23142_T, Unigene23439_T, Unigene23440_T, Unigene28376_T, Unigene31424_T, Unigene35391_T, Unigene36337_T, Unigene36786_T, Unigene37467_T, Unigene38122_T, Unigene43023_T, Unigene45054_T, Unigene45452_T, Unigene48548_T, Unigene60144_T, Unigene64370_T, Unigene66895_T, Unigene66896_T, Unigene66897_T, Unigene66898_T, …
268	Alcoholism	253 (1.06%)	401 (1.12%)	0.938782	1	ko05034	Unigene257_T, Unigene258_T, Unigene260_T, Unigene2114_T, Unigene4341_T, Unigene6193_T, Unigene6494_T, Unigene15648_T, Unigene16089_T, Unigene17272_T, Unigene17394_T, Unigene22311_T, Unigene22312_T, Unigene22313_T, Unigene28470_T, Unigene38424_T, Unigene38848_T, Unigene43629_T, Unigene45049_T, Unigene45953_T, Unigene46823_T, Unigene58298_T, Unigene58304_T, Unigene59769_T, Unigene59857_T, Unigene60…
269	Cytosolic DNA-sensing pathway	78 (0.33%)	129 (0.36%)	0.940758	1	ko04623	Unigene1099_T, Unigene23065_T, Unigene38699_T, Unigene96576_T, Unigene105211_T, Unigene113559_T, Unigene121088_T, Unigene1557_T, Unigene1559_T, Unigene1754_T, Unigene6751_T, Unigene13126_T, Unigene14197_T, Unigene19093_T, Unigene22103_T, Unigene22105_T, Unigene23208_T, Unigene23831_T, Unigene26989_T, Unigene31289_T, Unigene35467_T, Unigene42371_T, Unigene46987_T, Unigene48425_T, Unigene51591_T, U…
270	Herpes simplex infection	363 (1.52%)	571 (1.59%)	0.943558	1	ko05168	Unigene394_T, Unigene395_T, Unigene1099_T, Unigene1215_T, Unigene1216_T, Unigene4900_T, Unigene5024_T, Unigene5848_T, Unigene6079_T, Unigene13332_T, Unigene16167_T, Unigene17048_T, Unigene21987_T, Unigene21988_T, Unigene21989_T, Unigene21990_T, Unigene22589_T, Unigene23065_T, Unigene23142_T, Unigene23983_T, Unigene23984_T, Unigene24076_T, Unigene24307_T, Unigene25881_T, Unigene36337_T, Unigene375…
271	Transcriptional misregulation in cancer	541 (2.26%)	844 (2.35%)	0.944254	1	ko05202	Unigene476_T, Unigene478_T, Unigene566_T, Unigene590_T, Unigene591_T, Unigene812_T, Unigene814_T, Unigene815_T, Unigene1238_T, Unigene1651_T, Unigene1652_T, Unigene2326_T, Unigene2571_T, Unigene2664_T, Unigene2890_T, Unigene13368_T, Unigene15175_T, Unigene15509_T, Unigene15951_T, Unigene16428_T, Unigene16562_T, Unigene16765_T, Unigene22142_T, Unigene22355_T, Unigene22799_T, Unigene23392_T, Unigen…
272	Ribosome	126 (0.53%)	205 (0.57%)	0.948109	1	ko03010	Unigene13660_T, Unigene13664_T, Unigene13982_T, Unigene16938_T, Unigene23781_T, Unigene28556_T, Unigene44242_T, Unigene44789_T, Unigene47592_T, Unigene59613_T, Unigene60649_T, Unigene65273_T, Unigene67104_T, Unigene68114_T, Unigene83120_T, Unigene5675_T, Unigene14389_T, Unigene14398_T, Unigene14605_T, Unigene16631_T, Unigene17053_T, Unigene19608_T, Unigene19674_T, Unigene20003_T, Unigene27116_T, …
273	Epstein-Barr virus infection	519 (2.17%)	812 (2.26%)	0.952794	1	ko05169	Unigene1099_T, Unigene1599_T, Unigene3839_T, Unigene5024_T, Unigene5701_T, Unigene5867_T, Unigene16167_T, Unigene16562_T, Unigene16720_T, Unigene17048_T, Unigene17322_T, Unigene22311_T, Unigene22312_T, Unigene22313_T, Unigene22589_T, Unigene22956_T, Unigene23065_T, Unigene23692_T, Unigene24076_T, Unigene24307_T, Unigene29233_T, Unigene29325_T, Unigene30730_T, Unigene33841_T, Unigene35991_T, Unige…
274	C5-Branched dibasic acid metabolism	2 (0.01%)	5 (0.01%)	0.954427	1	ko00660	Unigene79124_T, Unigene38723_T
275	Toluene degradation	2 (0.01%)	5 (0.01%)	0.954427	1	ko00623	Unigene34539_T, Unigene51943_T
276	Mucin type O-Glycan biosynthesis	49 (0.21%)	84 (0.23%)	0.955816	1	ko00512	Unigene4869_T, Unigene23278_T, Unigene46992_T, Unigene52127_T, Unigene71325_T, Unigene126257_T, Unigene128640_T, Unigene16063_T, Unigene19880_T, Unigene23127_T, Unigene25108_T, Unigene38433_T, Unigene38951_T, Unigene62348_T, Unigene71601_T, Unigene127963_T, Unigene26724_T, Unigene28090_T, Unigene59227_T, Unigene20250_T, Unigene25619_T, Unigene5879_T, Unigene64567_T, Unigene86219_T, Unigene128137_…
277	Retrograde endocannabinoid signaling	294 (1.23%)	468 (1.3%)	0.962847	1	ko04723	Unigene767_T, Unigene1431_T, Unigene1704_T, Unigene3814_T, Unigene5112_T, Unigene6494_T, Unigene6793_T, Unigene15758_T, Unigene15866_T, Unigene17272_T, Unigene17394_T, Unigene22311_T, Unigene22312_T, Unigene22313_T, Unigene23116_T, Unigene26175_T, Unigene27457_T, Unigene40517_T, Unigene40760_T, Unigene43707_T, Unigene43711_T, Unigene43713_T, Unigene43836_T, Unigene43837_T, Unigene43840_T, Unigene…
278	Olfactory transduction	116 (0.49%)	191 (0.53%)	0.962871	1	ko04740	Unigene3018_T, Unigene6193_T, Unigene15286_T, Unigene15376_T, Unigene16998_T, Unigene22311_T, Unigene22312_T, Unigene22313_T, Unigene23752_T, Unigene24677_T, Unigene37831_T, Unigene40760_T, Unigene41631_T, Unigene43629_T, Unigene66036_T, Unigene69217_T, Unigene69830_T, Unigene92810_T, Unigene2463_T, Unigene4287_T, Unigene6335_T, Unigene6607_T, Unigene16928_T, Unigene24811_T, Unigene25351_T, Unige…
279	Phototransduction	64 (0.27%)	109 (0.3%)	0.966209	1	ko04744	Unigene3018_T, Unigene6193_T, Unigene17030_T, Unigene43629_T, Unigene45507_T, Unigene52143_T, Unigene69830_T, Unigene92810_T, Unigene2400_T, Unigene2558_T, Unigene2559_T, Unigene5952_T, Unigene6335_T, Unigene16928_T, Unigene16989_T, Unigene23305_T, Unigene23927_T, Unigene23928_T, Unigene45294_T, Unigene50108_T, Unigene58482_T, Unigene66921_T, Unigene66922_T, Unigene83353_T, Unigene86845_T, Unigen…
280	Purine metabolism	585 (2.45%)	917 (2.56%)	0.968059	1	ko00230	Unigene941_T, Unigene943_T, Unigene1352_T, Unigene1353_T, Unigene2982_T, Unigene3616_T, Unigene4179_T, Unigene4409_T, Unigene5024_T, Unigene13631_T, Unigene16288_T, Unigene17322_T, Unigene20609_T, Unigene22890_T, Unigene22891_T, Unigene26211_T, Unigene26714_T, Unigene28318_T, Unigene29325_T, Unigene33841_T, Unigene34629_T, Unigene35862_T, Unigene36156_T, Unigene37267_T, Unigene37873_T, Unigene386…
281	Small cell lung cancer	276 (1.16%)	442 (1.23%)	0.971478	1	ko05222	Unigene1099_T, Unigene1599_T, Unigene1651_T, Unigene1652_T, Unigene3839_T, Unigene4313_T, Unigene5112_T, Unigene5848_T, Unigene17359_T, Unigene19253_T, Unigene22589_T, Unigene22956_T, Unigene23065_T, Unigene24076_T, Unigene27363_T, Unigene37895_T, Unigene37902_T, Unigene39040_T, Unigene41216_T, Unigene43615_T, Unigene43616_T, Unigene43617_T, Unigene43618_T, Unigene43619_T, Unigene43626_T, Unigene…
282	Morphine addiction	202 (0.85%)	328 (0.91%)	0.975998	1	ko05032	Unigene3616_T, Unigene6494_T, Unigene6793_T, Unigene13631_T, Unigene17272_T, Unigene17394_T, Unigene22311_T, Unigene22312_T, Unigene22313_T, Unigene24677_T, Unigene27457_T, Unigene34629_T, Unigene38424_T, Unigene40517_T, Unigene40760_T, Unigene43707_T, Unigene43711_T, Unigene43713_T, Unigene44876_T, Unigene45049_T, Unigene47993_T, Unigene52101_T, Unigene60751_T, Unigene69217_T, Unigene70478_T, Un…
283	Primary immunodeficiency	85 (0.36%)	144 (0.4%)	0.976956	1	ko05340	Unigene732_T, Unigene733_T, Unigene734_T, Unigene1855_T, Unigene5867_T, Unigene23677_T, Unigene30730_T, Unigene33304_T, Unigene71000_T, Unigene92085_T, Unigene128369_T, Unigene128370_T, Unigene2463_T, Unigene4342_T, Unigene4972_T, Unigene7351_T, Unigene17712_T, Unigene23899_T, Unigene24794_T, Unigene35511_T, Unigene35874_T, Unigene39763_T, Unigene44451_T, Unigene45800_T, Unigene72507_T, Unigene76…
284	Glycosylphosphatidylinositol(GPI)-anchor biosynthesis	55 (0.23%)	96 (0.27%)	0.978031	1	ko00563	Unigene60_T, Unigene3346_T, Unigene41013_T, Unigene41562_T, Unigene44157_T, Unigene46534_T, Unigene59_T, Unigene6322_T, Unigene60439_T, Unigene104861_T, Unigene110918_T, Unigene124846_T, Unigene535_T, Unigene2702_T, Unigene6649_T, Unigene34302_T, Unigene57817_T, Unigene101912_T, Unigene120482_T, Unigene120483_T, Unigene50_T, Unigene51_T, Unigene30191_T, Unigene44156_T, Unigene44401_T, Unigene4440…
285	Metabolic pathways	2417 (10.12%)	3711 (10.35%)	0.978378	1	ko01100	Unigene60_T, Unigene130_T, Unigene131_T, Unigene132_T, Unigene135_T, Unigene224_T, Unigene226_T, Unigene227_T, Unigene228_T, Unigene229_T, Unigene230_T, Unigene231_T, Unigene234_T, Unigene235_T, Unigene341_T, Unigene342_T, Unigene343_T, Unigene658_T, Unigene660_T, Unigene762_T, Unigene843_T, Unigene1090_T, Unigene1091_T, Unigene1170_T, Unigene1171_T, Unigene1282_T, Unigene1283_T, Unigene1352_T, U…
286	Toxoplasmosis	314 (1.31%)	503 (1.4%)	0.978982	1	ko05145	Unigene394_T, Unigene395_T, Unigene1099_T, Unigene2935_T, Unigene3839_T, Unigene4313_T, Unigene4900_T, Unigene6494_T, Unigene16420_T, Unigene19253_T, Unigene22956_T, Unigene23065_T, Unigene23983_T, Unigene23984_T, Unigene24307_T, Unigene25881_T, Unigene37428_T, Unigene38201_T, Unigene38469_T, Unigene41216_T, Unigene43836_T, Unigene43837_T, Unigene43840_T, Unigene44661_T, Unigene44818_T, Unigene45…
287	Fanconi anemia pathway	139 (0.58%)	230 (0.64%)	0.979238	1	ko03460	Unigene795_T, Unigene1025_T, Unigene7900_T, Unigene22779_T, Unigene22800_T, Unigene24472_T, Unigene26945_T, Unigene27759_T, Unigene44792_T, Unigene45012_T, Unigene45013_T, Unigene45014_T, Unigene45015_T, Unigene45096_T, Unigene49679_T, Unigene49764_T, Unigene59436_T, Unigene84784_T, Unigene86557_T, Unigene1876_T, Unigene2350_T, Unigene4047_T, Unigene16400_T, Unigene17478_T, Unigene19080_T, Unigen…
288	Chlorocyclohexane and chlorobenzene degradation	4 (0.02%)	10 (0.03%)	0.980133	1	ko00361	Unigene39162_T, Unigene49733_T, Unigene34539_T, Unigene51943_T
289	Serotonergic synapse	275 (1.15%)	443 (1.24%)	0.980611	1	ko04726	Unigene257_T, Unigene258_T, Unigene260_T, Unigene1431_T, Unigene2114_T, Unigene2935_T, Unigene3814_T, Unigene5112_T, Unigene6494_T, Unigene6793_T, Unigene17272_T, Unigene17394_T, Unigene17418_T, Unigene22220_T, Unigene22311_T, Unigene22312_T, Unigene22313_T, Unigene24681_T, Unigene28470_T, Unigene32390_T, Unigene33663_T, Unigene40517_T, Unigene43707_T, Unigene43711_T, Unigene43713_T, Unigene44818…
290	Histidine metabolism	59 (0.25%)	103 (0.29%)	0.981288	1	ko00340	Unigene1170_T, Unigene1171_T, Unigene3904_T, Unigene18317_T, Unigene20321_T, Unigene26585_T, Unigene28470_T, Unigene59165_T, Unigene70066_T, Unigene1729_T, Unigene4329_T, Unigene4354_T, Unigene9513_T, Unigene16531_T, Unigene25864_T, Unigene27653_T, Unigene28200_T, Unigene36692_T, Unigene38654_T, Unigene38682_T, Unigene49653_T, Unigene49654_T, Unigene59738_T, Unigene64638_T, Unigene70065_T, Unigen…
291	Cell cycle	252 (1.05%)	408 (1.14%)	0.982928	1	ko04110	Unigene426_T, Unigene1599_T, Unigene3749_T, Unigene16937_T, Unigene23004_T, Unigene23012_T, Unigene24232_T, Unigene24472_T, Unigene37878_T, Unigene38224_T, Unigene41237_T, Unigene44105_T, Unigene44110_T, Unigene44651_T, Unigene44652_T, Unigene47824_T, Unigene48752_T, Unigene48856_T, Unigene59937_T, Unigene64085_T, Unigene113864_T, Unigene120806_T, Unigene120808_T, Unigene126402_T, Unigene425_T, U…
292	Fat digestion and absorption	79 (0.33%)	136 (0.38%)	0.98495	1	ko04975	Unigene497_T, Unigene2935_T, Unigene4137_T, Unigene5710_T, Unigene10955_T, Unigene22405_T, Unigene40473_T, Unigene44818_T, Unigene45452_T, Unigene47316_T, Unigene61015_T, Unigene76455_T, Unigene95713_T, Unigene14957_T, Unigene20150_T, Unigene22376_T, Unigene28561_T, Unigene36665_T, Unigene44817_T, Unigene46301_T, Unigene48695_T, Unigene52305_T, Unigene60059_T, Unigene60468_T, Unigene64512_T, Unig…
293	Inositol phosphate metabolism	189 (0.79%)	311 (0.87%)	0.987018	1	ko00562	Unigene130_T, Unigene131_T, Unigene132_T, Unigene135_T, Unigene658_T, Unigene660_T, Unigene3101_T, Unigene3102_T, Unigene5678_T, Unigene14005_T, Unigene16206_T, Unigene22725_T, Unigene22956_T, Unigene23783_T, Unigene25254_T, Unigene39040_T, Unigene45997_T, Unigene46697_T, Unigene46698_T, Unigene49269_T, Unigene49307_T, Unigene57880_T, Unigene58663_T, Unigene59981_T, Unigene72553_T, Unigene72725_T…
294	Pancreatic secretion	234 (0.98%)	383 (1.07%)	0.990039	1	ko04972	Unigene314_T, Unigene1431_T, Unigene2935_T, Unigene3953_T, Unigene4142_T, Unigene4216_T, Unigene6793_T, Unigene22619_T, Unigene22639_T, Unigene22796_T, Unigene22799_T, Unigene23316_T, Unigene27797_T, Unigene35991_T, Unigene37831_T, Unigene38588_T, Unigene40760_T, Unigene44818_T, Unigene45452_T, Unigene47404_T, Unigene47993_T, Unigene49753_T, Unigene52101_T, Unigene66769_T, Unigene70349_T, Unigene…
295	Maturity onset diabetes of the young	27 (0.11%)	52 (0.14%)	0.990322	1	ko04950	Unigene39130_T, Unigene39435_T, Unigene60810_T, Unigene2446_T, Unigene2447_T, Unigene7810_T, Unigene19038_T, Unigene26638_T, Unigene27531_T, Unigene51454_T, Unigene74292_T, Unigene74887_T, Unigene20923_T, Unigene64855_T, Unigene25984_T, Unigene36067_T, Unigene38052_T, Unigene38788_T, Unigene123607_T, Unigene45764_T, Unigene15100_T, Unigene24195_T, Unigene52843_T, Unigene100511_T, Unigene26078_T, …
296	Linoleic acid metabolism	34 (0.14%)	64 (0.18%)	0.991073	1	ko00591	Unigene2935_T, Unigene3827_T, Unigene44818_T, Unigene45452_T, Unigene76455_T, Unigene95713_T, Unigene114624_T, Unigene116369_T, Unigene20150_T, Unigene24368_T, Unigene36665_T, Unigene44817_T, Unigene58734_T, Unigene60468_T, Unigene84758_T, Unigene119557_T, Unigene121083_T, Unigene31867_T, Unigene103722_T, Unigene86482_T, Unigene86483_T, Unigene91686_T, Unigene112597_T, Unigene117770_T, Unigene121…
297	Glycerophospholipid metabolism	222 (0.93%)	365 (1.02%)	0.991434	1	ko00564	Unigene1090_T, Unigene1091_T, Unigene1610_T, Unigene1856_T, Unigene2935_T, Unigene3122_T, Unigene3378_T, Unigene6119_T, Unigene14005_T, Unigene15923_T, Unigene25242_T, Unigene28486_T, Unigene44809_T, Unigene44818_T, Unigene45452_T, Unigene61015_T, Unigene72533_T, Unigene72725_T, Unigene76455_T, Unigene76857_T, Unigene92876_T, Unigene95264_T, Unigene95713_T, Unigene128214_T, Unigene636_T, Unigene6…
298	Glycerolipid metabolism	136 (0.57%)	233 (0.65%)	0.996551	1	ko00561	Unigene1170_T, Unigene1171_T, Unigene3122_T, Unigene3904_T, Unigene5710_T, Unigene6119_T, Unigene21695_T, Unigene28598_T, Unigene38884_T, Unigene44809_T, Unigene49438_T, Unigene61015_T, Unigene70066_T, Unigene92876_T, Unigene95264_T, Unigene1753_T, Unigene5868_T, Unigene13903_T, Unigene13964_T, Unigene14957_T, Unigene22376_T, Unigene24359_T, Unigene27321_T, Unigene29778_T, Unigene38627_T, Unigene…
299	Hematopoietic cell lineage	161 (0.67%)	275 (0.77%)	0.997911	1	ko04640	Unigene328_T, Unigene2365_T, Unigene2818_T, Unigene11594_T, Unigene13723_T, Unigene22805_T, Unigene24307_T, Unigene35471_T, Unigene35991_T, Unigene38469_T, Unigene45033_T, Unigene45034_T, Unigene45817_T, Unigene46052_T, Unigene46574_T, Unigene47999_T, Unigene58251_T, Unigene63546_T, Unigene86635_T, Unigene90595_T, Unigene644_T, Unigene3258_T, Unigene3302_T, Unigene3753_T, Unigene4240_T, Unigene46…
300	Cytokine-cytokine receptor interaction	254 (1.06%)	424 (1.18%)	0.998435	1	ko04060	Unigene13368_T, Unigene13723_T, Unigene14048_T, Unigene14835_T, Unigene15951_T, Unigene17189_T, Unigene22483_T, Unigene25747_T, Unigene26816_T, Unigene27125_T, Unigene28913_T, Unigene37682_T, Unigene37746_T, Unigene37932_T, Unigene38974_T, Unigene44235_T, Unigene46516_T, Unigene46608_T, Unigene47972_T, Unigene49540_T, Unigene61987_T, Unigene63499_T, Unigene92372_T, Unigene123252_T, Unigene125051_…
301	Non-homologous end-joining	19 (0.08%)	42 (0.12%)	0.998676	1	ko03450	Unigene2272_T, Unigene63118_T, Unigene1393_T, Unigene23894_T, Unigene97606_T, Unigene59253_T, Unigene28884_T, Unigene21030_T, Unigene47112_T, Unigene27664_T, Unigene38756_T, Unigene16002_T, Unigene15868_T, Unigene45390_T, Unigene15341_T, Unigene24959_T, Unigene50053_T, Unigene67717_T, Unigene80811_T
302	Salivary secretion	233 (0.98%)	394 (1.1%)	0.99923	1	ko04970	Unigene314_T, Unigene1431_T, Unigene6193_T, Unigene6793_T, Unigene16149_T, Unigene16240_T, Unigene18448_T, Unigene21324_T, Unigene22311_T, Unigene22312_T, Unigene22313_T, Unigene22639_T, Unigene24226_T, Unigene35991_T, Unigene40760_T, Unigene43629_T, Unigene44459_T, Unigene46412_T, Unigene47404_T, Unigene47993_T, Unigene49280_T, Unigene49774_T, Unigene50165_T, Unigene52101_T, Unigene69830_T, Unig…
303	Phosphatidylinositol signaling system	282 (1.18%)	475 (1.32%)	0.999619	1	ko04070	Unigene130_T, Unigene131_T, Unigene132_T, Unigene135_T, Unigene658_T, Unigene660_T, Unigene1431_T, Unigene3101_T, Unigene3102_T, Unigene3839_T, Unigene5678_T, Unigene6193_T, Unigene6793_T, Unigene16206_T, Unigene22725_T, Unigene22956_T, Unigene23783_T, Unigene25254_T, Unigene39040_T, Unigene43629_T, Unigene45997_T, Unigene46697_T, Unigene46698_T, Unigene47404_T, Unigene47993_T, Unigene49269_T, Un…
304	Glycosphingolipid biosynthesis - lacto and neolacto series	25 (0.1%)	56 (0.16%)	0.999779	1	ko00601	Unigene98993_T, Unigene4260_T, Unigene7979_T, Unigene28168_T, Unigene45849_T, Unigene45850_T, Unigene113800_T, Unigene60574_T, Unigene76916_T, Unigene76917_T, Unigene42990_T, Unigene3998_T, Unigene17087_T, Unigene67300_T, Unigene38677_T, Unigene125204_T, Unigene3165_T, Unigene113892_T, Unigene58271_T, Unigene1603_T, Unigene8234_T, Unigene51507_T, Unigene93274_T, Unigene112633_T, Unigene126107_T
305	Neuroactive ligand-receptor interaction	422 (1.77%)	717 (2%)	0.999995	1	ko04080	Unigene512_T, Unigene514_T, Unigene1492_T, Unigene2931_T, Unigene3150_T, Unigene4335_T, Unigene4838_T, Unigene5148_T, Unigene5283_T, Unigene5517_T, Unigene5628_T, Unigene9395_T, Unigene15866_T, Unigene16820_T, Unigene17453_T, Unigene18151_T, Unigene22220_T, Unigene23116_T, Unigene24681_T, Unigene24761_T, Unigene25502_T, Unigene25672_T, Unigene26275_T, Unigene27457_T, Unigene27555_T, Unigene32842_…
306	ECM-receptor interaction	403 (1.69%)	692 (1.93%)	0.999999	1	ko04512	Unigene981_T, Unigene1480_T, Unigene1601_T, Unigene1909_T, Unigene2365_T, Unigene2733_T, Unigene3609_T, Unigene4313_T, Unigene16767_T, Unigene19253_T, Unigene23523_T, Unigene23579_T, Unigene24097_T, Unigene24267_T, Unigene28545_T, Unigene32587_T, Unigene35471_T, Unigene37375_T, Unigene40654_T, Unigene41216_T, Unigene43613_T, Unigene43614_T, Unigene43615_T, Unigene43616_T, Unigene43617_T, Unigene4…
307	ABC transporters	198 (0.83%)	370 (1.03%)	1	1	ko02010	Unigene3872_T, Unigene4137_T, Unigene4475_T, Unigene23135_T, Unigene24318_T, Unigene30624_T, Unigene37267_T, Unigene37470_T, Unigene37918_T, Unigene37921_T, Unigene40473_T, Unigene45213_T, Unigene48513_T, Unigene57572_T, Unigene57596_T, Unigene58251_T, Unigene59122_T, Unigene59434_T, Unigene67104_T, Unigene71000_T, Unigene71325_T, Unigene120531_T, Unigene2071_T, Unigene3397_T, Unigene3635_T, Unig…

## Sheet: Sheet2
1	1	PPAR signaling pathway		Unigene1423_T, Unigene2637_T, Unigene2638_T, Unigene2978_T, Unigene4069_T, Unigene6597_T, Unigene6693_T, Unigene15520_T, Unigene21372_T, Unigene21373_T, Unigene21375_T, Unigene21376_T, Unigene21377_T, Unigene21378_T, Unigene21379_T, Unigene21380_T, Unigene21381_T, Unigene21382_T, Unigene21383_T, Unigene21385_T, Unigene21386_T, Unigene21388_T, Unigene21389_T, Unigene21390_T, Unigene21391_T, Unigen…
2	2	Adherens junction		Unigene497_T, Unigene1155_T, Unigene2978_T, Unigene3833_T, Unigene4580_T, Unigene5560_T, Unigene13368_T, Unigene14237_T, Unigene15736_T, Unigene15951_T, Unigene17048_T, Unigene21128_T, Unigene21372_T, Unigene21373_T, Unigene21375_T, Unigene21376_T, Unigene21377_T, Unigene21378_T, Unigene21379_T, Unigene21380_T, Unigene21381_T, Unigene21382_T, Unigene21383_T, Unigene21385_T, Unigene21386_T, Unigen…
3	3	Insulin signaling pathway		Unigene52_T, Unigene58_T, Unigene60_T, Unigene181_T, Unigene257_T, Unigene258_T, Unigene260_T, Unigene762_T, Unigene1099_T, Unigene1914_T, Unigene2114_T, Unigene2637_T, Unigene2638_T, Unigene2888_T, Unigene2978_T, Unigene3204_T, Unigene3616_T, Unigene3839_T, Unigene4275_T, Unigene4858_T, Unigene6193_T, Unigene8242_T, Unigene13631_T, Unigene15052_T, Unigene16206_T, Unigene16535_T, Unigene19583_T, …
4	4	Tight junction		Unigene1084_T, Unigene1098_T, Unigene1290_T, Unigene1462_T, Unigene1987_T, Unigene2114_T, Unigene3073_T, Unigene3805_T, Unigene5560_T, Unigene5972_T, Unigene6077_T, Unigene6379_T, Unigene6494_T, Unigene6793_T, Unigene14237_T, Unigene14500_T, Unigene14980_T, Unigene15736_T, Unigene16110_T, Unigene16269_T, Unigene17048_T, Unigene17511_T, Unigene21128_T, Unigene22093_T, Unigene22275_T, Unigene22276_…
5	5	Tuberculosis		Unigene257_T, Unigene258_T, Unigene260_T, Unigene394_T, Unigene395_T, Unigene1079_T, Unigene1080_T, Unigene1098_T, Unigene1462_T, Unigene1855_T, Unigene2644_T, Unigene3014_T, Unigene3632_T, Unigene3805_T, Unigene4900_T, Unigene5848_T, Unigene6193_T, Unigene13696_T, Unigene13878_T, Unigene14005_T, Unigene15286_T, Unigene15306_T, Unigene15376_T, Unigene15517_T, Unigene15532_T, Unigene16110_T, Unige…
6	6	Endocytosis		Unigene106_T, Unigene109_T, Unigene110_T, Unigene799_T, Unigene800_T, Unigene801_T, Unigene1098_T, Unigene1308_T, Unigene1309_T, Unigene1695_T, Unigene2484_T, Unigene3626_T, Unigene3632_T, Unigene3805_T, Unigene4547_T, Unigene5976_T, Unigene6137_T, Unigene6414_T, Unigene9489_T, Unigene13368_T, Unigene15660_T, Unigene15769_T, Unigene15951_T, Unigene16004_T, Unigene16110_T, Unigene16420_T, Unigene1…
7	7	Cardiac muscle contraction		Unigene228_T, Unigene229_T, Unigene230_T, Unigene231_T, Unigene234_T, Unigene235_T, Unigene1084_T, Unigene1098_T, Unigene1462_T, Unigene3805_T, Unigene3814_T, Unigene5560_T, Unigene16110_T, Unigene16269_T, Unigene21298_T, Unigene21510_T, Unigene22093_T, Unigene22639_T, Unigene22788_T, Unigene22796_T, Unigene23171_T, Unigene23172_T, Unigene23173_T, Unigene23316_T, Unigene23522_T, Unigene24148_T, U…
8	8	Endocrine and other factor-regulated calcium reabsorption		Unigene314_T, Unigene1308_T, Unigene1309_T, Unigene6137_T, Unigene6414_T, Unigene6793_T, Unigene15660_T, Unigene15769_T, Unigene16004_T, Unigene21510_T, Unigene22311_T, Unigene22312_T, Unigene22313_T, Unigene22339_T, Unigene22639_T, Unigene27797_T, Unigene37653_T, Unigene37942_T, Unigene43842_T, Unigene43843_T, Unigene43845_T, Unigene43846_T, Unigene47993_T, Unigene59740_T, Unigene60011_T, Unigen…
10	10	Regulation of actin cytoskeleton		Unigene159_T, Unigene169_T, Unigene172_T, Unigene173_T, Unigene177_T, Unigene257_T, Unigene258_T, Unigene260_T, Unigene552_T, Unigene602_T, Unigene649_T, Unigene981_T, Unigene1017_T, Unigene1073_T, Unigene1078_T, Unigene1084_T, Unigene1098_T, Unigene1138_T, Unigene1462_T, Unigene1651_T, Unigene1652_T, Unigene1787_T, Unigene2114_T, Unigene3805_T, Unigene3833_T, Unigene3839_T, Unigene4313_T, Unigen…
12	12	Leukocyte transendothelial migration		Unigene169_T, Unigene172_T, Unigene173_T, Unigene177_T, Unigene1078_T, Unigene1651_T, Unigene1652_T, Unigene3708_T, Unigene3839_T, Unigene3953_T, Unigene4313_T, Unigene5560_T, Unigene6379_T, Unigene6494_T, Unigene6793_T, Unigene14237_T, Unigene15736_T, Unigene17418_T, Unigene20924_T, Unigene22752_T, Unigene22753_T, Unigene22754_T, Unigene22956_T, Unigene23917_T, Unigene24636_T, Unigene29233_T, Un…
14	14	Dorso-ventral axis formation		Unigene771_T, Unigene2114_T, Unigene4873_T, Unigene22483_T, Unigene23525_T, Unigene25065_T, Unigene28191_T, Unigene38848_T, Unigene43306_T, Unigene43307_T, Unigene43308_T, Unigene43309_T, Unigene43310_T, Unigene43311_T, Unigene43312_T, Unigene43313_T, Unigene43314_T, Unigene43315_T, Unigene43316_T, Unigene43317_T, Unigene43318_T, Unigene43319_T, Unigene43320_T, Unigene43324_T, Unigene43325_T, Uni…
16	16	RNA transport		Unigene146_T, Unigene150_T, Unigene159_T, Unigene2603_T, Unigene3697_T, Unigene3698_T, Unigene4858_T, Unigene6097_T, Unigene15582_T, Unigene16407_T, Unigene20734_T, Unigene21843_T, Unigene22011_T, Unigene22276_T, Unigene22277_T, Unigene22454_T, Unigene22456_T, Unigene23142_T, Unigene23439_T, Unigene23440_T, Unigene23444_T, Unigene23692_T, Unigene23982_T, Unigene24226_T, Unigene27973_T, Unigene368…
18	18	Mineral absorption		Unigene314_T, Unigene16134_T, Unigene16981_T, Unigene17465_T, Unigene21510_T, Unigene22639_T, Unigene22944_T, Unigene22945_T, Unigene37653_T, Unigene38749_T, Unigene43842_T, Unigene43843_T, Unigene43845_T, Unigene43846_T, Unigene45513_T, Unigene46454_T, Unigene51725_T, Unigene60011_T, Unigene65019_T, Unigene70380_T, Unigene71193_T, Unigene83970_T, Unigene108653_T, Unigene120874_T, Unigene120875_T…
20	20	Salmonella infection		Unigene1078_T, Unigene1084_T, Unigene1098_T, Unigene1462_T, Unigene3805_T, Unigene5560_T, Unigene14237_T, Unigene15607_T, Unigene15997_T, Unigene16110_T, Unigene16269_T, Unigene17051_T, Unigene20078_T, Unigene22093_T, Unigene22788_T, Unigene23522_T, Unigene24148_T, Unigene24506_T, Unigene25123_T, Unigene25124_T, Unigene29551_T, Unigene37908_T, Unigene38668_T, Unigene43394_T, Unigene43632_T, Unige…
22	22	Phagosome		Unigene328_T, Unigene394_T, Unigene395_T, Unigene1098_T, Unigene1462_T, Unigene1601_T, Unigene2644_T, Unigene3632_T, Unigene3805_T, Unigene4313_T, Unigene8665_T, Unigene10314_T, Unigene10955_T, Unigene13878_T, Unigene14237_T, Unigene15321_T, Unigene15517_T, Unigene15532_T, Unigene15997_T, Unigene16110_T, Unigene16138_T, Unigene21669_T, Unigene21799_T, Unigene22014_T, Unigene22015_T, Unigene23523_…
24	24	Lysine degradation		Unigene1170_T, Unigene1171_T, Unigene1608_T, Unigene3904_T, Unigene4069_T, Unigene5121_T, Unigene6077_T, Unigene16205_T, Unigene16228_T, Unigene16312_T, Unigene19036_T, Unigene22275_T, Unigene22276_T, Unigene22277_T, Unigene22278_T, Unigene22308_T, Unigene22355_T, Unigene22405_T, Unigene22863_T, Unigene23421_T, Unigene25880_T, Unigene27958_T, Unigene37368_T, Unigene37893_T, Unigene38204_T, Unigen…
26	26	Aminoacyl-tRNA biosynthesis		Unigene3050_T, Unigene13811_T, Unigene15758_T, Unigene16852_T, Unigene22405_T, Unigene22890_T, Unigene22891_T, Unigene23135_T, Unigene43471_T, Unigene43473_T, Unigene45213_T, Unigene47592_T, Unigene47642_T, Unigene49354_T, Unigene57572_T, Unigene59434_T, Unigene61610_T, Unigene65273_T, Unigene70284_T, Unigene91785_T, Unigene95743_T, Unigene116856_T, Unigene116857_T, Unigene116858_T, Unigene2445_T…
28	28	Viral myocarditis		Unigene328_T, Unigene791_T, Unigene1084_T, Unigene1098_T, Unigene1238_T, Unigene1462_T, Unigene2733_T, Unigene3805_T, Unigene4282_T, Unigene4900_T, Unigene5560_T, Unigene11594_T, Unigene14237_T, Unigene16110_T, Unigene16252_T, Unigene16269_T, Unigene22093_T, Unigene22788_T, Unigene23522_T, Unigene23983_T, Unigene23984_T, Unigene24148_T, Unigene24226_T, Unigene24307_T, Unigene24506_T, Unigene25123…
30	30	Synaptic vesicle cycle		Unigene767_T, Unigene1308_T, Unigene1309_T, Unigene1872_T, Unigene6137_T, Unigene6414_T, Unigene15071_T, Unigene15517_T, Unigene15532_T, Unigene15660_T, Unigene15769_T, Unigene16004_T, Unigene16138_T, Unigene22339_T, Unigene23662_T, Unigene24372_T, Unigene25367_T, Unigene36109_T, Unigene36885_T, Unigene37771_T, Unigene37909_T, Unigene37942_T, Unigene40517_T, Unigene43707_T, Unigene43711_T, Unigen…
32	32	Bacterial invasion of epithelial cells		Unigene169_T, Unigene172_T, Unigene173_T, Unigene177_T, Unigene1651_T, Unigene1652_T, Unigene3839_T, Unigene4313_T, Unigene8235_T, Unigene13368_T, Unigene14237_T, Unigene16004_T, Unigene16085_T, Unigene16384_T, Unigene16535_T, Unigene22339_T, Unigene22956_T, Unigene24148_T, Unigene24636_T, Unigene29551_T, Unigene35471_T, Unigene37895_T, Unigene37902_T, Unigene37942_T, Unigene38224_T, Unigene38572…
34	34	Fatty acid metabolism		Unigene1170_T, Unigene1171_T, Unigene3904_T, Unigene4069_T, Unigene22405_T, Unigene26223_T, Unigene27626_T, Unigene27929_T, Unigene38140_T, Unigene44242_T, Unigene44789_T, Unigene70066_T, Unigene123316_T, Unigene453_T, Unigene454_T, Unigene3521_T, Unigene5741_T, Unigene16409_T, Unigene24723_T, Unigene39083_T, Unigene46909_T, Unigene48948_T, Unigene48986_T, Unigene49653_T, Unigene49654_T, Unigene5…
36	36	Valine, leucine and isoleucine degradation		Unigene1170_T, Unigene1171_T, Unigene3682_T, Unigene3904_T, Unigene4069_T, Unigene16422_T, Unigene22405_T, Unigene27929_T, Unigene59149_T, Unigene59473_T, Unigene60634_T, Unigene70066_T, Unigene72149_T, Unigene92071_T, Unigene453_T, Unigene454_T, Unigene1864_T, Unigene5741_T, Unigene5878_T, Unigene6972_T, Unigene16064_T, Unigene16409_T, Unigene23385_T, Unigene24723_T, Unigene25382_T, Unigene39083…
38	38	Complement and coagulation cascades		Unigene328_T, Unigene1404_T, Unigene1423_T, Unigene1478_T, Unigene1492_T, Unigene1826_T, Unigene4216_T, Unigene5601_T, Unigene5628_T, Unigene11594_T, Unigene13702_T, Unigene15321_T, Unigene15861_T, Unigene16131_T, Unigene17298_T, Unigene21799_T, Unigene22799_T, Unigene36621_T, Unigene37556_T, Unigene37947_T, Unigene37979_T, Unigene37983_T, Unigene38084_T, Unigene40055_T, Unigene43476_T, Unigene43…
40	40	Aldosterone-regulated sodium reabsorption		Unigene2114_T, Unigene3839_T, Unigene6793_T, Unigene22639_T, Unigene22956_T, Unigene25437_T, Unigene35973_T, Unigene45349_T, Unigene47993_T, Unigene57880_T, Unigene58663_T, Unigene70380_T, Unigene71390_T, Unigene96485_T, Unigene96486_T, Unigene3631_T, Unigene6203_T, Unigene15771_T, Unigene18099_T, Unigene19850_T, Unigene22638_T, Unigene22640_T, Unigene25163_T, Unigene25239_T, Unigene26972_T, Unig…
42	42	Type I diabetes mellitus		Unigene1238_T, Unigene24307_T, Unigene38469_T, Unigene63546_T, Unigene1239_T, Unigene1729_T, Unigene2463_T, Unigene14155_T, Unigene16546_T, Unigene44308_T, Unigene44309_T, Unigene44310_T, Unigene44311_T, Unigene44376_T, Unigene76888_T, Unigene76889_T, Unigene83928_T, Unigene91392_T, Unigene120900_T, Unigene128246_T, Unigene128247_T, Unigene2601_T, Unigene15471_T, Unigene44377_T, Unigene703_T, Uni…
44	44	Collecting duct acid secretion		Unigene4142_T, Unigene15517_T, Unigene15532_T, Unigene16138_T, Unigene36109_T, Unigene36885_T, Unigene37909_T, Unigene38588_T, Unigene48479_T, Unigene49753_T, Unigene66769_T, Unigene113699_T, Unigene494_T, Unigene495_T, Unigene5016_T, Unigene5289_T, Unigene15463_T, Unigene17013_T, Unigene25961_T, Unigene36397_T, Unigene38255_T, Unigene38363_T, Unigene38626_T, Unigene43011_T, Unigene43782_T, Unige…
46	46	Aminobenzoate degradation		Unigene14005_T, Unigene15758_T, Unigene26175_T, Unigene72725_T, Unigene81320_T, Unigene6230_T, Unigene24410_T, Unigene39023_T, Unigene41959_T, Unigene58002_T, Unigene58117_T, Unigene46585_T, Unigene2360_T, Unigene14262_T, Unigene37602_T, Unigene63088_T, Unigene18667_T, Unigene25420_T, Unigene58640_T, Unigene1645_T, Unigene20191_T, Unigene20519_T, Unigene69757_T, Unigene92882_T, Unigene23377_T, Un…
48	48	Microbial metabolism in diverse environments (no map in kegg database)		Unigene1171_T, Unigene1352_T, Unigene1353_T, Unigene1561_T, Unigene2637_T, Unigene2638_T, Unigene14005_T, Unigene15607_T, Unigene15758_T, Unigene16288_T, Unigene17161_T, Unigene22204_T, Unigene22205_T, Unigene22206_T, Unigene22405_T, Unigene22890_T, Unigene22891_T, Unigene26175_T, Unigene26223_T, Unigene26585_T, Unigene27929_T, Unigene35862_T, Unigene36294_T, Unigene37368_T, Unigene37597_T, Unige…
50	50	Vascular smooth muscle contraction		Unigene257_T, Unigene258_T, Unigene260_T, Unigene353_T, Unigene602_T, Unigene1078_T, Unigene1084_T, Unigene1098_T, Unigene1138_T, Unigene1431_T, Unigene1462_T, Unigene2274_T, Unigene2935_T, Unigene3805_T, Unigene3814_T, Unigene5560_T, Unigene5972_T, Unigene6193_T, Unigene6793_T, Unigene14100_T, Unigene16110_T, Unigene16269_T, Unigene16276_T, Unigene16530_T, Unigene17249_T, Unigene22093_T, Unigene…
52	52	Prion diseases		Unigene652_T, Unigene653_T, Unigene1423_T, Unigene22311_T, Unigene22312_T, Unigene22313_T, Unigene23525_T, Unigene24663_T, Unigene37428_T, Unigene37432_T, Unigene38920_T, Unigene43610_T, Unigene43611_T, Unigene46873_T, Unigene47914_T, Unigene57717_T, Unigene59762_T, Unigene60691_T, Unigene60945_T, Unigene61736_T, Unigene64743_T, Unigene69918_T, Unigene83407_T, Unigene116828_T, Unigene3285_T, Unig…
54	54	Renal cell carcinoma		Unigene257_T, Unigene258_T, Unigene260_T, Unigene2114_T, Unigene2571_T, Unigene3839_T, Unigene3953_T, Unigene13368_T, Unigene14835_T, Unigene16384_T, Unigene16535_T, Unigene17161_T, Unigene21617_T, Unigene22956_T, Unigene23299_T, Unigene30879_T, Unigene38582_T, Unigene38848_T, Unigene41833_T, Unigene44105_T, Unigene44110_T, Unigene44661_T, Unigene44759_T, Unigene44857_T, Unigene57880_T, Unigene58…
56	56	Epithelial cell signaling in Helicobacter pylori infection		Unigene1099_T, Unigene13368_T, Unigene15070_T, Unigene15517_T, Unigene15532_T, Unigene16138_T, Unigene16766_T, Unigene16970_T, Unigene21617_T, Unigene22483_T, Unigene23065_T, Unigene36109_T, Unigene36885_T, Unigene37909_T, Unigene41624_T, Unigene43836_T, Unigene43837_T, Unigene43840_T, Unigene44601_T, Unigene48479_T, Unigene59800_T, Unigene59803_T, Unigene67051_T, Unigene67525_T, Unigene91419_T, …
58	58	Long-term potentiation		Unigene257_T, Unigene258_T, Unigene260_T, Unigene602_T, Unigene1431_T, Unigene2114_T, Unigene2442_T, Unigene3953_T, Unigene6193_T, Unigene6793_T, Unigene13696_T, Unigene15286_T, Unigene15306_T, Unigene15376_T, Unigene15648_T, Unigene16530_T, Unigene16998_T, Unigene17418_T, Unigene22311_T, Unigene22312_T, Unigene22313_T, Unigene23116_T, Unigene25828_T, Unigene33663_T, Unigene41631_T, Unigene43629_…
60	60	Plant-pathogen interaction		Unigene6193_T, Unigene15844_T, Unigene28108_T, Unigene28598_T, Unigene39770_T, Unigene43629_T, Unigene47677_T, Unigene69830_T, Unigene120269_T, Unigene128112_T, Unigene15917_T, Unigene16928_T, Unigene38110_T, Unigene50108_T, Unigene57270_T, Unigene58482_T, Unigene59075_T, Unigene59868_T, Unigene83353_T, Unigene37636_T, Unigene49225_T, Unigene788_T, Unigene23109_T, Unigene23110_T, Unigene58416_T, …
62	62	Graft-versus-host disease		Unigene1238_T, Unigene24307_T, Unigene38469_T, Unigene63546_T, Unigene1239_T, Unigene2463_T, Unigene14155_T, Unigene44308_T, Unigene44309_T, Unigene44310_T, Unigene44311_T, Unigene76888_T, Unigene76889_T, Unigene91392_T, Unigene128246_T, Unigene128247_T, Unigene15471_T, Unigene703_T, Unigene704_T, Unigene705_T, Unigene2329_T, Unigene5564_T, Unigene12020_T, Unigene54097_T, Unigene54924_T, Unigene7…
64	64	Selenocompound metabolism		Unigene17293_T, Unigene36426_T, Unigene47642_T, Unigene58490_T, Unigene60917_T, Unigene116856_T, Unigene116857_T, Unigene116858_T, Unigene1577_T, Unigene18299_T, Unigene20967_T, Unigene27421_T, Unigene27756_T, Unigene41772_T, Unigene44911_T, Unigene46216_T, Unigene46996_T, Unigene59582_T, Unigene67328_T, Unigene67329_T, Unigene67330_T, Unigene67331_T, Unigene67332_T, Unigene67333_T, Unigene67335_…
66	66	Tyrosine metabolism		Unigene15923_T, Unigene26223_T, Unigene26585_T, Unigene28470_T, Unigene38140_T, Unigene60161_T, Unigene81320_T, Unigene123316_T, Unigene1729_T, Unigene4329_T, Unigene15146_T, Unigene16531_T, Unigene25864_T, Unigene27653_T, Unigene28200_T, Unigene38654_T, Unigene38682_T, Unigene44195_T, Unigene46909_T, Unigene48986_T, Unigene59738_T, Unigene60967_T, Unigene64638_T, Unigene73538_T, Unigene73758_T, …
68	68	Cell adhesion molecules (CAMs)		Unigene1238_T, Unigene2221_T, Unigene4313_T, Unigene5171_T, Unigene6379_T, Unigene11594_T, Unigene13953_T, Unigene16473_T, Unigene20247_T, Unigene20924_T, Unigene21865_T, Unigene22443_T, Unigene22805_T, Unigene23677_T, Unigene23687_T, Unigene23917_T, Unigene24307_T, Unigene24663_T, Unigene29233_T, Unigene38469_T, Unigene43513_T, Unigene43515_T, Unigene43661_T, Unigene43662_T, Unigene44026_T, Unig…
70	70	Allograft rejection		Unigene1238_T, Unigene24307_T, Unigene38469_T, Unigene63546_T, Unigene1239_T, Unigene2463_T, Unigene14155_T, Unigene35511_T, Unigene44308_T, Unigene44309_T, Unigene44310_T, Unigene44311_T, Unigene44451_T, Unigene76888_T, Unigene76889_T, Unigene91392_T, Unigene128246_T, Unigene128247_T, Unigene15471_T, Unigene2035_T, Unigene7987_T, Unigene16847_T, Unigene703_T, Unigene704_T, Unigene705_T, Unigene2…
72	72	Biosynthesis of secondary metabolites (no map in kegg database)		Unigene1171_T, Unigene1352_T, Unigene1353_T, Unigene2637_T, Unigene2638_T, Unigene3408_T, Unigene4409_T, Unigene15037_T, Unigene15607_T, Unigene15687_T, Unigene16288_T, Unigene16422_T, Unigene16889_T, Unigene17038_T, Unigene17161_T, Unigene20526_T, Unigene21695_T, Unigene22204_T, Unigene22205_T, Unigene22206_T, Unigene22405_T, Unigene23527_T, Unigene25030_T, Unigene26223_T, Unigene27929_T, Unigen…
74	74	Glycolysis / Gluconeogenesis		Unigene1170_T, Unigene1171_T, Unigene1352_T, Unigene1353_T, Unigene2637_T, Unigene2638_T, Unigene3904_T, Unigene26223_T, Unigene38140_T, Unigene70066_T, Unigene120864_T, Unigene123316_T, Unigene1075_T, Unigene3251_T, Unigene4329_T, Unigene5675_T, Unigene15444_T, Unigene16465_T, Unigene16471_T, Unigene17164_T, Unigene25801_T, Unigene25864_T, Unigene27653_T, Unigene37733_T, Unigene43725_T, Unigene4…
76	76	Pentose and glucuronate interconversions		Unigene1171_T, Unigene16324_T, Unigene24379_T, Unigene38140_T, Unigene67458_T, Unigene67459_T, Unigene70066_T, Unigene23165_T, Unigene23733_T, Unigene45431_T, Unigene49653_T, Unigene49654_T, Unigene57904_T, Unigene70065_T, Unigene87999_T, Unigene58917_T, Unigene92812_T, Unigene63355_T, Unigene1852_T, Unigene45272_T, Unigene45273_T, Unigene2039_T, Unigene2040_T, Unigene4968_T, Unigene14233_T, Unig…
78	78	beta-Alanine metabolism		Unigene1170_T, Unigene1171_T, Unigene3904_T, Unigene4069_T, Unigene36500_T, Unigene48714_T, Unigene70066_T, Unigene1729_T, Unigene3855_T, Unigene4329_T, Unigene4354_T, Unigene16409_T, Unigene24723_T, Unigene25864_T, Unigene27653_T, Unigene35434_T, Unigene36692_T, Unigene44195_T, Unigene44376_T, Unigene49208_T, Unigene49653_T, Unigene49654_T, Unigene58705_T, Unigene60953_T, Unigene69305_T, Unigene…
80	80	ErbB signaling pathway		Unigene257_T, Unigene258_T, Unigene260_T, Unigene1651_T, Unigene1652_T, Unigene2114_T, Unigene3839_T, Unigene4580_T, Unigene6793_T, Unigene15052_T, Unigene15070_T, Unigene15286_T, Unigene15376_T, Unigene16033_T, Unigene16182_T, Unigene16384_T, Unigene16394_T, Unigene16469_T, Unigene16535_T, Unigene16998_T, Unigene21617_T, Unigene22483_T, Unigene22884_T, Unigene22885_T, Unigene22956_T, Unigene2373…
82	82	Gastric acid secretion		Unigene1138_T, Unigene1431_T, Unigene4142_T, Unigene6193_T, Unigene6494_T, Unigene6793_T, Unigene14237_T, Unigene15286_T, Unigene15376_T, Unigene16998_T, Unigene22311_T, Unigene22312_T, Unigene22313_T, Unigene22608_T, Unigene22639_T, Unigene23213_T, Unigene26275_T, Unigene37592_T, Unigene37782_T, Unigene37792_T, Unigene37917_T, Unigene38588_T, Unigene40760_T, Unigene41631_T, Unigene43629_T, Unige…
84	84	Propanoate metabolism		Unigene941_T, Unigene943_T, Unigene1170_T, Unigene1171_T, Unigene3904_T, Unigene4069_T, Unigene4179_T, Unigene22405_T, Unigene22519_T, Unigene41143_T, Unigene49567_T, Unigene70066_T, Unigene72149_T, Unigene5878_T, Unigene5883_T, Unigene14950_T, Unigene15870_T, Unigene16409_T, Unigene16465_T, Unigene16471_T, Unigene23385_T, Unigene24723_T, Unigene25382_T, Unigene35358_T, Unigene35434_T, Unigene496…
86	86	Benzoate degradation		Unigene22405_T, Unigene27929_T, Unigene38140_T, Unigene81320_T, Unigene46585_T, Unigene14263_T, Unigene18667_T, Unigene25420_T, Unigene60776_T, Unigene120894_T, Unigene50536_T, Unigene81321_T
88	88	Hypertrophic cardiomyopathy (HCM)		Unigene791_T, Unigene981_T, Unigene1084_T, Unigene1098_T, Unigene1462_T, Unigene1510_T, Unigene2411_T, Unigene2733_T, Unigene3805_T, Unigene3814_T, Unigene4282_T, Unigene4313_T, Unigene5560_T, Unigene14237_T, Unigene16110_T, Unigene16252_T, Unigene16269_T, Unigene21510_T, Unigene22093_T, Unigene22788_T, Unigene22796_T, Unigene23171_T, Unigene23172_T, Unigene23173_T, Unigene23316_T, Unigene23522_T…
90	90	Autoimmune thyroid disease		Unigene1238_T, Unigene24307_T, Unigene38469_T, Unigene63546_T, Unigene1239_T, Unigene2463_T, Unigene14155_T, Unigene31289_T, Unigene35511_T, Unigene44308_T, Unigene44309_T, Unigene44310_T, Unigene44311_T, Unigene44451_T, Unigene64880_T, Unigene73758_T, Unigene76888_T, Unigene76889_T, Unigene91392_T, Unigene128246_T, Unigene128247_T, Unigene15471_T, Unigene2035_T, Unigene7987_T, Unigene16847_T, Un…
92	92	Glutathione metabolism		Unigene22204_T, Unigene22205_T, Unigene22206_T, Unigene25463_T, Unigene36879_T, Unigene57956_T, Unigene59149_T, Unigene59473_T, Unigene59878_T, Unigene83494_T, Unigene92115_T, Unigene95743_T, Unigene123292_T, Unigene123295_T, Unigene123426_T, Unigene123427_T, Unigene4823_T, Unigene5460_T, Unigene15244_T, Unigene25356_T, Unigene39141_T, Unigene44124_T, Unigene44126_T, Unigene44356_T, Unigene45268_…
94	94	Lysosome		Unigene2723_T, Unigene3872_T, Unigene4552_T, Unigene5642_T, Unigene6112_T, Unigene15517_T, Unigene15532_T, Unigene15635_T, Unigene15727_T, Unigene15832_T, Unigene16004_T, Unigene16027_T, Unigene16138_T, Unigene16324_T, Unigene16436_T, Unigene23181_T, Unigene24337_T, Unigene24379_T, Unigene30624_T, Unigene32345_T, Unigene35546_T, Unigene35884_T, Unigene37470_T, Unigene37909_T, Unigene37918_T, Unig…
96	96	Ascorbate and aldarate metabolism		Unigene1170_T, Unigene1171_T, Unigene3904_T, Unigene22204_T, Unigene22205_T, Unigene22206_T, Unigene48193_T, Unigene67458_T, Unigene67459_T, Unigene70066_T, Unigene49653_T, Unigene49654_T, Unigene57904_T, Unigene70065_T, Unigene123048_T, Unigene37704_T, Unigene39728_T, Unigene63355_T, Unigene45272_T, Unigene45273_T, Unigene2039_T, Unigene2040_T, Unigene4968_T, Unigene38783_T, Unigene40045_T, Unig…
98	98	Dilated cardiomyopathy		Unigene791_T, Unigene981_T, Unigene1084_T, Unigene1098_T, Unigene1462_T, Unigene1510_T, Unigene2411_T, Unigene2733_T, Unigene3805_T, Unigene3814_T, Unigene4282_T, Unigene4313_T, Unigene5560_T, Unigene14237_T, Unigene16110_T, Unigene16252_T, Unigene16269_T, Unigene21510_T, Unigene22093_T, Unigene22311_T, Unigene22312_T, Unigene22313_T, Unigene22788_T, Unigene22796_T, Unigene23171_T, Unigene23172_T…
100	100	Styrene degradation		Unigene15758_T, Unigene26175_T, Unigene24410_T, Unigene3025_T, Unigene23020_T, Unigene23021_T, Unigene45286_T
102	102	Amphetamine addiction		Unigene6193_T, Unigene6793_T, Unigene13696_T, Unigene15286_T, Unigene15306_T, Unigene15376_T, Unigene15648_T, Unigene15866_T, Unigene16998_T, Unigene22311_T, Unigene22312_T, Unigene22313_T, Unigene28470_T, Unigene38424_T, Unigene41631_T, Unigene43629_T, Unigene47993_T, Unigene49994_T, Unigene59769_T, Unigene59857_T, Unigene59904_T, Unigene60981_T, Unigene62523_T, Unigene69830_T, Unigene70518_T, U…
104	104	Cocaine addiction		Unigene6494_T, Unigene15648_T, Unigene17030_T, Unigene22311_T, Unigene22312_T, Unigene22313_T, Unigene28470_T, Unigene38424_T, Unigene44886_T, Unigene45507_T, Unigene46823_T, Unigene59769_T, Unigene60094_T, Unigene60981_T, Unigene70518_T, Unigene70523_T, Unigene83326_T, Unigene83925_T, Unigene83926_T, Unigene116716_T, Unigene1557_T, Unigene1559_T, Unigene1729_T, Unigene5336_T, Unigene6261_T, Unig…
106	106	Pyruvate metabolism		Unigene1170_T, Unigene1171_T, Unigene1352_T, Unigene1353_T, Unigene2637_T, Unigene2638_T, Unigene3904_T, Unigene5428_T, Unigene22405_T, Unigene22519_T, Unigene37335_T, Unigene37597_T, Unigene38140_T, Unigene41143_T, Unigene47442_T, Unigene59391_T, Unigene70066_T, Unigene105245_T, Unigene113798_T, Unigene120542_T, Unigene126675_T, Unigene305_T, Unigene5675_T, Unigene6230_T, Unigene13923_T, Unigene…
108	108	Porphyrin and chlorophyll metabolism		Unigene16324_T, Unigene17465_T, Unigene24379_T, Unigene49354_T, Unigene65019_T, Unigene67458_T, Unigene67459_T, Unigene70284_T, Unigene121017_T, Unigene14950_T, Unigene15870_T, Unigene16972_T, Unigene26351_T, Unigene35358_T, Unigene37665_T, Unigene41959_T, Unigene57668_T, Unigene57786_T, Unigene59396_T, Unigene60232_T, Unigene60731_T, Unigene67695_T, Unigene70998_T, Unigene76611_T, Unigene76671_T…
110	110	Asthma		Unigene648_T, Unigene24307_T, Unigene38469_T, Unigene63546_T, Unigene2463_T, Unigene14155_T, Unigene35511_T, Unigene44451_T, Unigene63424_T, Unigene91392_T, Unigene17307_T, Unigene15471_T, Unigene646_T, Unigene2035_T, Unigene7987_T, Unigene16847_T, Unigene2329_T, Unigene4267_T, Unigene14245_T, Unigene54097_T, Unigene54924_T, Unigene58634_T, Unigene70423_T, Unigene83956_T, Unigene32741_T, Unigene7…
112	112	Axon guidance		Unigene100_T, Unigene102_T, Unigene927_T, Unigene1078_T, Unigene1240_T, Unigene1305_T, Unigene1341_T, Unigene1534_T, Unigene1651_T, Unigene1652_T, Unigene2114_T, Unigene2365_T, Unigene2756_T, Unigene2849_T, Unigene3055_T, Unigene4313_T, Unigene4794_T, Unigene5469_T, Unigene5648_T, Unigene6080_T, Unigene6089_T, Unigene6213_T, Unigene6494_T, Unigene6516_T, Unigene6693_T, Unigene13368_T, Unigene1369…
114	114	Legionellosis		Unigene394_T, Unigene395_T, Unigene2624_T, Unigene4900_T, Unigene5848_T, Unigene9925_T, Unigene14929_T, Unigene22609_T, Unigene23983_T, Unigene23984_T, Unigene25881_T, Unigene35391_T, Unigene36786_T, Unigene37428_T, Unigene38976_T, Unigene41883_T, Unigene44121_T, Unigene45033_T, Unigene45034_T, Unigene48548_T, Unigene51740_T, Unigene59153_T, Unigene60727_T, Unigene83407_T, Unigene90595_T, Unigene…
116	116	Chronic myeloid leukemia		Unigene257_T, Unigene258_T, Unigene260_T, Unigene695_T, Unigene1099_T, Unigene1599_T, Unigene2114_T, Unigene2594_T, Unigene2595_T, Unigene3839_T, Unigene15951_T, Unigene16535_T, Unigene22956_T, Unigene23065_T, Unigene38572_T, Unigene38848_T, Unigene44661_T, Unigene45200_T, Unigene45953_T, Unigene49850_T, Unigene49965_T, Unigene57880_T, Unigene58663_T, Unigene70030_T, Unigene84092_T, Unigene91906_…
118	118	Notch signaling pathway		Unigene695_T, Unigene6502_T, Unigene15881_T, Unigene15920_T, Unigene16070_T, Unigene17132_T, Unigene17431_T, Unigene19916_T, Unigene21562_T, Unigene21565_T, Unigene23473_T, Unigene23525_T, Unigene24397_T, Unigene24398_T, Unigene25189_T, Unigene44105_T, Unigene44110_T, Unigene44392_T, Unigene45953_T, Unigene46873_T, Unigene59549_T, Unigene59937_T, Unigene71234_T, Unigene71235_T, Unigene84092_T, Un…
120	120	Chemokine signaling pathway		Unigene169_T, Unigene172_T, Unigene173_T, Unigene177_T, Unigene257_T, Unigene258_T, Unigene260_T, Unigene1078_T, Unigene1099_T, Unigene1651_T, Unigene1652_T, Unigene2114_T, Unigene3681_T, Unigene3839_T, Unigene3953_T, Unigene5701_T, Unigene5867_T, Unigene5972_T, Unigene6494_T, Unigene6793_T, Unigene16535_T, Unigene17272_T, Unigene17394_T, Unigene21617_T, Unigene22311_T, Unigene22312_T, Unigene223…
122	122	Two-component system		Unigene1171_T, Unigene22405_T, Unigene36294_T, Unigene37335_T, Unigene38101_T, Unigene59526_T, Unigene66972_T, Unigene70066_T, Unigene126675_T, Unigene368_T, Unigene369_T, Unigene3597_T, Unigene5675_T, Unigene6754_T, Unigene16465_T, Unigene16471_T, Unigene17164_T, Unigene18299_T, Unigene20967_T, Unigene26052_T, Unigene38117_T, Unigene39141_T, Unigene41959_T, Unigene46216_T, Unigene49653_T, Unigen…
124	124	B cell receptor signaling pathway		Unigene257_T, Unigene258_T, Unigene260_T, Unigene732_T, Unigene733_T, Unigene734_T, Unigene1099_T, Unigene2114_T, Unigene3839_T, Unigene6793_T, Unigene13696_T, Unigene15306_T, Unigene22752_T, Unigene22753_T, Unigene22754_T, Unigene22956_T, Unigene23065_T, Unigene38848_T, Unigene43629_T, Unigene44661_T, Unigene47993_T, Unigene49994_T, Unigene57880_T, Unigene58663_T, Unigene59904_T, Unigene72390_T,…
126	126	Glyoxylate and dicarboxylate metabolism		Unigene22405_T, Unigene28556_T, Unigene35862_T, Unigene37857_T, Unigene38140_T, Unigene38620_T, Unigene47442_T, Unigene57697_T, Unigene59165_T, Unigene72149_T, Unigene305_T, Unigene5878_T, Unigene6754_T, Unigene16951_T, Unigene17129_T, Unigene23385_T, Unigene25157_T, Unigene25382_T, Unigene38117_T, Unigene46436_T, Unigene76658_T, Unigene76659_T, Unigene91454_T, Unigene126672_T, Unigene126673_T, U…
128	128	Base excision repair		Unigene957_T, Unigene2272_T, Unigene14945_T, Unigene16133_T, Unigene28004_T, Unigene36336_T, Unigene37969_T, Unigene38179_T, Unigene45328_T, Unigene49242_T, Unigene63118_T, Unigene65392_T, Unigene68550_T, Unigene108602_T, Unigene113772_T, Unigene113773_T, Unigene113774_T, Unigene113775_T, Unigene113776_T, Unigene113777_T, Unigene113778_T, Unigene116856_T, Unigene116857_T, Unigene116858_T, Unigene…
130	130	Natural killer cell mediated cytotoxicity		Unigene257_T, Unigene258_T, Unigene260_T, Unigene510_T, Unigene511_T, Unigene2114_T, Unigene3839_T, Unigene6793_T, Unigene13696_T, Unigene15306_T, Unigene21617_T, Unigene21669_T, Unigene22752_T, Unigene22753_T, Unigene22754_T, Unigene22956_T, Unigene29233_T, Unigene33304_T, Unigene37432_T, Unigene37746_T, Unigene38629_T, Unigene38848_T, Unigene43629_T, Unigene45953_T, Unigene47993_T, Unigene49994…
132	132	Thyroid cancer		Unigene2114_T, Unigene21843_T, Unigene23171_T, Unigene23172_T, Unigene23173_T, Unigene24636_T, Unigene25620_T, Unigene25621_T, Unigene25622_T, Unigene27363_T, Unigene37384_T, Unigene38785_T, Unigene59330_T, Unigene59553_T, Unigene69807_T, Unigene72673_T, Unigene72675_T, Unigene83418_T, Unigene83419_T, Unigene83420_T, Unigene5088_T, Unigene16764_T, Unigene38176_T, Unigene47820_T, Unigene48267_T, U…
134	134	Prostate cancer		Unigene257_T, Unigene258_T, Unigene260_T, Unigene1099_T, Unigene1599_T, Unigene2114_T, Unigene3839_T, Unigene4580_T, Unigene15052_T, Unigene15648_T, Unigene22483_T, Unigene22956_T, Unigene23065_T, Unigene24636_T, Unigene24910_T, Unigene25463_T, Unigene36879_T, Unigene38848_T, Unigene39040_T, Unigene44105_T, Unigene44110_T, Unigene44235_T, Unigene44661_T, Unigene47154_T, Unigene57880_T, Unigene579…
136	136	Cell cycle - Caulobacter		Unigene2413_T, Unigene44233_T, Unigene36003_T, Unigene48721_T, Unigene49957_T, Unigene42260_T, Unigene91888_T, Unigene122966_T, Unigene63882_T
138	138	Ubiquitin mediated proteolysis		Unigene426_T, Unigene792_T, Unigene902_T, Unigene1566_T, Unigene1580_T, Unigene1620_T, Unigene2587_T, Unigene6674_T, Unigene6706_T, Unigene13765_T, Unigene15735_T, Unigene17359_T, Unigene23004_T, Unigene23982_T, Unigene24352_T, Unigene25497_T, Unigene26945_T, Unigene28104_T, Unigene36983_T, Unigene37870_T, Unigene38572_T, Unigene38907_T, Unigene43945_T, Unigene44035_T, Unigene44763_T, Unigene4501…
140	140	Wnt signaling pathway		Unigene78_T, Unigene695_T, Unigene1078_T, Unigene1583_T, Unigene6793_T, Unigene13696_T, Unigene13765_T, Unigene15286_T, Unigene15306_T, Unigene15376_T, Unigene15881_T, Unigene15920_T, Unigene16998_T, Unigene17048_T, Unigene17431_T, Unigene21096_T, Unigene21562_T, Unigene21565_T, Unigene22311_T, Unigene22312_T, Unigene22313_T, Unigene22909_T, Unigene23051_T, Unigene24636_T, Unigene36337_T, Unigene…
142	142	Metabolism of xenobiotics by cytochrome P450		Unigene3827_T, Unigene15639_T, Unigene17134_T, Unigene25463_T, Unigene36879_T, Unigene57956_T, Unigene59197_T, Unigene59341_T, Unigene67458_T, Unigene67459_T, Unigene70035_T, Unigene83494_T, Unigene92115_T, Unigene114624_T, Unigene116369_T, Unigene4329_T, Unigene15244_T, Unigene18320_T, Unigene22936_T, Unigene22959_T, Unigene23441_T, Unigene23442_T, Unigene23733_T, Unigene24334_T, Unigene24368_T,…
144	144	Mismatch repair		Unigene21720_T, Unigene23267_T, Unigene35862_T, Unigene38620_T, Unigene57697_T, Unigene91785_T, Unigene2591_T, Unigene4198_T, Unigene24135_T, Unigene35577_T, Unigene37443_T, Unigene38174_T, Unigene46497_T, Unigene49537_T, Unigene57904_T, Unigene59333_T, Unigene83928_T, Unigene92228_T, Unigene21703_T, Unigene21705_T, Unigene21706_T, Unigene21707_T, Unigene21708_T, Unigene21709_T, Unigene21710_T, U…
146	146	Chloroalkane and chloroalkene degradation		Unigene1171_T, Unigene26223_T, Unigene38140_T, Unigene70066_T, Unigene123316_T, Unigene23743_T, Unigene23744_T, Unigene39162_T, Unigene46909_T, Unigene49653_T, Unigene49654_T, Unigene70065_T, Unigene58917_T, Unigene92812_T, Unigene123313_T, Unigene123314_T, Unigene2039_T, Unigene2040_T, Unigene35940_T, Unigene116837_T, Unigene123315_T, Unigene15627_T, Unigene36173_T, Unigene70631_T, Unigene70632_…
148	148	T cell receptor signaling pathway		Unigene257_T, Unigene258_T, Unigene260_T, Unigene510_T, Unigene511_T, Unigene1099_T, Unigene2114_T, Unigene3839_T, Unigene5972_T, Unigene13696_T, Unigene15306_T, Unigene16033_T, Unigene16182_T, Unigene16394_T, Unigene16469_T, Unigene21617_T, Unigene22752_T, Unigene22753_T, Unigene22754_T, Unigene22956_T, Unigene23065_T, Unigene23677_T, Unigene30879_T, Unigene33304_T, Unigene37432_T, Unigene38572_…
150	150	Carbon fixation in photosynthetic organisms		Unigene1561_T, Unigene15607_T, Unigene37597_T, Unigene59391_T, Unigene113798_T, Unigene25801_T, Unigene35598_T, Unigene37733_T, Unigene123882_T, Unigene4947_T, Unigene38125_T, Unigene69082_T, Unigene3603_T, Unigene13638_T, Unigene16569_T, Unigene17167_T, Unigene26408_T, Unigene17378_T, Unigene19296_T, Unigene25184_T, Unigene38405_T, Unigene67632_T, Unigene3602_T, Unigene15817_T, Unigene113797_T, …
152	152	Phosphonate and phosphinate metabolism		Unigene25630_T, Unigene44260_T, Unigene44261_T, Unigene6602_T, Unigene68972_T
154	154	Vibrio cholerae infection		Unigene1916_T, Unigene6793_T, Unigene14237_T, Unigene15517_T, Unigene15532_T, Unigene16138_T, Unigene22311_T, Unigene22312_T, Unigene22313_T, Unigene36109_T, Unigene36885_T, Unigene37226_T, Unigene37909_T, Unigene40760_T, Unigene44986_T, Unigene47993_T, Unigene48479_T, Unigene59800_T, Unigene59803_T, Unigene60749_T, Unigene63302_T, Unigene67051_T, Unigene71236_T, Unigene100606_T, Unigene113715_T,…
156	156	Protein processing in endoplasmic reticulum		Unigene328_T, Unigene559_T, Unigene560_T, Unigene1737_T, Unigene1738_T, Unigene2010_T, Unigene3843_T, Unigene4066_T, Unigene5037_T, Unigene5042_T, Unigene5624_T, Unigene6124_T, Unigene13698_T, Unigene14127_T, Unigene15648_T, Unigene16167_T, Unigene16294_T, Unigene16444_T, Unigene17093_T, Unigene17180_T, Unigene21799_T, Unigene22115_T, Unigene24076_T, Unigene24216_T, Unigene25119_T, Unigene27954_T…
158	158	Antigen processing and presentation		Unigene1855_T, Unigene4552_T, Unigene15635_T, Unigene24307_T, Unigene32345_T, Unigene37428_T, Unigene38469_T, Unigene50667_T, Unigene63262_T, Unigene63546_T, Unigene71000_T, Unigene83407_T, Unigene128369_T, Unigene128370_T, Unigene2463_T, Unigene3894_T, Unigene4972_T, Unigene14155_T, Unigene15917_T, Unigene16639_T, Unigene22969_T, Unigene23899_T, Unigene24794_T, Unigene35319_T, Unigene38110_T, Un…
160	160	Neurotrophin signaling pathway		Unigene257_T, Unigene258_T, Unigene260_T, Unigene1099_T, Unigene1486_T, Unigene2114_T, Unigene2442_T, Unigene3014_T, Unigene3681_T, Unigene3818_T, Unigene3839_T, Unigene3953_T, Unigene5180_T, Unigene5972_T, Unigene6193_T, Unigene15286_T, Unigene15376_T, Unigene15648_T, Unigene16384_T, Unigene16535_T, Unigene16998_T, Unigene22501_T, Unigene22956_T, Unigene36261_T, Unigene36357_T, Unigene37878_T, U…
162	162	Glycosaminoglycan degradation		Unigene16324_T, Unigene24379_T, Unigene37470_T, Unigene49832_T, Unigene59122_T, Unigene60764_T, Unigene72243_T, Unigene76896_T, Unigene76897_T, Unigene2344_T, Unigene2819_T, Unigene3397_T, Unigene16441_T, Unigene17375_T, Unigene24016_T, Unigene35967_T, Unigene58531_T, Unigene60020_T, Unigene64697_T, Unigene76619_T, Unigene76620_T, Unigene76621_T, Unigene97784_T, Unigene24756_T, Unigene45659_T, Un…
164	1	Methane metabolism		Unigene35862_T, Unigene36294_T, Unigene38060_T, Unigene38101_T, Unigene38620_T, Unigene49438_T, Unigene57697_T, Unigene59165_T, Unigene59835_T, Unigene120864_T, Unigene14950_T, Unigene15870_T, Unigene16465_T, Unigene16471_T, Unigene17129_T, Unigene23743_T, Unigene23744_T, Unigene25157_T, Unigene35358_T, Unigene45687_T, Unigene47650_T, Unigene52350_T, Unigene57786_T, Unigene60232_T, Unigene60557_T…
166	1	MAPK signaling pathway - yeast		Unigene6793_T, Unigene21617_T, Unigene21843_T, Unigene43836_T, Unigene43837_T, Unigene43840_T, Unigene47993_T, Unigene59165_T, Unigene16602_T, Unigene21603_T, Unigene21604_T, Unigene21605_T, Unigene21606_T, Unigene21607_T, Unigene21608_T, Unigene21611_T, Unigene21612_T, Unigene21613_T, Unigene21614_T, Unigene21616_T, Unigene23881_T, Unigene36448_T, Unigene39851_T, Unigene47820_T, Unigene59813_T, …
168	1	Nucleotide excision repair		Unigene795_T, Unigene38140_T, Unigene39037_T, Unigene49242_T, Unigene60018_T, Unigene68550_T, Unigene117548_T, Unigene126402_T, Unigene914_T, Unigene1434_T, Unigene2134_T, Unigene2591_T, Unigene4198_T, Unigene16208_T, Unigene16914_T, Unigene19080_T, Unigene19503_T, Unigene21293_T, Unigene23385_T, Unigene24135_T, Unigene33532_T, Unigene35577_T, Unigene36282_T, Unigene37443_T, Unigene38174_T, Unige…
170	1	Cyanoamino acid metabolism		Unigene15758_T, Unigene21695_T, Unigene26175_T, Unigene35862_T, Unigene38620_T, Unigene57697_T, Unigene123292_T, Unigene123295_T, Unigene123426_T, Unigene123427_T, Unigene4823_T, Unigene17129_T, Unigene24410_T, Unigene25157_T, Unigene44356_T, Unigene49747_T, Unigene123293_T, Unigene123294_T, Unigene123296_T, Unigene38011_T, Unigene123425_T, Unigene21685_T, Unigene21686_T, Unigene21689_T, Unigene2…
172	1	Chagas disease (American trypanosomiasis)		Unigene394_T, Unigene395_T, Unigene1099_T, Unigene1423_T, Unigene3839_T, Unigene4900_T, Unigene6494_T, Unigene15951_T, Unigene22956_T, Unigene23065_T, Unigene23498_T, Unigene23983_T, Unigene23984_T, Unigene25881_T, Unigene43836_T, Unigene43837_T, Unigene43840_T, Unigene44661_T, Unigene57717_T, Unigene57880_T, Unigene58663_T, Unigene64600_T, Unigene96485_T, Unigene96486_T, Unigene111805_T, Unigene…
174	1	Glycosaminoglycan biosynthesis - heparan sulfate		Unigene843_T, Unigene4475_T, Unigene16238_T, Unigene22146_T, Unigene22148_T, Unigene22149_T, Unigene22150_T, Unigene22151_T, Unigene24689_T, Unigene26091_T, Unigene32296_T, Unigene35818_T, Unigene37267_T, Unigene45256_T, Unigene45783_T, Unigene50241_T, Unigene71271_T, Unigene76847_T, Unigene117202_T, Unigene11087_T, Unigene17309_T, Unigene21667_T, Unigene43953_T, Unigene43954_T, Unigene46045_T, U…
176	176	Rheumatoid arthritis		Unigene394_T, Unigene395_T, Unigene1238_T, Unigene13723_T, Unigene15517_T, Unigene15532_T, Unigene16138_T, Unigene24307_T, Unigene26976_T, Unigene29233_T, Unigene36109_T, Unigene36885_T, Unigene37909_T, Unigene37932_T, Unigene38469_T, Unigene46516_T, Unigene48479_T, Unigene63546_T, Unigene392_T, Unigene393_T, Unigene1239_T, Unigene2463_T, Unigene4619_T, Unigene5016_T, Unigene5289_T, Unigene6154_T…
178	1	Terpenoid backbone biosynthesis		Unigene22405_T, Unigene28446_T, Unigene60634_T, Unigene2059_T, Unigene2519_T, Unigene2520_T, Unigene41306_T, Unigene45558_T, Unigene76407_T, Unigene76408_T, Unigene76409_T, Unigene17421_T, Unigene126553_T, Unigene126556_T, Unigene37595_T, Unigene38108_T, Unigene41051_T, Unigene58565_T, Unigene63117_T, Unigene76678_T, Unigene126554_T, Unigene126555_T, Unigene25604_T, Unigene38979_T, Unigene50345_T…
180	1	Circadian rhythm - plant		Unigene17048_T, Unigene36337_T, Unigene114294_T, Unigene24150_T, Unigene36205_T, Unigene38568_T, Unigene15568_T, Unigene114293_T, Unigene15470_T, Unigene114030_T
182	1	Limonene and pinene degradation		Unigene1171_T, Unigene70066_T, Unigene81320_T, Unigene49653_T, Unigene49654_T, Unigene70065_T, Unigene46585_T, Unigene2039_T, Unigene2040_T, Unigene15627_T, Unigene18667_T, Unigene25420_T, Unigene36173_T, Unigene70631_T, Unigene70632_T, Unigene70633_T, Unigene84317_T, Unigene34539_T, Unigene81321_T, Unigene51943_T
184	1	Peptidoglycan biosynthesis (no map in kegg database)		Unigene23135_T, Unigene45213_T, Unigene3277_T, Unigene45212_T
186	1	Spliceosome		Unigene685_T, Unigene5318_T, Unigene5339_T, Unigene6392_T, Unigene9397_T, Unigene15589_T, Unigene15994_T, Unigene15995_T, Unigene21987_T, Unigene21988_T, Unigene21989_T, Unigene21990_T, Unigene22011_T, Unigene22276_T, Unigene22277_T, Unigene23120_T, Unigene23823_T, Unigene32100_T, Unigene35475_T, Unigene37428_T, Unigene37467_T, Unigene37978_T, Unigene38856_T, Unigene39028_T, Unigene41332_T, Unige…
188	1	Leishmaniasis		Unigene394_T, Unigene395_T, Unigene4313_T, Unigene5112_T, Unigene6793_T, Unigene24307_T, Unigene38469_T, Unigene43836_T, Unigene43837_T, Unigene43840_T, Unigene45033_T, Unigene45034_T, Unigene47993_T, Unigene63546_T, Unigene86635_T, Unigene90595_T, Unigene120954_T, Unigene121088_T, Unigene392_T, Unigene393_T, Unigene644_T, Unigene1557_T, Unigene1559_T, Unigene1701_T, Unigene1702_T, Unigene5798_T,…
190	190	Bacterial chemotaxis (no map in kegg database)		Unigene1171_T, Unigene70066_T, Unigene49653_T, Unigene49654_T, Unigene63500_T, Unigene70065_T, Unigene2039_T, Unigene2040_T, Unigene15627_T, Unigene36173_T, Unigene70631_T, Unigene70632_T, Unigene70633_T, Unigene84317_T
192	1	Geraniol degradation		Unigene453_T, Unigene454_T, Unigene5741_T, Unigene27987_T, Unigene451_T, Unigene452_T, Unigene59210_T, Unigene70320_T, Unigene70321_T, Unigene70322_T, Unigene52023_T, Unigene455_T, Unigene31652_T, Unigene456_T
194	1	Tropane, piperidine and pyridine alkaloid biosynthesis		Unigene44195_T, Unigene60967_T, Unigene25184_T, Unigene38405_T, Unigene44197_T, Unigene37507_T, Unigene67505_T, Unigene34539_T, Unigene51943_T
196	1	mTOR signaling pathway		Unigene181_T, Unigene2442_T, Unigene2888_T, Unigene3839_T, Unigene4858_T, Unigene14835_T, Unigene15052_T, Unigene16795_T, Unigene19583_T, Unigene22391_T, Unigene22884_T, Unigene22885_T, Unigene22956_T, Unigene24161_T, Unigene24910_T, Unigene38830_T, Unigene44236_T, Unigene44661_T, Unigene46104_T, Unigene48921_T, Unigene57880_T, Unigene58663_T, Unigene67502_T, Unigene96485_T, Unigene96486_T, Unige…
198	1	Nitrogen metabolism		Unigene4142_T, Unigene38588_T, Unigene44457_T, Unigene49753_T, Unigene66769_T, Unigene123316_T, Unigene368_T, Unigene369_T, Unigene6754_T, Unigene7490_T, Unigene25668_T, Unigene25961_T, Unigene37594_T, Unigene37890_T, Unigene38117_T, Unigene38255_T, Unigene38363_T, Unigene43011_T, Unigene44456_T, Unigene47199_T, Unigene59807_T, Unigene67980_T, Unigene67981_T, Unigene70280_T, Unigene91454_T, Unige…
200	1	Bacterial secretion system		Unigene57572_T, Unigene59434_T, Unigene37618_T, Unigene16842_T, Unigene113911_T, Unigene47658_T
202	1	Ubiquinone and other terpenoid-quinone biosynthesis		Unigene64729_T, Unigene116741_T, Unigene123316_T, Unigene2445_T, Unigene16554_T, Unigene25929_T, Unigene38611_T, Unigene46029_T, Unigene58441_T, Unigene60967_T, Unigene120654_T, Unigene123313_T, Unigene123314_T, Unigene36721_T, Unigene41102_T, Unigene25184_T, Unigene27438_T, Unigene35940_T, Unigene123315_T, Unigene37711_T, Unigene69038_T, Unigene6302_T, Unigene27895_T, Unigene70977_T, Unigene7097…
204	204	Drug metabolism - cytochrome P450		Unigene3827_T, Unigene25463_T, Unigene28470_T, Unigene36879_T, Unigene57956_T, Unigene67458_T, Unigene67459_T, Unigene83494_T, Unigene92115_T, Unigene114624_T, Unigene116369_T, Unigene4329_T, Unigene15244_T, Unigene24368_T, Unigene25864_T, Unigene27653_T, Unigene47650_T, Unigene48986_T, Unigene58734_T, Unigene59967_T, Unigene60557_T, Unigene60637_T, Unigene92013_T, Unigene92164_T, Unigene92165_T,…
206	1	Gap junction		Unigene257_T, Unigene258_T, Unigene260_T, Unigene1431_T, Unigene1486_T, Unigene2114_T, Unigene6494_T, Unigene6793_T, Unigene22311_T, Unigene22312_T, Unigene22313_T, Unigene22483_T, Unigene23116_T, Unigene36085_T, Unigene38424_T, Unigene38848_T, Unigene40760_T, Unigene44235_T, Unigene46823_T, Unigene47404_T, Unigene47993_T, Unigene52101_T, Unigene59800_T, Unigene59803_T, Unigene67051_T, Unigene111…
208	1	Apoptosis		Unigene1099_T, Unigene3839_T, Unigene4900_T, Unigene5848_T, Unigene13696_T, Unigene15306_T, Unigene16572_T, Unigene17189_T, Unigene22311_T, Unigene22312_T, Unigene22313_T, Unigene22956_T, Unigene23065_T, Unigene23498_T, Unigene23824_T, Unigene23983_T, Unigene23984_T, Unigene24076_T, Unigene25881_T, Unigene37746_T, Unigene38738_T, Unigene38974_T, Unigene43629_T, Unigene43675_T, Unigene44661_T, Uni…
210	1	DNA replication		Unigene3749_T, Unigene35862_T, Unigene38620_T, Unigene47592_T, Unigene49242_T, Unigene57697_T, Unigene65273_T, Unigene68550_T, Unigene96577_T, Unigene711_T, Unigene712_T, Unigene2591_T, Unigene4198_T, Unigene6070_T, Unigene14073_T, Unigene14389_T, Unigene17053_T, Unigene21293_T, Unigene24135_T, Unigene28047_T, Unigene35577_T, Unigene37443_T, Unigene38174_T, Unigene46497_T, Unigene57904_T, Unigene…
212	1	Taurine and hypotaurine metabolism		Unigene123292_T, Unigene123295_T, Unigene123426_T, Unigene123427_T, Unigene1729_T, Unigene4823_T, Unigene14950_T, Unigene15870_T, Unigene25902_T, Unigene35358_T, Unigene44356_T, Unigene44376_T, Unigene49704_T, Unigene57786_T, Unigene60232_T, Unigene63351_T, Unigene67695_T, Unigene113906_T, Unigene113907_T, Unigene120900_T, Unigene123017_T, Unigene123018_T, Unigene123293_T, Unigene123294_T, Unigen…
214	1	Circadian rhythm - mammal		Unigene13765_T, Unigene22387_T, Unigene22389_T, Unigene24170_T, Unigene45452_T, Unigene49112_T, Unigene72813_T, Unigene124982_T, Unigene125544_T, Unigene22187_T, Unigene22189_T, Unigene22388_T, Unigene22390_T, Unigene38844_T, Unigene45683_T, Unigene47138_T, Unigene58602_T, Unigene60577_T, Unigene66683_T, Unigene92779_T, Unigene119776_T, Unigene125982_T, Unigene126713_T, Unigene126714_T, Unigene25…
216	1	Melanogenesis		Unigene257_T, Unigene258_T, Unigene260_T, Unigene2114_T, Unigene6193_T, Unigene6494_T, Unigene6793_T, Unigene15286_T, Unigene15376_T, Unigene15881_T, Unigene15920_T, Unigene16998_T, Unigene17431_T, Unigene22311_T, Unigene22312_T, Unigene22313_T, Unigene23051_T, Unigene24636_T, Unigene40760_T, Unigene41631_T, Unigene43629_T, Unigene44105_T, Unigene44110_T, Unigene47993_T, Unigene52101_T, Unigene59…
218	218	Proximal tubule bicarbonate reclamation		Unigene2637_T, Unigene2638_T, Unigene4142_T, Unigene22639_T, Unigene38588_T, Unigene49753_T, Unigene66769_T, Unigene70380_T, Unigene368_T, Unigene369_T, Unigene3049_T, Unigene3631_T, Unigene6203_T, Unigene19850_T, Unigene22638_T, Unigene22640_T, Unigene22974_T, Unigene25961_T, Unigene26972_T, Unigene37408_T, Unigene38255_T, Unigene38363_T, Unigene43011_T, Unigene59807_T, Unigene96569_T, Unigene96…
220	1	Phenylalanine, tyrosine and tryptophan biosynthesis		Unigene37857_T, Unigene25801_T, Unigene37733_T, Unigene45240_T, Unigene60967_T, Unigene1100_T, Unigene20285_T, Unigene23874_T, Unigene17378_T, Unigene19296_T, Unigene25184_T, Unigene38405_T, Unigene61495_T, Unigene1889_T, Unigene37507_T, Unigene67505_T, Unigene62700_T
222	1	Naphthalene degradation		Unigene26223_T, Unigene38140_T, Unigene123316_T, Unigene46909_T, Unigene58917_T, Unigene92812_T, Unigene123313_T, Unigene123314_T, Unigene35940_T, Unigene116837_T, Unigene123315_T, Unigene6037_T, Unigene3583_T, Unigene34539_T, Unigene36074_T, Unigene51943_T, Unigene17194_T
224	1	Calcium signaling pathway		Unigene314_T, Unigene512_T, Unigene514_T, Unigene1138_T, Unigene1431_T, Unigene1612_T, Unigene1914_T, Unigene3814_T, Unigene4580_T, Unigene5283_T, Unigene6193_T, Unigene6793_T, Unigene13696_T, Unigene15286_T, Unigene15306_T, Unigene15376_T, Unigene16820_T, Unigene16998_T, Unigene18151_T, Unigene21510_T, Unigene21750_T, Unigene21751_T, Unigene21753_T, Unigene21755_T, Unigene21756_T, Unigene21758_T…
226	1	Tryptophan metabolism		Unigene1170_T, Unigene1171_T, Unigene3904_T, Unigene4069_T, Unigene15758_T, Unigene17293_T, Unigene22405_T, Unigene26175_T, Unigene28470_T, Unigene32390_T, Unigene58712_T, Unigene59165_T, Unigene60917_T, Unigene70066_T, Unigene1729_T, Unigene16096_T, Unigene16409_T, Unigene22959_T, Unigene23441_T, Unigene23442_T, Unigene24410_T, Unigene24723_T, Unigene25144_T, Unigene38154_T, Unigene43798_T, Unig…
228	1	Jak-STAT signaling pathway		Unigene2526_T, Unigene3839_T, Unigene5867_T, Unigene17359_T, Unigene22956_T, Unigene30730_T, Unigene35465_T, Unigene38572_T, Unigene38848_T, Unigene44105_T, Unigene44110_T, Unigene44661_T, Unigene45415_T, Unigene46608_T, Unigene49540_T, Unigene49965_T, Unigene57880_T, Unigene58663_T, Unigene59937_T, Unigene61987_T, Unigene96485_T, Unigene96486_T, Unigene121186_T, Unigene499_T, Unigene502_T, Unige…
230	1	Shigellosis		Unigene552_T, Unigene1078_T, Unigene1079_T, Unigene1080_T, Unigene1099_T, Unigene1610_T, Unigene3014_T, Unigene4313_T, Unigene13765_T, Unigene14237_T, Unigene16535_T, Unigene16970_T, Unigene23065_T, Unigene24148_T, Unigene28486_T, Unigene29551_T, Unigene35471_T, Unigene38224_T, Unigene38668_T, Unigene41624_T, Unigene43836_T, Unigene43837_T, Unigene43840_T, Unigene44525_T, Unigene44526_T, Unigene4…
232	232	Vitamin B6 metabolism		Unigene23781_T, Unigene37843_T, Unigene46035_T, Unigene83928_T, Unigene96073_T, Unigene123100_T, Unigene113793_T, Unigene113794_T, Unigene117168_T, Unigene45735_T, Unigene46578_T, Unigene44080_T, Unigene44081_T, Unigene44082_T, Unigene44083_T, Unigene46133_T, Unigene1218_T, Unigene6676_T, Unigene25037_T, Unigene25036_T, Unigene46350_T
234	1	Endometrial cancer		Unigene257_T, Unigene258_T, Unigene260_T, Unigene2114_T, Unigene3681_T, Unigene3839_T, Unigene4580_T, Unigene22483_T, Unigene22956_T, Unigene24636_T, Unigene38848_T, Unigene39040_T, Unigene44235_T, Unigene44661_T, Unigene45512_T, Unigene48995_T, Unigene57880_T, Unigene58663_T, Unigene72673_T, Unigene72675_T, Unigene96485_T, Unigene96486_T, Unigene1457_T, Unigene3105_T, Unigene15072_T, Unigene1577…
236	1	Other types of O-glycan biosynthesis (no map in kegg database)		Unigene5526_T, Unigene6502_T, Unigene16783_T, Unigene17132_T, Unigene19916_T, Unigene23576_T, Unigene27958_T, Unigene37913_T, Unigene38086_T, Unigene59549_T, Unigene67458_T, Unigene67459_T, Unigene76805_T, Unigene117156_T, Unigene4260_T, Unigene6110_T, Unigene7979_T, Unigene21953_T, Unigene21954_T, Unigene21955_T, Unigene21956_T, Unigene23060_T, Unigene24244_T, Unigene25391_T, Unigene36078_T, Uni…
238	1	Acute myeloid leukemia		Unigene257_T, Unigene258_T, Unigene260_T, Unigene1099_T, Unigene2114_T, Unigene3839_T, Unigene15052_T, Unigene15509_T, Unigene16562_T, Unigene22884_T, Unigene22885_T, Unigene22956_T, Unigene23065_T, Unigene24910_T, Unigene37339_T, Unigene38848_T, Unigene44661_T, Unigene45415_T, Unigene45873_T, Unigene57880_T, Unigene58663_T, Unigene67502_T, Unigene72673_T, Unigene72675_T, Unigene96485_T, Unigene9…
240	1	Galactose metabolism		Unigene21695_T, Unigene38140_T, Unigene113344_T, Unigene114221_T, Unigene120864_T, Unigene679_T, Unigene1075_T, Unigene2819_T, Unigene2906_T, Unigene3251_T, Unigene4904_T, Unigene6008_T, Unigene7979_T, Unigene12760_T, Unigene16532_T, Unigene17164_T, Unigene26562_T, Unigene36271_T, Unigene44142_T, Unigene44143_T, Unigene44499_T, Unigene44501_T, Unigene45484_T, Unigene45551_T, Unigene48469_T, Unige…
242	1	Regulation of autophagy		Unigene1636_T, Unigene22391_T, Unigene24161_T, Unigene24636_T, Unigene26964_T, Unigene31289_T, Unigene38243_T, Unigene16244_T, Unigene27934_T, Unigene37835_T, Unigene38158_T, Unigene59962_T, Unigene64412_T, Unigene126445_T, Unigene22512_T, Unigene4844_T, Unigene6413_T, Unigene25515_T, Unigene48550_T, Unigene128068_T, Unigene128069_T, Unigene675_T, Unigene676_T, Unigene17381_T, Unigene59101_T, Uni…
244	1	Caprolactam degradation		Unigene46909_T, Unigene58917_T, Unigene92812_T, Unigene114230_T, Unigene72573_T
246	246	Ethylbenzene degradation		Unigene81320_T, Unigene46585_T, Unigene18667_T, Unigene25420_T, Unigene81321_T
248	1	Polycyclic aromatic hydrocarbon degradation		Unigene26585_T, Unigene16531_T, Unigene28200_T, Unigene38654_T, Unigene38682_T, Unigene59738_T, Unigene64638_T, Unigene103162_T, Unigene103163_T, Unigene42834_T, Unigene27645_T, Unigene96450_T, Unigene2229_T, Unigene117576_T, Unigene34539_T, Unigene51943_T
250	1	Streptomycin biosynthesis		Unigene1075_T, Unigene3251_T, Unigene6754_T, Unigene17164_T, Unigene23733_T, Unigene38117_T, Unigene60554_T, Unigene91454_T, Unigene15701_T, Unigene24448_T, Unigene24449_T, Unigene16081_T, Unigene24669_T, Unigene72364_T, Unigene116627_T, Unigene17257_T, Unigene25547_T, Unigene13734_T
252	1	Steroid biosynthesis		Unigene13796_T, Unigene15037_T, Unigene16889_T, Unigene25030_T, Unigene38991_T, Unigene40585_T, Unigene49994_T, Unigene91688_T, Unigene91689_T, Unigene114283_T, Unigene6212_T, Unigene15953_T, Unigene24598_T, Unigene45291_T, Unigene50248_T, Unigene59795_T, Unigene112057_T, Unigene18240_T, Unigene41726_T, Unigene41560_T, Unigene45234_T, Unigene3926_T, Unigene125855_T, Unigene55359_T, Unigene66286_T…
254	1	Arrhythmogenic right ventricular cardiomyopathy (ARVC)		Unigene791_T, Unigene981_T, Unigene2411_T, Unigene2733_T, Unigene3814_T, Unigene4282_T, Unigene4313_T, Unigene5560_T, Unigene14237_T, Unigene16252_T, Unigene21510_T, Unigene22796_T, Unigene23316_T, Unigene24636_T, Unigene35471_T, Unigene37311_T, Unigene37653_T, Unigene37863_T, Unigene38070_T, Unigene40654_T, Unigene41216_T, Unigene43842_T, Unigene43843_T, Unigene43845_T, Unigene43846_T, Unigene45…
256	1	NOD-like receptor signaling pathway		Unigene1079_T, Unigene1080_T, Unigene1099_T, Unigene3014_T, Unigene4900_T, Unigene15873_T, Unigene16970_T, Unigene23065_T, Unigene23938_T, Unigene23983_T, Unigene23984_T, Unigene25881_T, Unigene28108_T, Unigene39770_T, Unigene41624_T, Unigene43836_T, Unigene43837_T, Unigene43840_T, Unigene47677_T, Unigene59944_T, Unigene91419_T, Unigene91709_T, Unigene91710_T, Unigene98048_T, Unigene113559_T, Uni…
258	1	Cysteine and methionine metabolism		Unigene1352_T, Unigene1353_T, Unigene1758_T, Unigene2592_T, Unigene24506_T, Unigene49740_T, Unigene60587_T, Unigene95760_T, Unigene120680_T, Unigene120681_T, Unigene1577_T, Unigene2385_T, Unigene2386_T, Unigene3154_T, Unigene5708_T, Unigene22071_T, Unigene24505_T, Unigene25435_T, Unigene25801_T, Unigene37456_T, Unigene37733_T, Unigene41772_T, Unigene45160_T, Unigene47180_T, Unigene57823_T, Unigen…
260	260	Butirosin and neomycin biosynthesis		Unigene1075_T, Unigene3251_T, Unigene74887_T, Unigene20923_T, Unigene24448_T, Unigene24449_T, Unigene16081_T, Unigene24669_T, Unigene17257_T
262	1	Other glycan degradation (no map in kegg database)		Unigene21695_T, Unigene37470_T, Unigene59122_T, Unigene60814_T, Unigene114221_T, Unigene2819_T, Unigene3397_T, Unigene8564_T, Unigene18020_T, Unigene37575_T, Unigene37610_T, Unigene38208_T, Unigene39162_T, Unigene45931_T, Unigene48020_T, Unigene58531_T, Unigene58895_T, Unigene64697_T, Unigene66920_T, Unigene76619_T, Unigene76620_T, Unigene76621_T, Unigene24756_T, Unigene42786_T, Unigene44299_T, U…
264	1	Pyrimidine metabolism		Unigene941_T, Unigene943_T, Unigene4179_T, Unigene4409_T, Unigene5024_T, Unigene17322_T, Unigene21695_T, Unigene29325_T, Unigene33841_T, Unigene35739_T, Unigene35862_T, Unigene36156_T, Unigene36500_T, Unigene37267_T, Unigene37873_T, Unigene38487_T, Unigene38620_T, Unigene38699_T, Unigene38915_T, Unigene39058_T, Unigene43141_T, Unigene43143_T, Unigene43145_T, Unigene43147_T, Unigene43149_T, Unigen…
266	1	Adipocytokine signaling pathway		Unigene1099_T, Unigene1423_T, Unigene2637_T, Unigene2638_T, Unigene3204_T, Unigene5972_T, Unigene6597_T, Unigene15052_T, Unigene22519_T, Unigene23065_T, Unigene24076_T, Unigene24910_T, Unigene27363_T, Unigene41143_T, Unigene44242_T, Unigene44661_T, Unigene44789_T, Unigene45415_T, Unigene57717_T, Unigene59811_T, Unigene59875_T, Unigene59888_T, Unigene69807_T, Unigene92028_T, Unigene113559_T, Unige…
268	1	Pentose phosphate pathway		Unigene15607_T, Unigene16288_T, Unigene22204_T, Unigene22205_T, Unigene22206_T, Unigene59149_T, Unigene59473_T, Unigene95743_T, Unigene120864_T, Unigene6722_T, Unigene25801_T, Unigene37733_T, Unigene45551_T, Unigene45613_T, Unigene52350_T, Unigene69952_T, Unigene69953_T, Unigene16501_T, Unigene60012_T, Unigene69082_T, Unigene2014_T, Unigene3603_T, Unigene13638_T, Unigene15701_T, Unigene26408_T, U…
270	1	Circadian rhythm - fly		Unigene36087_T, Unigene38388_T, Unigene72813_T, Unigene124982_T, Unigene22187_T, Unigene22189_T, Unigene66683_T, Unigene119776_T, Unigene2578_T, Unigene14814_T, Unigene22188_T, Unigene58149_T, Unigene23064_T, Unigene23973_T, Unigene69355_T, Unigene75052_T, Unigene128290_T, Unigene19808_T, Unigene21032_T, Unigene117351_T, Unigene84217_T
272	1	Cutin, suberine and wax biosynthesis		Unigene23506_T, Unigene2354_T
274	274	Indole alkaloid biosynthesis		Unigene37379_T, Unigene37527_T
276	1	Pertussis		Unigene328_T, Unigene1423_T, Unigene4313_T, Unigene5601_T, Unigene6193_T, Unigene6494_T, Unigene8665_T, Unigene16970_T, Unigene21799_T, Unigene35471_T, Unigene41624_T, Unigene43629_T, Unigene43836_T, Unigene43837_T, Unigene43840_T, Unigene48773_T, Unigene57717_T, Unigene67986_T, Unigene69830_T, Unigene91419_T, Unigene98048_T, Unigene1557_T, Unigene1559_T, Unigene2078_T, Unigene3104_T, Unigene1666…
278	1	Fatty acid elongation		Unigene15687_T, Unigene19428_T, Unigene20526_T, Unigene27929_T, Unigene59883_T, Unigene78570_T, Unigene83348_T, Unigene90610_T, Unigene117208_T, Unigene16409_T, Unigene19957_T, Unigene24723_T, Unigene24942_T, Unigene26066_T, Unigene45051_T, Unigene49704_T, Unigene58705_T, Unigene69574_T, Unigene76406_T, Unigene100389_T, Unigene47128_T, Unigene2800_T, Unigene2996_T, Unigene3145_T, Unigene3186_T, U…
280	1	Proteasome		Unigene2973_T, Unigene16720_T, Unigene39186_T, Unigene39897_T, Unigene45848_T, Unigene59865_T, Unigene63409_T, Unigene113832_T, Unigene23726_T, Unigene27558_T, Unigene49197_T, Unigene57327_T, Unigene84123_T, Unigene121111_T, Unigene121112_T, Unigene35686_T, Unigene35903_T, Unigene46335_T, Unigene46963_T, Unigene67847_T, Unigene70424_T, Unigene6796_T, Unigene35330_T, Unigene26618_T, Unigene37868_T…
282	1	Vasopressin-regulated water reabsorption		Unigene4179_T, Unigene21773_T, Unigene21776_T, Unigene21777_T, Unigene21779_T, Unigene21780_T, Unigene21781_T, Unigene21782_T, Unigene22311_T, Unigene22312_T, Unigene22313_T, Unigene25123_T, Unigene27797_T, Unigene36261_T, Unigene40760_T, Unigene44613_T, Unigene57824_T, Unigene59769_T, Unigene60084_T, Unigene72431_T, Unigene108487_T, Unigene116716_T, Unigene1804_T, Unigene6234_T, Unigene6607_T, U…
284	1	Cell cycle - yeast		Unigene261_T, Unigene262_T, Unigene426_T, Unigene3749_T, Unigene14005_T, Unigene16937_T, Unigene23004_T, Unigene23012_T, Unigene24232_T, Unigene44651_T, Unigene44652_T, Unigene45372_T, Unigene47824_T, Unigene48752_T, Unigene48856_T, Unigene58956_T, Unigene64085_T, Unigene72725_T, Unigene113864_T, Unigene425_T, Unigene1571_T, Unigene2232_T, Unigene6070_T, Unigene20237_T, Unigene23103_T, Unigene231…
286	1	Glioma		Unigene257_T, Unigene258_T, Unigene260_T, Unigene1599_T, Unigene2114_T, Unigene3839_T, Unigene6193_T, Unigene6793_T, Unigene15052_T, Unigene15286_T, Unigene15376_T, Unigene16998_T, Unigene22483_T, Unigene22956_T, Unigene24910_T, Unigene38848_T, Unigene39040_T, Unigene41631_T, Unigene43629_T, Unigene44235_T, Unigene44661_T, Unigene45953_T, Unigene47993_T, Unigene57880_T, Unigene58663_T, Unigene698…
288	1	MAPK signaling pathway - fly		Unigene2114_T, Unigene6933_T, Unigene22483_T, Unigene28191_T, Unigene37678_T, Unigene38848_T, Unigene58764_T, Unigene126773_T, Unigene126774_T, Unigene1428_T, Unigene1441_T, Unigene3105_T, Unigene15072_T, Unigene15862_T, Unigene20227_T, Unigene24714_T, Unigene32147_T, Unigene57911_T, Unigene72421_T, Unigene95365_T, Unigene105154_T, Unigene123211_T, Unigene49225_T, Unigene94361_T, Unigene788_T, Un…
290	1	Fructose and mannose metabolism		Unigene16184_T, Unigene16391_T, Unigene22517_T, Unigene22518_T, Unigene39087_T, Unigene45997_T, Unigene47318_T, Unigene64921_T, Unigene81320_T, Unigene114221_T, Unigene120864_T, Unigene126174_T, Unigene1075_T, Unigene1115_T, Unigene3251_T, Unigene5053_T, Unigene14861_T, Unigene15933_T, Unigene23743_T, Unigene23744_T, Unigene25801_T, Unigene37448_T, Unigene37687_T, Unigene37733_T, Unigene44320_T, …
292	1	Starch and sucrose metabolism		Unigene8242_T, Unigene16324_T, Unigene21695_T, Unigene24379_T, Unigene37792_T, Unigene38140_T, Unigene53778_T, Unigene67458_T, Unigene67459_T, Unigene113344_T, Unigene679_T, Unigene1075_T, Unigene1371_T, Unigene1397_T, Unigene1398_T, Unigene2906_T, Unigene3251_T, Unigene5429_T, Unigene6008_T, Unigene12760_T, Unigene16685_T, Unigene17164_T, Unigene17232_T, Unigene23165_T, Unigene24954_T, Unigene26…
294	1	Measles		Unigene394_T, Unigene395_T, Unigene3839_T, Unigene5867_T, Unigene5972_T, Unigene11594_T, Unigene13878_T, Unigene15735_T, Unigene16167_T, Unigene17048_T, Unigene21669_T, Unigene22956_T, Unigene23065_T, Unigene28007_T, Unigene30730_T, Unigene36337_T, Unigene37428_T, Unigene37432_T, Unigene37721_T, Unigene37746_T, Unigene38572_T, Unigene38907_T, Unigene44661_T, Unigene45415_T, Unigene49965_T, Unigen…
296	1	HTLV-I infection		Unigene426_T, Unigene784_T, Unigene927_T, Unigene957_T, Unigene1099_T, Unigene1599_T, Unigene2114_T, Unigene3839_T, Unigene5867_T, Unigene13696_T, Unigene15306_T, Unigene15648_T, Unigene15881_T, Unigene15920_T, Unigene15951_T, Unigene16253_T, Unigene16562_T, Unigene16937_T, Unigene17431_T, Unigene21750_T, Unigene21751_T, Unigene21753_T, Unigene21755_T, Unigene21756_T, Unigene21758_T, Unigene22311…
298	1	RNA degradation		Unigene436_T, Unigene941_T, Unigene943_T, Unigene1243_T, Unigene3537_T, Unigene4179_T, Unigene5661_T, Unigene15005_T, Unigene15607_T, Unigene16597_T, Unigene22661_T, Unigene23189_T, Unigene23781_T, Unigene24479_T, Unigene24506_T, Unigene25159_T, Unigene27370_T, Unigene37470_T, Unigene46327_T, Unigene46463_T, Unigene49105_T, Unigene59122_T, Unigene59444_T, Unigene59504_T, Unigene60184_T, Unigene60…
300	1	Glycine, serine and threonine metabolism		Unigene3299_T, Unigene25465_T, Unigene28470_T, Unigene35862_T, Unigene37368_T, Unigene37592_T, Unigene38620_T, Unigene47442_T, Unigene48079_T, Unigene57697_T, Unigene60320_T, Unigene121017_T, Unigene123316_T, Unigene305_T, Unigene6766_T, Unigene17129_T, Unigene21994_T, Unigene23743_T, Unigene23744_T, Unigene23771_T, Unigene25157_T, Unigene37665_T, Unigene44195_T, Unigene44243_T, Unigene44839_T, U…
302	1	Pancreatic cancer		Unigene257_T, Unigene258_T, Unigene260_T, Unigene1099_T, Unigene1599_T, Unigene2114_T, Unigene3839_T, Unigene4580_T, Unigene5976_T, Unigene14835_T, Unigene15951_T, Unigene22483_T, Unigene22494_T, Unigene22956_T, Unigene23065_T, Unigene44235_T, Unigene44661_T, Unigene44792_T, Unigene45415_T, Unigene57880_T, Unigene58663_T, Unigene59474_T, Unigene96485_T, Unigene96486_T, Unigene113559_T, Unigene636…
304	1	Staphylococcus aureus infection		Unigene328_T, Unigene1423_T, Unigene1492_T, Unigene2221_T, Unigene5601_T, Unigene13702_T, Unigene15321_T, Unigene20389_T, Unigene21799_T, Unigene24307_T, Unigene29233_T, Unigene36621_T, Unigene38469_T, Unigene43758_T, Unigene57717_T, Unigene63546_T, Unigene63870_T, Unigene67879_T, Unigene67986_T, Unigene86635_T, Unigene644_T, Unigene1493_T, Unigene2463_T, Unigene14155_T, Unigene16670_T, Unigene17…
306	1	Glycosaminoglycan biosynthesis - keratan sulfate (no map in kegg database)		Unigene15969_T, Unigene4260_T, Unigene7979_T, Unigene15692_T, Unigene17165_T, Unigene26713_T, Unigene38984_T, Unigene45849_T, Unigene45850_T, Unigene60049_T, Unigene113800_T, Unigene126456_T, Unigene126457_T, Unigene20072_T, Unigene25619_T, Unigene17087_T, Unigene60956_T, Unigene67300_T, Unigene120480_T, Unigene38677_T, Unigene51891_T, Unigene58028_T, Unigene60191_T, Unigene22859_T, Unigene113892…
308	1	Glycosphingolipid biosynthesis - ganglio series		Unigene37470_T, Unigene59122_T, Unigene2819_T, Unigene3397_T, Unigene49794_T, Unigene58531_T, Unigene64697_T, Unigene76619_T, Unigene76620_T, Unigene76621_T, Unigene123284_T, Unigene123285_T, Unigene3030_T, Unigene17099_T, Unigene24756_T, Unigene123283_T, Unigene14717_T, Unigene21246_T, Unigene25619_T, Unigene26834_T, Unigene72323_T, Unigene6427_T, Unigene60191_T, Unigene76472_T, Unigene76622_T, …
310	1	Oocyte meiosis		Unigene426_T, Unigene771_T, Unigene1431_T, Unigene1851_T, Unigene2442_T, Unigene6193_T, Unigene13696_T, Unigene13765_T, Unigene15286_T, Unigene15306_T, Unigene15376_T, Unigene16998_T, Unigene22311_T, Unigene22312_T, Unigene22313_T, Unigene23004_T, Unigene24232_T, Unigene28606_T, Unigene37878_T, Unigene38224_T, Unigene40760_T, Unigene41631_T, Unigene43629_T, Unigene43836_T, Unigene43837_T, Unigene…
312	1	GABAergic synapse		Unigene743_T, Unigene744_T, Unigene1976_T, Unigene3814_T, Unigene6494_T, Unigene6793_T, Unigene17272_T, Unigene17338_T, Unigene17394_T, Unigene22311_T, Unigene22312_T, Unigene22313_T, Unigene27457_T, Unigene28081_T, Unigene37805_T, Unigene37965_T, Unigene38383_T, Unigene40517_T, Unigene40760_T, Unigene43707_T, Unigene43711_T, Unigene43713_T, Unigene44876_T, Unigene45049_T, Unigene47993_T, Unigene…
314	1	VEGF signaling pathway		Unigene169_T, Unigene172_T, Unigene173_T, Unigene177_T, Unigene257_T, Unigene258_T, Unigene260_T, Unigene1651_T, Unigene1652_T, Unigene2114_T, Unigene2935_T, Unigene3839_T, Unigene5112_T, Unigene6793_T, Unigene13696_T, Unigene15306_T, Unigene22212_T, Unigene22956_T, Unigene37895_T, Unigene37902_T, Unigene43629_T, Unigene43836_T, Unigene43837_T, Unigene43840_T, Unigene44661_T, Unigene44818_T, Unig…
316	1	Lysine biosynthesis		Unigene123048_T, Unigene60614_T, Unigene37704_T, Unigene39728_T, Unigene38783_T, Unigene114357_T, Unigene59265_T, Unigene41527_T, Unigene41970_T, Unigene70876_T, Unigene95819_T
318	1	Pathogenic Escherichia coli infection		Unigene1078_T, Unigene4313_T, Unigene6379_T, Unigene6793_T, Unigene14237_T, Unigene16033_T, Unigene16182_T, Unigene16394_T, Unigene16469_T, Unigene20389_T, Unigene24148_T, Unigene24636_T, Unigene29551_T, Unigene36085_T, Unigene37432_T, Unigene37878_T, Unigene38668_T, Unigene38848_T, Unigene47993_T, Unigene63376_T, Unigene64757_T, Unigene69918_T, Unigene91420_T, Unigene98763_T, Unigene100606_T, Un…
320	1	Phototransduction - fly		Unigene1374_T, Unigene6193_T, Unigene6793_T, Unigene14237_T, Unigene15286_T, Unigene15376_T, Unigene16998_T, Unigene24677_T, Unigene41631_T, Unigene43629_T, Unigene47993_T, Unigene69830_T, Unigene100606_T, Unigene16298_T, Unigene16928_T, Unigene19663_T, Unigene24811_T, Unigene27761_T, Unigene38151_T, Unigene39851_T, Unigene43727_T, Unigene43731_T, Unigene43733_T, Unigene50108_T, Unigene53005_T, U…
322	1	p53 signaling pathway		Unigene1063_T, Unigene1064_T, Unigene1065_T, Unigene1601_T, Unigene4493_T, Unigene4900_T, Unigene5848_T, Unigene15735_T, Unigene16202_T, Unigene19583_T, Unigene23579_T, Unigene23938_T, Unigene23983_T, Unigene23984_T, Unigene24336_T, Unigene24472_T, Unigene25881_T, Unigene32387_T, Unigene38907_T, Unigene39040_T, Unigene44192_T, Unigene45985_T, Unigene47152_T, Unigene51740_T, Unigene64085_T, Unigen…
324	1	Influenza A		Unigene257_T, Unigene258_T, Unigene260_T, Unigene328_T, Unigene1099_T, Unigene1492_T, Unigene2352_T, Unigene3839_T, Unigene6097_T, Unigene6793_T, Unigene10538_T, Unigene14237_T, Unigene16167_T, Unigene16970_T, Unigene22608_T, Unigene22956_T, Unigene23142_T, Unigene24307_T, Unigene24636_T, Unigene36842_T, Unigene36945_T, Unigene37428_T, Unigene37721_T, Unigene37746_T, Unigene38083_T, Unigene38469_…
326	326	SNARE interactions in vesicular transport		Unigene10314_T, Unigene27831_T, Unigene57714_T, Unigene67393_T, Unigene3679_T, Unigene11918_T, Unigene13686_T, Unigene13688_T, Unigene16283_T, Unigene16314_T, Unigene24207_T, Unigene28361_T, Unigene38044_T, Unigene38810_T, Unigene41759_T, Unigene48512_T, Unigene57539_T, Unigene69602_T, Unigene72413_T, Unigene76653_T, Unigene76654_T, Unigene120804_T, Unigene120805_T, Unigene2487_T, Unigene5104_T, …
328	1	Basal transcription factors		Unigene2854_T, Unigene5848_T, Unigene13332_T, Unigene14239_T, Unigene39037_T, Unigene41432_T, Unigene49914_T, Unigene57670_T, Unigene60572_T, Unigene60739_T, Unigene68348_T, Unigene113904_T, Unigene121106_T, Unigene126402_T, Unigene3467_T, Unigene16914_T, Unigene20391_T, Unigene24320_T, Unigene28077_T, Unigene47090_T, Unigene54944_T, Unigene111764_T, Unigene120668_T, Unigene125925_T, Unigene16811…
330	1	Systemic lupus erythematosus		Unigene328_T, Unigene1238_T, Unigene1423_T, Unigene5393_T, Unigene5560_T, Unigene5601_T, Unigene16089_T, Unigene21799_T, Unigene22363_T, Unigene24307_T, Unigene37825_T, Unigene37863_T, Unigene38070_T, Unigene38469_T, Unigene45527_T, Unigene48728_T, Unigene57717_T, Unigene59762_T, Unigene59982_T, Unigene63546_T, Unigene67986_T, Unigene86635_T, Unigene96072_T, Unigene644_T, Unigene1239_T, Unigene24…
332	1	Retinol metabolism		Unigene1171_T, Unigene3827_T, Unigene44613_T, Unigene67458_T, Unigene67459_T, Unigene91074_T, Unigene114624_T, Unigene116369_T, Unigene13858_T, Unigene16404_T, Unigene23441_T, Unigene23442_T, Unigene24368_T, Unigene29346_T, Unigene29991_T, Unigene36296_T, Unigene43701_T, Unigene48579_T, Unigene48986_T, Unigene57258_T, Unigene58734_T, Unigene92005_T, Unigene96785_T, Unigene116835_T, Unigene47759_T…
334	1	Renin-angiotensin system		Unigene2818_T, Unigene37854_T, Unigene318_T, Unigene319_T, Unigene2022_T, Unigene15061_T, Unigene36326_T, Unigene45268_T, Unigene53042_T, Unigene123491_T, Unigene37643_T, Unigene45549_T, Unigene84104_T, Unigene29976_T, Unigene5564_T, Unigene47444_T, Unigene58746_T, Unigene83663_T, Unigene3627_T, Unigene59684_T, Unigene117123_T, Unigene41338_T, Unigene117429_T, Unigene6652_T, Unigene33962_T, Unige…
336	1	GnRH signaling pathway		Unigene257_T, Unigene258_T, Unigene260_T, Unigene1431_T, Unigene2114_T, Unigene2935_T, Unigene3814_T, Unigene5972_T, Unigene6193_T, Unigene6793_T, Unigene15070_T, Unigene15286_T, Unigene15376_T, Unigene15648_T, Unigene16998_T, Unigene22311_T, Unigene22312_T, Unigene22313_T, Unigene22483_T, Unigene38848_T, Unigene40760_T, Unigene41631_T, Unigene43629_T, Unigene43836_T, Unigene43837_T, Unigene43840…
338	1	Dopaminergic synapse		Unigene1431_T, Unigene2521_T, Unigene6193_T, Unigene6494_T, Unigene6793_T, Unigene13696_T, Unigene15286_T, Unigene15306_T, Unigene15376_T, Unigene15648_T, Unigene15866_T, Unigene16998_T, Unigene17272_T, Unigene17394_T, Unigene21916_T, Unigene22311_T, Unigene22312_T, Unigene22313_T, Unigene27555_T, Unigene28470_T, Unigene38424_T, Unigene40517_T, Unigene41631_T, Unigene43629_T, Unigene43707_T, Unig…
340	1	Caffeine metabolism		Unigene48468_T, Unigene45677_T, Unigene44319_T, Unigene61664_T, Unigene65207_T
342	1	Phenylalanine metabolism		Unigene7098_T, Unigene15758_T, Unigene26175_T, Unigene28470_T, Unigene1729_T, Unigene4329_T, Unigene24410_T, Unigene25864_T, Unigene27653_T, Unigene44195_T, Unigene60967_T, Unigene107413_T, Unigene23874_T, Unigene8078_T, Unigene25184_T, Unigene27438_T, Unigene38405_T, Unigene44197_T, Unigene37711_T, Unigene34791_T, Unigene37507_T, Unigene67505_T
344	1	Homologous recombination		Unigene35862_T, Unigene38620_T, Unigene44792_T, Unigene49764_T, Unigene57697_T, Unigene1393_T, Unigene4047_T, Unigene4198_T, Unigene15444_T, Unigene17478_T, Unigene18605_T, Unigene35577_T, Unigene37443_T, Unigene38174_T, Unigene45335_T, Unigene46497_T, Unigene57904_T, Unigene71474_T, Unigene114523_T, Unigene3240_T, Unigene23922_T, Unigene59253_T, Unigene6602_T, Unigene26755_T, Unigene41371_T, Uni…
346	1	Glucosinolate biosynthesis (no map in kegg database)		Unigene87783_T, Unigene19213_T, Unigene58492_T
348	1	Nitrotoluene degradation		Unigene48468_T, Unigene45677_T, Unigene61664_T
350	1	Arginine and proline metabolism		Unigene1170_T, Unigene1171_T, Unigene1282_T, Unigene1283_T, Unigene2454_T, Unigene2455_T, Unigene3299_T, Unigene3904_T, Unigene13811_T, Unigene14159_T, Unigene15758_T, Unigene16880_T, Unigene25465_T, Unigene26175_T, Unigene28470_T, Unigene37535_T, Unigene45363_T, Unigene47592_T, Unigene47623_T, Unigene48505_T, Unigene50347_T, Unigene60149_T, Unigene65273_T, Unigene70066_T, Unigene76361_T, Unigene…
352	1	Toll-like receptor signaling pathway		Unigene394_T, Unigene395_T, Unigene1099_T, Unigene1238_T, Unigene3839_T, Unigene4900_T, Unigene17051_T, Unigene22589_T, Unigene22956_T, Unigene23065_T, Unigene23983_T, Unigene23984_T, Unigene25881_T, Unigene43836_T, Unigene43837_T, Unigene43840_T, Unigene44661_T, Unigene46330_T, Unigene48773_T, Unigene57880_T, Unigene58663_T, Unigene64600_T, Unigene96485_T, Unigene96486_T, Unigene105211_T, Unigen…
354	1	Folate biosynthesis		Unigene1758_T, Unigene5828_T, Unigene6754_T, Unigene17164_T, Unigene26169_T, Unigene32355_T, Unigene36792_T, Unigene38117_T, Unigene47180_T, Unigene87783_T, Unigene91454_T, Unigene92395_T, Unigene126590_T, Unigene16013_T, Unigene15194_T, Unigene45648_T, Unigene1847_T, Unigene2797_T, Unigene19213_T, Unigene95468_T, Unigene76403_T, Unigene72364_T, Unigene116627_T, Unigene23377_T, Unigene57664_T, Un…
356	1	Cholinergic synapse		Unigene1431_T, Unigene2114_T, Unigene3814_T, Unigene3839_T, Unigene6494_T, Unigene6793_T, Unigene15286_T, Unigene15376_T, Unigene15648_T, Unigene16998_T, Unigene17272_T, Unigene17394_T, Unigene17453_T, Unigene18151_T, Unigene22311_T, Unigene22312_T, Unigene22313_T, Unigene22956_T, Unigene37432_T, Unigene38170_T, Unigene40517_T, Unigene40760_T, Unigene41631_T, Unigene43707_T, Unigene43711_T, Unige…
358	1	MAPK signaling pathway		Unigene257_T, Unigene258_T, Unigene260_T, Unigene990_T, Unigene991_T, Unigene992_T, Unigene993_T, Unigene1099_T, Unigene1486_T, Unigene1612_T, Unigene2114_T, Unigene2442_T, Unigene2935_T, Unigene3814_T, Unigene3953_T, Unigene5195_T, Unigene6793_T, Unigene6933_T, Unigene13696_T, Unigene15306_T, Unigene15580_T, Unigene15648_T, Unigene15951_T, Unigene16276_T, Unigene16535_T, Unigene20078_T, Unigene2…
360	1	African trypanosomiasis		Unigene6793_T, Unigene11594_T, Unigene37854_T, Unigene47993_T, Unigene578_T, Unigene6117_T, Unigene19093_T, Unigene22603_T, Unigene39851_T, Unigene44451_T, Unigene45407_T, Unigene48926_T, Unigene53005_T, Unigene55410_T, Unigene59813_T, Unigene63119_T, Unigene65060_T, Unigene68868_T, Unigene91825_T, Unigene116759_T, Unigene120976_T, Unigene120977_T, Unigene872_T, Unigene874_T, Unigene22505_T, Unig…
362	1	Various types of N-glycan biosynthesis		Unigene5037_T, Unigene24216_T, Unigene37298_T, Unigene59143_T, Unigene83487_T, Unigene96080_T, Unigene5277_T, Unigene6065_T, Unigene6497_T, Unigene14746_T, Unigene17047_T, Unigene17963_T, Unigene25132_T, Unigene25155_T, Unigene59085_T, Unigene59260_T, Unigene87502_T, Unigene92672_T, Unigene15667_T, Unigene17109_T, Unigene19544_T, Unigene20018_T, Unigene45369_T, Unigene91713_T, Unigene92594_T, Uni…
364	1	Pantothenate and CoA biosynthesis		Unigene341_T, Unigene342_T, Unigene343_T, Unigene36500_T, Unigene48714_T, Unigene65413_T, Unigene70983_T, Unigene344_T, Unigene3253_T, Unigene3855_T, Unigene5429_T, Unigene16630_T, Unigene22250_T, Unigene45626_T, Unigene49208_T, Unigene60953_T, Unigene69580_T, Unigene71401_T, Unigene87783_T, Unigene116273_T, Unigene21665_T, Unigene22251_T, Unigene25165_T, Unigene25627_T, Unigene28260_T, Unigene77…
366	1	D-Glutamine and D-glutamate metabolism		Unigene368_T, Unigene369_T, Unigene59807_T, Unigene66953_T, Unigene367_T, Unigene366_T
368	1	Betalain biosynthesis		Unigene1729_T, Unigene105282_T, Unigene35460_T, Unigene15733_T, Unigene37681_T, Unigene70211_T
370	1	Lipoic acid metabolism		Unigene60634_T, Unigene23203_T, Unigene24921_T, Unigene44580_T, Unigene24249_T, Unigene71294_T, Unigene38979_T, Unigene129375_T, Unigene59950_T, Unigene3557_T, Unigene41222_T, Unigene65363_T, Unigene65364_T, Unigene65365_T, Unigene19695_T
372	1	Sulfur metabolism		Unigene1352_T, Unigene1353_T, Unigene57865_T, Unigene3789_T, Unigene25801_T, Unigene27421_T, Unigene37733_T, Unigene38806_T, Unigene1862_T, Unigene3277_T, Unigene15700_T, Unigene14175_T, Unigene13402_T, Unigene17378_T, Unigene19296_T, Unigene23793_T, Unigene70927_T, Unigene13574_T, Unigene49450_T, Unigene1354_T, Unigene16604_T, Unigene36029_T, Unigene62700_T, Unigene116337_T, Unigene2754_T, Unige…
374	1	Nicotine addiction		Unigene15866_T, Unigene27457_T, Unigene38170_T, Unigene40517_T, Unigene43707_T, Unigene43711_T, Unigene43713_T, Unigene44876_T, Unigene48629_T, Unigene70518_T, Unigene70521_T, Unigene70523_T, Unigene70525_T, Unigene72506_T, Unigene83925_T, Unigene83926_T, Unigene117277_T, Unigene1220_T, Unigene3510_T, Unigene4306_T, Unigene14279_T, Unigene16672_T, Unigene20444_T, Unigene22943_T, Unigene23108_T, U…
376	1	Amyotrophic lateral sclerosis (ALS)		Unigene4607_T, Unigene5848_T, Unigene13646_T, Unigene13696_T, Unigene13884_T, Unigene15306_T, Unigene22275_T, Unigene22278_T, Unigene24226_T, Unigene37792_T, Unigene43629_T, Unigene43836_T, Unigene43837_T, Unigene43840_T, Unigene49563_T, Unigene49994_T, Unigene51740_T, Unigene59165_T, Unigene59904_T, Unigene60945_T, Unigene69706_T, Unigene69707_T, Unigene70518_T, Unigene70523_T, Unigene83925_T, U…
378	378	Protein digestion and absorption		Unigene2818_T, Unigene4216_T, Unigene15582_T, Unigene16767_T, Unigene21510_T, Unigene22639_T, Unigene22799_T, Unigene24097_T, Unigene24267_T, Unigene32587_T, Unigene37653_T, Unigene38749_T, Unigene43613_T, Unigene43614_T, Unigene43620_T, Unigene43621_T, Unigene43622_T, Unigene43623_T, Unigene43842_T, Unigene43843_T, Unigene43845_T, Unigene43846_T, Unigene43938_T, Unigene43939_T, Unigene43940_T, U…
380	1	Biosynthesis of ansamycins		Unigene15607_T
382	1	Dioxin degradation (no map in kegg database)		Unigene38140_T
384	1	Progesterone-mediated oocyte maturation		Unigene257_T, Unigene258_T, Unigene260_T, Unigene426_T, Unigene771_T, Unigene2114_T, Unigene2442_T, Unigene3616_T, Unigene3839_T, Unigene6494_T, Unigene13631_T, Unigene22311_T, Unigene22312_T, Unigene22313_T, Unigene22956_T, Unigene23004_T, Unigene38224_T, Unigene40760_T, Unigene43836_T, Unigene43837_T, Unigene43840_T, Unigene44661_T, Unigene47824_T, Unigene48752_T, Unigene52101_T, Unigene57880_T…
386	1	Isoquinoline alkaloid biosynthesis		Unigene28470_T, Unigene1729_T, Unigene44195_T, Unigene60967_T, Unigene107413_T, Unigene8078_T, Unigene25184_T, Unigene38405_T, Unigene44197_T, Unigene37507_T, Unigene67505_T
388	1	Hepatitis C		Unigene257_T, Unigene258_T, Unigene260_T, Unigene1099_T, Unigene2114_T, Unigene3839_T, Unigene6379_T, Unigene10955_T, Unigene16167_T, Unigene16420_T, Unigene17359_T, Unigene22483_T, Unigene22589_T, Unigene22956_T, Unigene23065_T, Unigene24076_T, Unigene37721_T, Unigene38201_T, Unigene38848_T, Unigene43836_T, Unigene43837_T, Unigene43840_T, Unigene44235_T, Unigene44661_T, Unigene45415_T, Unigene46…
390	1	Protein export		Unigene37369_T, Unigene59660_T, Unigene60749_T, Unigene70413_T, Unigene71236_T, Unigene83344_T, Unigene83345_T, Unigene1151_T, Unigene27354_T, Unigene37618_T, Unigene65010_T, Unigene1256_T, Unigene49862_T, Unigene49996_T, Unigene1152_T, Unigene1153_T, Unigene24810_T, Unigene27754_T, Unigene91681_T, Unigene105086_T, Unigene4450_T, Unigene13721_T, Unigene24382_T, Unigene37146_T, Unigene60228_T, Uni…
392	1	Primary bile acid biosynthesis		Unigene6693_T, Unigene23649_T, Unigene58269_T, Unigene70691_T, Unigene6562_T, Unigene9246_T, Unigene49704_T, Unigene70006_T, Unigene70245_T, Unigene126141_T, Unigene3273_T, Unigene3274_T, Unigene17245_T, Unigene38273_T, Unigene126654_T, Unigene12676_T, Unigene38145_T, Unigene72445_T, Unigene72450_T, Unigene100029_T, Unigene30034_T, Unigene37437_T, Unigene65049_T, Unigene67138_T, Unigene67139_T, U…
394	1	Oxidative phosphorylation		Unigene228_T, Unigene229_T, Unigene230_T, Unigene231_T, Unigene234_T, Unigene235_T, Unigene15517_T, Unigene15532_T, Unigene16138_T, Unigene16288_T, Unigene17224_T, Unigene21298_T, Unigene36109_T, Unigene36885_T, Unigene37909_T, Unigene48479_T, Unigene56140_T, Unigene84113_T, Unigene236_T, Unigene368_T, Unigene369_T, Unigene1849_T, Unigene4963_T, Unigene5016_T, Unigene5289_T, Unigene14748_T, Unige…
396	1	Carbohydrate digestion and absorption		Unigene3839_T, Unigene6793_T, Unigene22639_T, Unigene22956_T, Unigene44661_T, Unigene47993_T, Unigene57880_T, Unigene58663_T, Unigene62523_T, Unigene70380_T, Unigene96485_T, Unigene96486_T, Unigene105007_T, Unigene105008_T, Unigene113344_T, Unigene679_T, Unigene1075_T, Unigene3251_T, Unigene3631_T, Unigene6008_T, Unigene6203_T, Unigene12760_T, Unigene15771_T, Unigene19850_T, Unigene22638_T, Unige…
398	1	Bisphenol degradation		Unigene23743_T, Unigene23744_T, Unigene34539_T, Unigene51943_T
400	1	alpha-Linolenic acid metabolism		Unigene2935_T, Unigene6119_T, Unigene44818_T, Unigene45452_T, Unigene76455_T, Unigene95713_T, Unigene5868_T, Unigene20150_T, Unigene36665_T, Unigene39083_T, Unigene44817_T, Unigene60468_T, Unigene70399_T, Unigene72900_T, Unigene84758_T, Unigene117533_T, Unigene119557_T, Unigene121083_T, Unigene15902_T, Unigene44268_T, Unigene5802_T, Unigene31867_T, Unigene58150_T, Unigene59963_T, Unigene60136_T, …
402	1	Nicotinate and nicotinamide metabolism		Unigene16194_T, Unigene18317_T, Unigene20321_T, Unigene22673_T, Unigene22674_T, Unigene22675_T, Unigene35991_T, Unigene37954_T, Unigene38915_T, Unigene101108_T, Unigene108526_T, Unigene114_T, Unigene115_T, Unigene116_T, Unigene117_T, Unigene119_T, Unigene120_T, Unigene121_T, Unigene5429_T, Unigene17731_T, Unigene24913_T, Unigene45626_T, Unigene57700_T, Unigene60441_T, Unigene60492_T, Unigene66705…
404	1	Glycosphingolipid biosynthesis - globo series		Unigene20397_T, Unigene37470_T, Unigene38163_T, Unigene59122_T, Unigene3397_T, Unigene24756_T, Unigene25619_T, Unigene123274_T, Unigene60191_T, Unigene27039_T, Unigene41825_T, Unigene111978_T, Unigene125204_T, Unigene3165_T, Unigene60499_T, Unigene112633_T
406	1	Focal adhesion		Unigene169_T, Unigene172_T, Unigene173_T, Unigene177_T, Unigene257_T, Unigene258_T, Unigene260_T, Unigene552_T, Unigene602_T, Unigene784_T, Unigene981_T, Unigene1078_T, Unigene1138_T, Unigene1601_T, Unigene1651_T, Unigene1652_T, Unigene1909_T, Unigene3609_T, Unigene3708_T, Unigene3839_T, Unigene3953_T, Unigene4313_T, Unigene4580_T, Unigene5560_T, Unigene6793_T, Unigene13368_T, Unigene14237_T, Uni…
408	1	Drug metabolism - other enzymes		Unigene3827_T, Unigene16324_T, Unigene24379_T, Unigene36500_T, Unigene48714_T, Unigene67458_T, Unigene67459_T, Unigene114624_T, Unigene116369_T, Unigene3855_T, Unigene6230_T, Unigene39023_T, Unigene44357_T, Unigene45558_T, Unigene46815_T, Unigene48468_T, Unigene49208_T, Unigene58002_T, Unigene58734_T, Unigene60953_T, Unigene69580_T, Unigene75973_T, Unigene14772_T, Unigene21665_T, Unigene25165_T, …
410	1	Steroid hormone biosynthesis		Unigene224_T, Unigene226_T, Unigene227_T, Unigene3827_T, Unigene13796_T, Unigene19826_T, Unigene23649_T, Unigene35973_T, Unigene57865_T, Unigene63244_T, Unigene67458_T, Unigene67459_T, Unigene70626_T, Unigene70629_T, Unigene114624_T, Unigene116369_T, Unigene225_T, Unigene18320_T, Unigene22936_T, Unigene22959_T, Unigene23441_T, Unigene23442_T, Unigene48579_T, Unigene58073_T, Unigene58734_T, Unigen…
412	1	Butanoate metabolism		Unigene1352_T, Unigene1353_T, Unigene4069_T, Unigene22405_T, Unigene38140_T, Unigene40029_T, Unigene60634_T, Unigene453_T, Unigene454_T, Unigene1729_T, Unigene5741_T, Unigene16409_T, Unigene23203_T, Unigene23743_T, Unigene23744_T, Unigene24723_T, Unigene39859_T, Unigene44376_T, Unigene58705_T, Unigene100389_T, Unigene120900_T, Unigene451_T, Unigene452_T, Unigene2799_T, Unigene44580_T, Unigene4775…
414	1	Biosynthesis of unsaturated fatty acids		Unigene15687_T, Unigene19428_T, Unigene20526_T, Unigene59883_T, Unigene70029_T, Unigene78570_T, Unigene83348_T, Unigene90610_T, Unigene117208_T, Unigene16409_T, Unigene24723_T, Unigene26064_T, Unigene26066_T, Unigene39083_T, Unigene49704_T, Unigene69574_T, Unigene70399_T, Unigene76406_T, Unigene100389_T, Unigene117533_T, Unigene15902_T, Unigene44268_T, Unigene47128_T, Unigene59554_T, Unigene2800_…
416	1	Malaria		Unigene394_T, Unigene395_T, Unigene1455_T, Unigene1601_T, Unigene2221_T, Unigene11594_T, Unigene13368_T, Unigene16015_T, Unigene21669_T, Unigene23579_T, Unigene29233_T, Unigene43661_T, Unigene43662_T, Unigene45033_T, Unigene45034_T, Unigene49939_T, Unigene90595_T, Unigene117676_T, Unigene392_T, Unigene393_T, Unigene578_T, Unigene2463_T, Unigene15718_T, Unigene16157_T, Unigene19093_T, Unigene22603…
418	1	Alanine, aspartate and glutamate metabolism		Unigene1282_T, Unigene1283_T, Unigene1561_T, Unigene50347_T, Unigene368_T, Unigene369_T, Unigene1729_T, Unigene2706_T, Unigene6754_T, Unigene17164_T, Unigene21994_T, Unigene35598_T, Unigene38117_T, Unigene39162_T, Unigene39859_T, Unigene44376_T, Unigene45431_T, Unigene46029_T, Unigene58391_T, Unigene59807_T, Unigene91454_T, Unigene120900_T, Unigene123882_T, Unigene2799_T, Unigene38825_T, Unigene4…
420	1	Non-small cell lung cancer		Unigene257_T, Unigene258_T, Unigene260_T, Unigene1599_T, Unigene2114_T, Unigene3681_T, Unigene3839_T, Unigene4580_T, Unigene6793_T, Unigene22483_T, Unigene22956_T, Unigene27363_T, Unigene38781_T, Unigene38848_T, Unigene44235_T, Unigene44661_T, Unigene47993_T, Unigene57880_T, Unigene58663_T, Unigene69807_T, Unigene96485_T, Unigene96486_T, Unigene3105_T, Unigene15072_T, Unigene15771_T, Unigene20227…
422	1	D-Arginine and D-ornithine metabolism		Unigene3299_T, Unigene44839_T, Unigene46544_T, Unigene272_T, Unigene22445_T, Unigene22446_T, Unigene35892_T, Unigene37407_T, Unigene38301_T, Unigene59284_T, Unigene114037_T, Unigene15057_T, Unigene15400_T, Unigene22447_T, Unigene57359_T, Unigene271_T, Unigene6349_T, Unigene273_T, Unigene16996_T, Unigene22444_T, Unigene28008_T, Unigene38445_T, Unigene49599_T, Unigene114034_T
424	1	Carbon fixation pathways in prokaryotes		Unigene17161_T, Unigene22405_T, Unigene37857_T, Unigene38060_T, Unigene59835_T, Unigene16465_T, Unigene16471_T, Unigene23385_T, Unigene39141_T, Unigene45687_T, Unigene66996_T, Unigene1100_T, Unigene20285_T, Unigene1467_T, Unigene69087_T, Unigene117585_T, Unigene1468_T, Unigene60776_T, Unigene120894_T, Unigene1889_T, Unigene5871_T, Unigene35792_T, Unigene64384_T, Unigene50536_T
426	1	Penicillin and cephalosporin biosynthesis		Unigene3299_T, Unigene44839_T, Unigene46544_T, Unigene272_T, Unigene22445_T, Unigene22446_T, Unigene35892_T, Unigene37407_T, Unigene38301_T, Unigene59284_T, Unigene114037_T, Unigene15057_T, Unigene15400_T, Unigene22447_T, Unigene57359_T, Unigene271_T, Unigene6349_T, Unigene273_T, Unigene16996_T, Unigene22444_T, Unigene28008_T, Unigene38445_T, Unigene49599_T, Unigene114034_T
428	1	Pathways in cancer		Unigene257_T, Unigene258_T, Unigene260_T, Unigene665_T, Unigene695_T, Unigene1099_T, Unigene1599_T, Unigene1651_T, Unigene1652_T, Unigene2114_T, Unigene2571_T, Unigene2594_T, Unigene2595_T, Unigene3839_T, Unigene4313_T, Unigene4580_T, Unigene4900_T, Unigene5112_T, Unigene5180_T, Unigene5976_T, Unigene6134_T, Unigene6793_T, Unigene13368_T, Unigene14835_T, Unigene15052_T, Unigene15509_T, Unigene158…
430	430	Fc epsilon RI signaling pathway		Unigene257_T, Unigene258_T, Unigene260_T, Unigene510_T, Unigene511_T, Unigene648_T, Unigene2114_T, Unigene2935_T, Unigene3839_T, Unigene5972_T, Unigene6793_T, Unigene22752_T, Unigene22753_T, Unigene22754_T, Unigene22956_T, Unigene37432_T, Unigene38848_T, Unigene43836_T, Unigene43837_T, Unigene43840_T, Unigene44661_T, Unigene44818_T, Unigene45452_T, Unigene47993_T, Unigene57880_T, Unigene58663_T, …
432	1	Flagellar assembly (no map in kegg database)		Unigene3050_T, Unigene46824_T, Unigene57382_T, Unigene63500_T, Unigene3019_T
434	1	Zeatin biosynthesis		Unigene23527_T, Unigene123526_T, Unigene123528_T, Unigene67696_T, Unigene23526_T
436	1	Vitamin digestion and absorption		Unigene497_T, Unigene6694_T, Unigene10955_T, Unigene16134_T, Unigene20011_T, Unigene22944_T, Unigene22945_T, Unigene30912_T, Unigene47316_T, Unigene71193_T, Unigene72080_T, Unigene87422_T, Unigene125850_T, Unigene5536_T, Unigene14266_T, Unigene16709_T, Unigene27417_T, Unigene48695_T, Unigene60897_T, Unigene97284_T, Unigene114509_T, Unigene114510_T, Unigene1357_T, Unigene2115_T, Unigene6223_T, Uni…
438	1	Meiosis - yeast		Unigene426_T, Unigene3749_T, Unigene15052_T, Unigene22311_T, Unigene22312_T, Unigene22313_T, Unigene23004_T, Unigene23012_T, Unigene24232_T, Unigene24910_T, Unigene44651_T, Unigene44652_T, Unigene47824_T, Unigene48752_T, Unigene59857_T, Unigene71621_T, Unigene113864_T, Unigene425_T, Unigene630_T, Unigene631_T, Unigene632_T, Unigene1571_T, Unigene2232_T, Unigene6070_T, Unigene6607_T, Unigene23103_…
440	1	Parkinson's disease		Unigene228_T, Unigene229_T, Unigene230_T, Unigene231_T, Unigene234_T, Unigene235_T, Unigene5817_T, Unigene5848_T, Unigene13997_T, Unigene15551_T, Unigene17224_T, Unigene21298_T, Unigene21750_T, Unigene21751_T, Unigene21753_T, Unigene21755_T, Unigene21756_T, Unigene21758_T, Unigene22407_T, Unigene22408_T, Unigene24538_T, Unigene51740_T, Unigene56140_T, Unigene59272_T, Unigene64133_T, Unigene64317_…
442	1	Huntington's disease		Unigene228_T, Unigene229_T, Unigene230_T, Unigene231_T, Unigene234_T, Unigene235_T, Unigene1308_T, Unigene1309_T, Unigene2467_T, Unigene2664_T, Unigene3204_T, Unigene4900_T, Unigene5024_T, Unigene5848_T, Unigene6137_T, Unigene6414_T, Unigene13332_T, Unigene14597_T, Unigene15660_T, Unigene15769_T, Unigene16004_T, Unigene16765_T, Unigene17224_T, Unigene17322_T, Unigene21298_T, Unigene21750_T, Unige…
444	1	Arachidonic acid metabolism		Unigene2935_T, Unigene5112_T, Unigene14230_T, Unigene17134_T, Unigene44818_T, Unigene45452_T, Unigene59341_T, Unigene76455_T, Unigene95713_T, Unigene113978_T, Unigene123292_T, Unigene123295_T, Unigene123426_T, Unigene123427_T, Unigene126471_T, Unigene126472_T, Unigene126473_T, Unigene2159_T, Unigene3736_T, Unigene3737_T, Unigene4823_T, Unigene14036_T, Unigene20150_T, Unigene24368_T, Unigene25852_…
446	1	Intestinal immune network for IgA production		Unigene1238_T, Unigene24307_T, Unigene38469_T, Unigene46516_T, Unigene63546_T, Unigene1239_T, Unigene2463_T, Unigene6154_T, Unigene14155_T, Unigene17712_T, Unigene35511_T, Unigene35533_T, Unigene44308_T, Unigene44309_T, Unigene44310_T, Unigene44311_T, Unigene44451_T, Unigene76888_T, Unigene76889_T, Unigene91392_T, Unigene128246_T, Unigene128247_T, Unigene24283_T, Unigene15471_T, Unigene2035_T, Un…
448	1	RNA polymerase		Unigene5024_T, Unigene17322_T, Unigene33841_T, Unigene37267_T, Unigene38699_T, Unigene43141_T, Unigene43143_T, Unigene43145_T, Unigene43147_T, Unigene43149_T, Unigene43151_T, Unigene43153_T, Unigene43155_T, Unigene43156_T, Unigene43157_T, Unigene43158_T, Unigene43159_T, Unigene43160_T, Unigene43161_T, Unigene43162_T, Unigene43166_T, Unigene43167_T, Unigene43168_T, Unigene43169_T, Unigene43170_T, …
450	1	Citrate cycle (TCA cycle)		Unigene1352_T, Unigene1353_T, Unigene2637_T, Unigene2638_T, Unigene17161_T, Unigene37368_T, Unigene37857_T, Unigene49567_T, Unigene58712_T, Unigene114221_T, Unigene4904_T, Unigene5675_T, Unigene16096_T, Unigene17457_T, Unigene22302_T, Unigene22304_T, Unigene22305_T, Unigene23754_T, Unigene25144_T, Unigene37960_T, Unigene38154_T, Unigene38320_T, Unigene39141_T, Unigene41719_T, Unigene44963_T, Unig…
452	1	Atrazine degradation		Unigene45836_T, Unigene9463_T, Unigene46347_T
454	1	Fatty acid biosynthesis		Unigene762_T, Unigene22519_T, Unigene35862_T, Unigene37802_T, Unigene38620_T, Unigene41143_T, Unigene57697_T, Unigene17129_T, Unigene24400_T, Unigene25157_T, Unigene33266_T, Unigene46178_T, Unigene100726_T, Unigene1361_T, Unigene35599_T, Unigene13925_T, Unigene65980_T, Unigene61972_T, Unigene22520_T, Unigene27269_T, Unigene6682_T, Unigene25217_T, Unigene42942_T, Unigene4437_T, Unigene47755_T, Uni…
456	1	Taste transduction		Unigene1431_T, Unigene1507_T, Unigene14939_T, Unigene22311_T, Unigene22312_T, Unigene22313_T, Unigene25437_T, Unigene40517_T, Unigene43707_T, Unigene43711_T, Unigene43713_T, Unigene45349_T, Unigene52101_T, Unigene69217_T, Unigene71390_T, Unigene1508_T, Unigene2456_T, Unigene3510_T, Unigene6607_T, Unigene13535_T, Unigene30072_T, Unigene30832_T, Unigene36123_T, Unigene38181_T, Unigene43706_T, Unige…
458	1	Glycosaminoglycan biosynthesis - chondroitin sulfate		Unigene6454_T, Unigene16238_T, Unigene35818_T, Unigene45783_T, Unigene3789_T, Unigene43953_T, Unigene43954_T, Unigene55254_T, Unigene76444_T, Unigene95797_T, Unigene14966_T, Unigene38352_T, Unigene45920_T, Unigene1696_T, Unigene22470_T, Unigene26018_T, Unigene9955_T, Unigene19472_T, Unigene56230_T, Unigene57701_T, Unigene76793_T, Unigene120566_T, Unigene2606_T, Unigene14600_T, Unigene63924_T, Uni…
460	1	Hedgehog signaling pathway		Unigene6134_T, Unigene13765_T, Unigene14048_T, Unigene22311_T, Unigene22312_T, Unigene22313_T, Unigene27095_T, Unigene28913_T, Unigene32711_T, Unigene45452_T, Unigene47082_T, Unigene48608_T, Unigene58590_T, Unigene64473_T, Unigene96503_T, Unigene118965_T, Unigene1868_T, Unigene2512_T, Unigene6607_T, Unigene7370_T, Unigene9073_T, Unigene15137_T, Unigene15165_T, Unigene15384_T, Unigene24597_T, Unig…
462	1	Sphingolipid metabolism		Unigene2723_T, Unigene21695_T, Unigene22212_T, Unigene22818_T, Unigene22819_T, Unigene22820_T, Unigene23700_T, Unigene28598_T, Unigene61015_T, Unigene114221_T, Unigene126614_T, Unigene2819_T, Unigene5711_T, Unigene8564_T, Unigene13732_T, Unigene16922_T, Unigene18020_T, Unigene22376_T, Unigene22817_T, Unigene37610_T, Unigene45931_T, Unigene52121_T, Unigene58531_T, Unigene63469_T, Unigene64697_T, U…
464	1	Synthesis and degradation of ketone bodies		Unigene22405_T, Unigene60634_T, Unigene47759_T, Unigene7282_T, Unigene52023_T, Unigene82211_T, Unigene17120_T, Unigene38979_T, Unigene60776_T, Unigene120894_T, Unigene59950_T, Unigene50536_T
466	1	N-Glycan biosynthesis		Unigene4794_T, Unigene5037_T, Unigene23576_T, Unigene24216_T, Unigene37298_T, Unigene59143_T, Unigene83487_T, Unigene96080_T, Unigene120813_T, Unigene120814_T, Unigene120815_T, Unigene515_T, Unigene516_T, Unigene4631_T, Unigene5277_T, Unigene6065_T, Unigene6497_T, Unigene7979_T, Unigene14746_T, Unigene17047_T, Unigene17963_T, Unigene25132_T, Unigene25155_T, Unigene25569_T, Unigene44669_T, Unigene…
468	1	Lipopolysaccharide biosynthesis (no map in kegg database)		Unigene26585_T, Unigene16531_T, Unigene28200_T, Unigene38654_T, Unigene38682_T, Unigene59738_T, Unigene64638_T, Unigene103162_T, Unigene103163_T, Unigene42834_T, Unigene27645_T, Unigene96450_T, Unigene2229_T, Unigene117576_T, Unigene59487_T
470	1	Thiamine metabolism		Unigene16288_T, Unigene1204_T, Unigene45240_T, Unigene45613_T, Unigene38125_T, Unigene37357_T, Unigene38679_T, Unigene59537_T, Unigene61242_T, Unigene61495_T, Unigene72356_T, Unigene72357_T, Unigene72358_T, Unigene72359_T, Unigene96414_T
472	1	Ether lipid metabolism		Unigene2935_T, Unigene3408_T, Unigene14005_T, Unigene27801_T, Unigene37883_T, Unigene38202_T, Unigene38831_T, Unigene39153_T, Unigene44818_T, Unigene45452_T, Unigene58144_T, Unigene61015_T, Unigene72725_T, Unigene76455_T, Unigene95713_T, Unigene636_T, Unigene637_T, Unigene20150_T, Unigene22376_T, Unigene36665_T, Unigene44817_T, Unigene45984_T, Unigene58117_T, Unigene59641_T, Unigene60468_T, Unige…
474	1	Colorectal cancer		Unigene257_T, Unigene258_T, Unigene260_T, Unigene2114_T, Unigene3839_T, Unigene15951_T, Unigene22956_T, Unigene23267_T, Unigene24636_T, Unigene44661_T, Unigene57425_T, Unigene57880_T, Unigene58663_T, Unigene72673_T, Unigene72675_T, Unigene92764_T, Unigene96485_T, Unigene96486_T, Unigene1457_T, Unigene15771_T, Unigene26052_T, Unigene28244_T, Unigene35493_T, Unigene35533_T, Unigene36244_T, Unigene3…
476	1	Polyketide sugar unit biosynthesis (no map in kegg database)		Unigene6754_T, Unigene38117_T, Unigene91454_T, Unigene116627_T
478	1	NF-kappa B signaling pathway		Unigene732_T, Unigene733_T, Unigene734_T, Unigene1078_T, Unigene1099_T, Unigene2352_T, Unigene5112_T, Unigene5972_T, Unigene6793_T, Unigene17048_T, Unigene17051_T, Unigene17359_T, Unigene22589_T, Unigene23065_T, Unigene23498_T, Unigene23938_T, Unigene23982_T, Unigene24076_T, Unigene25747_T, Unigene32387_T, Unigene33304_T, Unigene36337_T, Unigene36842_T, Unigene36945_T, Unigene37969_T, Unigene4651…
480	1	Sulfur relay system		Unigene4024_T, Unigene44457_T, Unigene5828_T, Unigene26169_T, Unigene38778_T, Unigene44456_T, Unigene45240_T, Unigene49879_T, Unigene63500_T, Unigene92395_T, Unigene16013_T, Unigene36280_T, Unigene61495_T, Unigene57664_T
482	482	TGF-beta signaling pathway		Unigene1078_T, Unigene1601_T, Unigene1796_T, Unigene1797_T, Unigene1798_T, Unigene14048_T, Unigene15951_T, Unigene16259_T, Unigene16765_T, Unigene20104_T, Unigene22884_T, Unigene22885_T, Unigene23478_T, Unigene23579_T, Unigene24246_T, Unigene28913_T, Unigene37682_T, Unigene44105_T, Unigene44110_T, Unigene47972_T, Unigene48405_T, Unigene59937_T, Unigene63499_T, Unigene67502_T, Unigene91420_T, Unig…
484	1	mRNA surveillance pathway		Unigene2521_T, Unigene3357_T, Unigene4475_T, Unigene10538_T, Unigene16727_T, Unigene20387_T, Unigene22609_T, Unigene23142_T, Unigene23287_T, Unigene23692_T, Unigene27743_T, Unigene41332_T, Unigene44188_T, Unigene44189_T, Unigene44190_T, Unigene44556_T, Unigene45504_T, Unigene47542_T, Unigene51657_T, Unigene59288_T, Unigene59316_T, Unigene59776_T, Unigene59857_T, Unigene71621_T, Unigene76878_T, Un…
486	1	RIG-I-like receptor signaling pathway		Unigene543_T, Unigene777_T, Unigene1099_T, Unigene1649_T, Unigene2352_T, Unigene4900_T, Unigene22589_T, Unigene23065_T, Unigene23824_T, Unigene23983_T, Unigene23984_T, Unigene24076_T, Unigene25881_T, Unigene36842_T, Unigene36945_T, Unigene43836_T, Unigene43837_T, Unigene43840_T, Unigene49438_T, Unigene64600_T, Unigene105211_T, Unigene113559_T, Unigene121088_T, Unigene1557_T, Unigene1559_T, Unigen…
488	1	Melanoma		Unigene257_T, Unigene258_T, Unigene260_T, Unigene1599_T, Unigene2114_T, Unigene3839_T, Unigene13368_T, Unigene22483_T, Unigene22956_T, Unigene38595_T, Unigene39040_T, Unigene44235_T, Unigene44661_T, Unigene57880_T, Unigene58663_T, Unigene96485_T, Unigene96486_T, Unigene14969_T, Unigene15771_T, Unigene16204_T, Unigene16255_T, Unigene16323_T, Unigene16749_T, Unigene20198_T, Unigene20227_T, Unigene2…
490	1	Long-term depression		Unigene257_T, Unigene258_T, Unigene260_T, Unigene1431_T, Unigene2114_T, Unigene2935_T, Unigene6494_T, Unigene6793_T, Unigene16276_T, Unigene23116_T, Unigene40517_T, Unigene43707_T, Unigene43711_T, Unigene43713_T, Unigene44818_T, Unigene45452_T, Unigene47404_T, Unigene47993_T, Unigene70518_T, Unigene70523_T, Unigene72506_T, Unigene76455_T, Unigene95713_T, Unigene117584_T, Unigene2456_T, Unigene400…
492	1	Alzheimer's disease		Unigene228_T, Unigene229_T, Unigene230_T, Unigene231_T, Unigene234_T, Unigene235_T, Unigene1431_T, Unigene1455_T, Unigene2818_T, Unigene2855_T, Unigene3814_T, Unigene4746_T, Unigene4900_T, Unigene5848_T, Unigene6193_T, Unigene13696_T, Unigene13997_T, Unigene15306_T, Unigene16015_T, Unigene16070_T, Unigene16167_T, Unigene17224_T, Unigene21298_T, Unigene22796_T, Unigene23316_T, Unigene23983_T, Unig…
494	1	Bile secretion		Unigene1505_T, Unigene3827_T, Unigene4142_T, Unigene4475_T, Unigene10955_T, Unigene15639_T, Unigene16420_T, Unigene21960_T, Unigene22311_T, Unigene22312_T, Unigene22313_T, Unigene22639_T, Unigene23280_T, Unigene37267_T, Unigene38201_T, Unigene38588_T, Unigene40473_T, Unigene40760_T, Unigene46862_T, Unigene49753_T, Unigene52101_T, Unigene58251_T, Unigene59094_T, Unigene59197_T, Unigene63149_T, Uni…
496	1	Riboflavin metabolism		Unigene14005_T, Unigene67104_T, Unigene72725_T, Unigene5429_T, Unigene26351_T, Unigene39080_T, Unigene41959_T, Unigene45484_T, Unigene45626_T, Unigene46204_T, Unigene49747_T, Unigene58117_T, Unigene67284_T, Unigene91142_T, Unigene24776_T, Unigene24979_T, Unigene2360_T, Unigene63088_T, Unigene58146_T, Unigene25725_T, Unigene67429_T, Unigene69757_T, Unigene13777_T, Unigene27812_T, Unigene120524_T, …
498	1	Sesquiterpenoid and triterpenoid biosynthesis		Unigene36285_T, Unigene28351_T
500	1	Amino sugar and nucleotide sugar metabolism		Unigene17038_T, Unigene35739_T, Unigene37470_T, Unigene38140_T, Unigene40670_T, Unigene45237_T, Unigene59122_T, Unigene65392_T, Unigene67104_T, Unigene92122_T, Unigene114221_T, Unigene1075_T, Unigene1115_T, Unigene2045_T, Unigene2054_T, Unigene3251_T, Unigene3397_T, Unigene4904_T, Unigene13832_T, Unigene13967_T, Unigene14861_T, Unigene16465_T, Unigene16471_T, Unigene16532_T, Unigene17164_T, Unige…
502	1	Bladder cancer		Unigene257_T, Unigene258_T, Unigene260_T, Unigene665_T, Unigene1599_T, Unigene1601_T, Unigene2114_T, Unigene4580_T, Unigene5180_T, Unigene14835_T, Unigene22483_T, Unigene23579_T, Unigene44235_T, Unigene60764_T, Unigene67304_T, Unigene71801_T, Unigene120966_T, Unigene20227_T, Unigene38221_T, Unigene43873_T, Unigene43876_T, Unigene45656_T, Unigene46053_T, Unigene50195_T, Unigene50679_T, Unigene5746…
504	1	Glutamatergic synapse		Unigene1431_T, Unigene1976_T, Unigene2935_T, Unigene3709_T, Unigene4335_T, Unigene5517_T, Unigene6494_T, Unigene6793_T, Unigene13696_T, Unigene15306_T, Unigene15676_T, Unigene15866_T, Unigene16195_T, Unigene16232_T, Unigene17272_T, Unigene17394_T, Unigene21721_T, Unigene21722_T, Unigene21723_T, Unigene21724_T, Unigene21725_T, Unigene21726_T, Unigene21727_T, Unigene21729_T, Unigene21730_T, Unigene…
506	1	Valine, leucine and isoleucine biosynthesis		Unigene1352_T, Unigene1353_T, Unigene79124_T, Unigene87783_T, Unigene91586_T, Unigene19213_T, Unigene39683_T, Unigene38723_T, Unigene54955_T, Unigene1354_T, Unigene22280_T, Unigene37546_T, Unigene58492_T
508	1	Phosphotransferase system (PTS) (no map in kegg database)		Unigene22204_T, Unigene22205_T, Unigene22206_T, Unigene65392_T, Unigene20984_T, Unigene26055_T, Unigene4558_T
510	1	Biotin metabolism		Unigene13811_T, Unigene86552_T, Unigene92858_T, Unigene9070_T, Unigene5141_T, Unigene37020_T, Unigene46994_T
512	1	One carbon pool by folate		Unigene35862_T, Unigene38060_T, Unigene38140_T, Unigene38620_T, Unigene57697_T, Unigene59526_T, Unigene59835_T, Unigene61610_T, Unigene66972_T, Unigene123316_T, Unigene1577_T, Unigene3597_T, Unigene5363_T, Unigene17129_T, Unigene25157_T, Unigene41772_T, Unigene123313_T, Unigene123314_T, Unigene24694_T, Unigene2797_T, Unigene5788_T, Unigene33385_T, Unigene35940_T, Unigene44497_T, Unigene45496_T, U…
514	1	Fc gamma R-mediated phagocytosis		Unigene257_T, Unigene258_T, Unigene260_T, Unigene2935_T, Unigene3839_T, Unigene5972_T, Unigene6793_T, Unigene16535_T, Unigene21617_T, Unigene22212_T, Unigene22339_T, Unigene22725_T, Unigene22752_T, Unigene22753_T, Unigene22754_T, Unigene22884_T, Unigene22885_T, Unigene22956_T, Unigene23677_T, Unigene29551_T, Unigene38668_T, Unigene41536_T, Unigene43863_T, Unigene43864_T, Unigene44527_T, Unigene44…
516	1	Peroxisome		Unigene1910_T, Unigene3299_T, Unigene4069_T, Unigene6693_T, Unigene7311_T, Unigene21618_T, Unigene22865_T, Unigene23506_T, Unigene26601_T, Unigene26602_T, Unigene27626_T, Unigene27801_T, Unigene37954_T, Unigene44242_T, Unigene44789_T, Unigene46420_T, Unigene48079_T, Unigene50149_T, Unigene57736_T, Unigene58144_T, Unigene59165_T, Unigene60945_T, Unigene91074_T, Unigene114_T, Unigene115_T, Unigene1…
518	1	Osteoclast differentiation		Unigene510_T, Unigene511_T, Unigene732_T, Unigene733_T, Unigene734_T, Unigene777_T, Unigene1099_T, Unigene3839_T, Unigene13696_T, Unigene13723_T, Unigene15306_T, Unigene15951_T, Unigene16562_T, Unigene22956_T, Unigene23065_T, Unigene24076_T, Unigene26816_T, Unigene33304_T, Unigene34977_T, Unigene37432_T, Unigene38848_T, Unigene43629_T, Unigene43836_T, Unigene43837_T, Unigene43840_T, Unigene43926_…
520	1	Basal cell carcinoma		Unigene6134_T, Unigene15881_T, Unigene15920_T, Unigene17431_T, Unigene23051_T, Unigene24636_T, Unigene28913_T, Unigene47082_T, Unigene58590_T, Unigene64473_T, Unigene71234_T, Unigene71235_T, Unigene72673_T, Unigene72675_T, Unigene96503_T, Unigene1457_T, Unigene1868_T, Unigene15137_T, Unigene15384_T, Unigene25916_T, Unigene28244_T, Unigene38176_T, Unigene39351_T, Unigene44170_T, Unigene44839_T, Un…
522	1	Amoebiasis		Unigene394_T, Unigene395_T, Unigene1651_T, Unigene1652_T, Unigene1916_T, Unigene3839_T, Unigene5560_T, Unigene6793_T, Unigene16767_T, Unigene19253_T, Unigene22311_T, Unigene22312_T, Unigene22313_T, Unigene22956_T, Unigene37226_T, Unigene37863_T, Unigene37895_T, Unigene37902_T, Unigene38070_T, Unigene41216_T, Unigene43615_T, Unigene43616_T, Unigene43617_T, Unigene43618_T, Unigene43619_T, Unigene43…
524	1	Type II diabetes mellitus		Unigene1099_T, Unigene1423_T, Unigene1612_T, Unigene3839_T, Unigene5972_T, Unigene6597_T, Unigene15052_T, Unigene21932_T, Unigene22956_T, Unigene24910_T, Unigene34031_T, Unigene40517_T, Unigene43707_T, Unigene43711_T, Unigene43713_T, Unigene57717_T, Unigene57880_T, Unigene58663_T, Unigene59671_T, Unigene59683_T, Unigene59811_T, Unigene59875_T, Unigene59888_T, Unigene62523_T, Unigene76868_T, Unige…
526	1	Ribosome biogenesis in eukaryotes		Unigene1303_T, Unigene14239_T, Unigene15189_T, Unigene17048_T, Unigene22981_T, Unigene23142_T, Unigene23439_T, Unigene23440_T, Unigene28376_T, Unigene31424_T, Unigene35391_T, Unigene36337_T, Unigene36786_T, Unigene37467_T, Unigene38122_T, Unigene43023_T, Unigene45054_T, Unigene45452_T, Unigene48548_T, Unigene60144_T, Unigene64370_T, Unigene66895_T, Unigene66896_T, Unigene66897_T, Unigene66898_T, …
528	1	Alcoholism		Unigene257_T, Unigene258_T, Unigene260_T, Unigene2114_T, Unigene4341_T, Unigene6193_T, Unigene6494_T, Unigene15648_T, Unigene16089_T, Unigene17272_T, Unigene17394_T, Unigene22311_T, Unigene22312_T, Unigene22313_T, Unigene28470_T, Unigene38424_T, Unigene38848_T, Unigene43629_T, Unigene45049_T, Unigene45953_T, Unigene46823_T, Unigene58298_T, Unigene58304_T, Unigene59769_T, Unigene59857_T, Unigene60…
530	1	Cytosolic DNA-sensing pathway		Unigene1099_T, Unigene23065_T, Unigene38699_T, Unigene96576_T, Unigene105211_T, Unigene113559_T, Unigene121088_T, Unigene1557_T, Unigene1559_T, Unigene1754_T, Unigene6751_T, Unigene13126_T, Unigene14197_T, Unigene19093_T, Unigene22103_T, Unigene22105_T, Unigene23208_T, Unigene23831_T, Unigene26989_T, Unigene31289_T, Unigene35467_T, Unigene42371_T, Unigene46987_T, Unigene48425_T, Unigene51591_T, U…
532	1	Herpes simplex infection		Unigene394_T, Unigene395_T, Unigene1099_T, Unigene1215_T, Unigene1216_T, Unigene4900_T, Unigene5024_T, Unigene5848_T, Unigene6079_T, Unigene13332_T, Unigene16167_T, Unigene17048_T, Unigene21987_T, Unigene21988_T, Unigene21989_T, Unigene21990_T, Unigene22589_T, Unigene23065_T, Unigene23142_T, Unigene23983_T, Unigene23984_T, Unigene24076_T, Unigene24307_T, Unigene25881_T, Unigene36337_T, Unigene375…
534	534	Transcriptional misregulation in cancer		Unigene476_T, Unigene478_T, Unigene566_T, Unigene590_T, Unigene591_T, Unigene812_T, Unigene814_T, Unigene815_T, Unigene1238_T, Unigene1651_T, Unigene1652_T, Unigene2326_T, Unigene2571_T, Unigene2664_T, Unigene2890_T, Unigene13368_T, Unigene15175_T, Unigene15509_T, Unigene15951_T, Unigene16428_T, Unigene16562_T, Unigene16765_T, Unigene22142_T, Unigene22355_T, Unigene22799_T, Unigene23392_T, Unigen…
536	1	Ribosome		Unigene13660_T, Unigene13664_T, Unigene13982_T, Unigene16938_T, Unigene23781_T, Unigene28556_T, Unigene44242_T, Unigene44789_T, Unigene47592_T, Unigene59613_T, Unigene60649_T, Unigene65273_T, Unigene67104_T, Unigene68114_T, Unigene83120_T, Unigene5675_T, Unigene14389_T, Unigene14398_T, Unigene14605_T, Unigene16631_T, Unigene17053_T, Unigene19608_T, Unigene19674_T, Unigene20003_T, Unigene27116_T, …
538	1	Epstein-Barr virus infection		Unigene1099_T, Unigene1599_T, Unigene3839_T, Unigene5024_T, Unigene5701_T, Unigene5867_T, Unigene16167_T, Unigene16562_T, Unigene16720_T, Unigene17048_T, Unigene17322_T, Unigene22311_T, Unigene22312_T, Unigene22313_T, Unigene22589_T, Unigene22956_T, Unigene23065_T, Unigene23692_T, Unigene24076_T, Unigene24307_T, Unigene29233_T, Unigene29325_T, Unigene30730_T, Unigene33841_T, Unigene35991_T, Unige…
540	1	C5-Branched dibasic acid metabolism (no map in kegg database)		Unigene79124_T, Unigene38723_T
542	1	Toluene degradation (no map in kegg database)		Unigene34539_T, Unigene51943_T
544	1	Mucin type O-Glycan biosynthesis		Unigene4869_T, Unigene23278_T, Unigene46992_T, Unigene52127_T, Unigene71325_T, Unigene126257_T, Unigene128640_T, Unigene16063_T, Unigene19880_T, Unigene23127_T, Unigene25108_T, Unigene38433_T, Unigene38951_T, Unigene62348_T, Unigene71601_T, Unigene127963_T, Unigene26724_T, Unigene28090_T, Unigene59227_T, Unigene20250_T, Unigene25619_T, Unigene5879_T, Unigene64567_T, Unigene86219_T, Unigene128137_…
546	1	Retrograde endocannabinoid signaling		Unigene767_T, Unigene1431_T, Unigene1704_T, Unigene3814_T, Unigene5112_T, Unigene6494_T, Unigene6793_T, Unigene15758_T, Unigene15866_T, Unigene17272_T, Unigene17394_T, Unigene22311_T, Unigene22312_T, Unigene22313_T, Unigene23116_T, Unigene26175_T, Unigene27457_T, Unigene40517_T, Unigene40760_T, Unigene43707_T, Unigene43711_T, Unigene43713_T, Unigene43836_T, Unigene43837_T, Unigene43840_T, Unigene…
548	1	Olfactory transduction		Unigene3018_T, Unigene6193_T, Unigene15286_T, Unigene15376_T, Unigene16998_T, Unigene22311_T, Unigene22312_T, Unigene22313_T, Unigene23752_T, Unigene24677_T, Unigene37831_T, Unigene40760_T, Unigene41631_T, Unigene43629_T, Unigene66036_T, Unigene69217_T, Unigene69830_T, Unigene92810_T, Unigene2463_T, Unigene4287_T, Unigene6335_T, Unigene6607_T, Unigene16928_T, Unigene24811_T, Unigene25351_T, Unige…
550	1	Phototransduction		Unigene3018_T, Unigene6193_T, Unigene17030_T, Unigene43629_T, Unigene45507_T, Unigene52143_T, Unigene69830_T, Unigene92810_T, Unigene2400_T, Unigene2558_T, Unigene2559_T, Unigene5952_T, Unigene6335_T, Unigene16928_T, Unigene16989_T, Unigene23305_T, Unigene23927_T, Unigene23928_T, Unigene45294_T, Unigene50108_T, Unigene58482_T, Unigene66921_T, Unigene66922_T, Unigene83353_T, Unigene86845_T, Unigen…
552	1	Purine metabolism		Unigene941_T, Unigene943_T, Unigene1352_T, Unigene1353_T, Unigene2982_T, Unigene3616_T, Unigene4179_T, Unigene4409_T, Unigene5024_T, Unigene13631_T, Unigene16288_T, Unigene17322_T, Unigene20609_T, Unigene22890_T, Unigene22891_T, Unigene26211_T, Unigene26714_T, Unigene28318_T, Unigene29325_T, Unigene33841_T, Unigene34629_T, Unigene35862_T, Unigene36156_T, Unigene37267_T, Unigene37873_T, Unigene386…
554	1	Small cell lung cancer		Unigene1099_T, Unigene1599_T, Unigene1651_T, Unigene1652_T, Unigene3839_T, Unigene4313_T, Unigene5112_T, Unigene5848_T, Unigene17359_T, Unigene19253_T, Unigene22589_T, Unigene22956_T, Unigene23065_T, Unigene24076_T, Unigene27363_T, Unigene37895_T, Unigene37902_T, Unigene39040_T, Unigene41216_T, Unigene43615_T, Unigene43616_T, Unigene43617_T, Unigene43618_T, Unigene43619_T, Unigene43626_T, Unigene…
556	1	Morphine addiction		Unigene3616_T, Unigene6494_T, Unigene6793_T, Unigene13631_T, Unigene17272_T, Unigene17394_T, Unigene22311_T, Unigene22312_T, Unigene22313_T, Unigene24677_T, Unigene27457_T, Unigene34629_T, Unigene38424_T, Unigene40517_T, Unigene40760_T, Unigene43707_T, Unigene43711_T, Unigene43713_T, Unigene44876_T, Unigene45049_T, Unigene47993_T, Unigene52101_T, Unigene60751_T, Unigene69217_T, Unigene70478_T, Un…
558	1	Primary immunodeficiency		Unigene732_T, Unigene733_T, Unigene734_T, Unigene1855_T, Unigene5867_T, Unigene23677_T, Unigene30730_T, Unigene33304_T, Unigene71000_T, Unigene92085_T, Unigene128369_T, Unigene128370_T, Unigene2463_T, Unigene4342_T, Unigene4972_T, Unigene7351_T, Unigene17712_T, Unigene23899_T, Unigene24794_T, Unigene35511_T, Unigene35874_T, Unigene39763_T, Unigene44451_T, Unigene45800_T, Unigene72507_T, Unigene76…
560	1	Glycosylphosphatidylinositol(GPI)-anchor biosynthesis		Unigene60_T, Unigene3346_T, Unigene41013_T, Unigene41562_T, Unigene44157_T, Unigene46534_T, Unigene59_T, Unigene6322_T, Unigene60439_T, Unigene104861_T, Unigene110918_T, Unigene124846_T, Unigene535_T, Unigene2702_T, Unigene6649_T, Unigene34302_T, Unigene57817_T, Unigene101912_T, Unigene120482_T, Unigene120483_T, Unigene50_T, Unigene51_T, Unigene30191_T, Unigene44156_T, Unigene44401_T, Unigene4440…
562	1	Metabolic pathways (no map in kegg database)		Unigene60_T, Unigene130_T, Unigene131_T, Unigene132_T, Unigene135_T, Unigene224_T, Unigene226_T, Unigene227_T, Unigene228_T, Unigene229_T, Unigene230_T, Unigene231_T, Unigene234_T, Unigene235_T, Unigene341_T, Unigene342_T, Unigene343_T, Unigene658_T, Unigene660_T, Unigene762_T, Unigene843_T, Unigene1090_T, Unigene1091_T, Unigene1170_T, Unigene1171_T, Unigene1282_T, Unigene1283_T, Unigene1352_T, U…
564	1	Toxoplasmosis		Unigene394_T, Unigene395_T, Unigene1099_T, Unigene2935_T, Unigene3839_T, Unigene4313_T, Unigene4900_T, Unigene6494_T, Unigene16420_T, Unigene19253_T, Unigene22956_T, Unigene23065_T, Unigene23983_T, Unigene23984_T, Unigene24307_T, Unigene25881_T, Unigene37428_T, Unigene38201_T, Unigene38469_T, Unigene41216_T, Unigene43836_T, Unigene43837_T, Unigene43840_T, Unigene44661_T, Unigene44818_T, Unigene45…
566	1	Fanconi anemia pathway		Unigene795_T, Unigene1025_T, Unigene7900_T, Unigene22779_T, Unigene22800_T, Unigene24472_T, Unigene26945_T, Unigene27759_T, Unigene44792_T, Unigene45012_T, Unigene45013_T, Unigene45014_T, Unigene45015_T, Unigene45096_T, Unigene49679_T, Unigene49764_T, Unigene59436_T, Unigene84784_T, Unigene86557_T, Unigene1876_T, Unigene2350_T, Unigene4047_T, Unigene16400_T, Unigene17478_T, Unigene19080_T, Unigen…
568	1	Chlorocyclohexane and chlorobenzene degradation (no map in kegg database)		Unigene39162_T, Unigene49733_T, Unigene34539_T, Unigene51943_T
570	1	Serotonergic synapse		Unigene257_T, Unigene258_T, Unigene260_T, Unigene1431_T, Unigene2114_T, Unigene2935_T, Unigene3814_T, Unigene5112_T, Unigene6494_T, Unigene6793_T, Unigene17272_T, Unigene17394_T, Unigene17418_T, Unigene22220_T, Unigene22311_T, Unigene22312_T, Unigene22313_T, Unigene24681_T, Unigene28470_T, Unigene32390_T, Unigene33663_T, Unigene40517_T, Unigene43707_T, Unigene43711_T, Unigene43713_T, Unigene44818…
572	1	Histidine metabolism		Unigene1170_T, Unigene1171_T, Unigene3904_T, Unigene18317_T, Unigene20321_T, Unigene26585_T, Unigene28470_T, Unigene59165_T, Unigene70066_T, Unigene1729_T, Unigene4329_T, Unigene4354_T, Unigene9513_T, Unigene16531_T, Unigene25864_T, Unigene27653_T, Unigene28200_T, Unigene36692_T, Unigene38654_T, Unigene38682_T, Unigene49653_T, Unigene49654_T, Unigene59738_T, Unigene64638_T, Unigene70065_T, Unigen…
574	1	Cell cycle		Unigene426_T, Unigene1599_T, Unigene3749_T, Unigene16937_T, Unigene23004_T, Unigene23012_T, Unigene24232_T, Unigene24472_T, Unigene37878_T, Unigene38224_T, Unigene41237_T, Unigene44105_T, Unigene44110_T, Unigene44651_T, Unigene44652_T, Unigene47824_T, Unigene48752_T, Unigene48856_T, Unigene59937_T, Unigene64085_T, Unigene113864_T, Unigene120806_T, Unigene120808_T, Unigene126402_T, Unigene425_T, U…
576	1	Fat digestion and absorption		Unigene497_T, Unigene2935_T, Unigene4137_T, Unigene5710_T, Unigene10955_T, Unigene22405_T, Unigene40473_T, Unigene44818_T, Unigene45452_T, Unigene47316_T, Unigene61015_T, Unigene76455_T, Unigene95713_T, Unigene14957_T, Unigene20150_T, Unigene22376_T, Unigene28561_T, Unigene36665_T, Unigene44817_T, Unigene46301_T, Unigene48695_T, Unigene52305_T, Unigene60059_T, Unigene60468_T, Unigene64512_T, Unig…
578	1	Inositol phosphate metabolism		Unigene130_T, Unigene131_T, Unigene132_T, Unigene135_T, Unigene658_T, Unigene660_T, Unigene3101_T, Unigene3102_T, Unigene5678_T, Unigene14005_T, Unigene16206_T, Unigene22725_T, Unigene22956_T, Unigene23783_T, Unigene25254_T, Unigene39040_T, Unigene45997_T, Unigene46697_T, Unigene46698_T, Unigene49269_T, Unigene49307_T, Unigene57880_T, Unigene58663_T, Unigene59981_T, Unigene72553_T, Unigene72725_T…
580	1	Pancreatic secretion		Unigene314_T, Unigene1431_T, Unigene2935_T, Unigene3953_T, Unigene4142_T, Unigene4216_T, Unigene6793_T, Unigene22619_T, Unigene22639_T, Unigene22796_T, Unigene22799_T, Unigene23316_T, Unigene27797_T, Unigene35991_T, Unigene37831_T, Unigene38588_T, Unigene40760_T, Unigene44818_T, Unigene45452_T, Unigene47404_T, Unigene47993_T, Unigene49753_T, Unigene52101_T, Unigene66769_T, Unigene70349_T, Unigene…
582	1	Maturity onset diabetes of the young		Unigene39130_T, Unigene39435_T, Unigene60810_T, Unigene2446_T, Unigene2447_T, Unigene7810_T, Unigene19038_T, Unigene26638_T, Unigene27531_T, Unigene51454_T, Unigene74292_T, Unigene74887_T, Unigene20923_T, Unigene64855_T, Unigene25984_T, Unigene36067_T, Unigene38052_T, Unigene38788_T, Unigene123607_T, Unigene45764_T, Unigene15100_T, Unigene24195_T, Unigene52843_T, Unigene100511_T, Unigene26078_T, …
584	1	Linoleic acid metabolism		Unigene2935_T, Unigene3827_T, Unigene44818_T, Unigene45452_T, Unigene76455_T, Unigene95713_T, Unigene114624_T, Unigene116369_T, Unigene20150_T, Unigene24368_T, Unigene36665_T, Unigene44817_T, Unigene58734_T, Unigene60468_T, Unigene84758_T, Unigene119557_T, Unigene121083_T, Unigene31867_T, Unigene103722_T, Unigene86482_T, Unigene86483_T, Unigene91686_T, Unigene112597_T, Unigene117770_T, Unigene121…
586	586	Glycerophospholipid metabolism		Unigene1090_T, Unigene1091_T, Unigene1610_T, Unigene1856_T, Unigene2935_T, Unigene3122_T, Unigene3378_T, Unigene6119_T, Unigene14005_T, Unigene15923_T, Unigene25242_T, Unigene28486_T, Unigene44809_T, Unigene44818_T, Unigene45452_T, Unigene61015_T, Unigene72533_T, Unigene72725_T, Unigene76455_T, Unigene76857_T, Unigene92876_T, Unigene95264_T, Unigene95713_T, Unigene128214_T, Unigene636_T, Unigene6…
588	1	Glycerolipid metabolism		Unigene1170_T, Unigene1171_T, Unigene3122_T, Unigene3904_T, Unigene5710_T, Unigene6119_T, Unigene21695_T, Unigene28598_T, Unigene38884_T, Unigene44809_T, Unigene49438_T, Unigene61015_T, Unigene70066_T, Unigene92876_T, Unigene95264_T, Unigene1753_T, Unigene5868_T, Unigene13903_T, Unigene13964_T, Unigene14957_T, Unigene22376_T, Unigene24359_T, Unigene27321_T, Unigene29778_T, Unigene38627_T, Unigene…
590	1	Hematopoietic cell lineage		Unigene328_T, Unigene2365_T, Unigene2818_T, Unigene11594_T, Unigene13723_T, Unigene22805_T, Unigene24307_T, Unigene35471_T, Unigene35991_T, Unigene38469_T, Unigene45033_T, Unigene45034_T, Unigene45817_T, Unigene46052_T, Unigene46574_T, Unigene47999_T, Unigene58251_T, Unigene63546_T, Unigene86635_T, Unigene90595_T, Unigene644_T, Unigene3258_T, Unigene3302_T, Unigene3753_T, Unigene4240_T, Unigene46…
592	1	Cytokine-cytokine receptor interaction		Unigene13368_T, Unigene13723_T, Unigene14048_T, Unigene14835_T, Unigene15951_T, Unigene17189_T, Unigene22483_T, Unigene25747_T, Unigene26816_T, Unigene27125_T, Unigene28913_T, Unigene37682_T, Unigene37746_T, Unigene37932_T, Unigene38974_T, Unigene44235_T, Unigene46516_T, Unigene46608_T, Unigene47972_T, Unigene49540_T, Unigene61987_T, Unigene63499_T, Unigene92372_T, Unigene123252_T, Unigene125051_…
594	1	Non-homologous end-joining		Unigene2272_T, Unigene63118_T, Unigene1393_T, Unigene23894_T, Unigene97606_T, Unigene59253_T, Unigene28884_T, Unigene21030_T, Unigene47112_T, Unigene27664_T, Unigene38756_T, Unigene16002_T, Unigene15868_T, Unigene45390_T, Unigene15341_T, Unigene24959_T, Unigene50053_T, Unigene67717_T, Unigene80811_T
596	1	Salivary secretion		Unigene314_T, Unigene1431_T, Unigene6193_T, Unigene6793_T, Unigene16149_T, Unigene16240_T, Unigene18448_T, Unigene21324_T, Unigene22311_T, Unigene22312_T, Unigene22313_T, Unigene22639_T, Unigene24226_T, Unigene35991_T, Unigene40760_T, Unigene43629_T, Unigene44459_T, Unigene46412_T, Unigene47404_T, Unigene47993_T, Unigene49280_T, Unigene49774_T, Unigene50165_T, Unigene52101_T, Unigene69830_T, Unig…
598	1	Phosphatidylinositol signaling system		Unigene130_T, Unigene131_T, Unigene132_T, Unigene135_T, Unigene658_T, Unigene660_T, Unigene1431_T, Unigene3101_T, Unigene3102_T, Unigene3839_T, Unigene5678_T, Unigene6193_T, Unigene6793_T, Unigene16206_T, Unigene22725_T, Unigene22956_T, Unigene23783_T, Unigene25254_T, Unigene39040_T, Unigene43629_T, Unigene45997_T, Unigene46697_T, Unigene46698_T, Unigene47404_T, Unigene47993_T, Unigene49269_T, Un…
600	1	Glycosphingolipid biosynthesis - lacto and neolacto series		Unigene98993_T, Unigene4260_T, Unigene7979_T, Unigene28168_T, Unigene45849_T, Unigene45850_T, Unigene113800_T, Unigene60574_T, Unigene76916_T, Unigene76917_T, Unigene42990_T, Unigene3998_T, Unigene17087_T, Unigene67300_T, Unigene38677_T, Unigene125204_T, Unigene3165_T, Unigene113892_T, Unigene58271_T, Unigene1603_T, Unigene8234_T, Unigene51507_T, Unigene93274_T, Unigene112633_T, Unigene126107_T
602	1	Neuroactive ligand-receptor interaction		Unigene512_T, Unigene514_T, Unigene1492_T, Unigene2931_T, Unigene3150_T, Unigene4335_T, Unigene4838_T, Unigene5148_T, Unigene5283_T, Unigene5517_T, Unigene5628_T, Unigene9395_T, Unigene15866_T, Unigene16820_T, Unigene17453_T, Unigene18151_T, Unigene22220_T, Unigene23116_T, Unigene24681_T, Unigene24761_T, Unigene25502_T, Unigene25672_T, Unigene26275_T, Unigene27457_T, Unigene27555_T, Unigene32842_…
604	1	ECM-receptor interaction		Unigene981_T, Unigene1480_T, Unigene1601_T, Unigene1909_T, Unigene2365_T, Unigene2733_T, Unigene3609_T, Unigene4313_T, Unigene16767_T, Unigene19253_T, Unigene23523_T, Unigene23579_T, Unigene24097_T, Unigene24267_T, Unigene28545_T, Unigene32587_T, Unigene35471_T, Unigene37375_T, Unigene40654_T, Unigene41216_T, Unigene43613_T, Unigene43614_T, Unigene43615_T, Unigene43616_T, Unigene43617_T, Unigene4…
606	1	ABC transporters		Unigene3872_T, Unigene4137_T, Unigene4475_T, Unigene23135_T, Unigene24318_T, Unigene30624_T, Unigene37267_T, Unigene37470_T, Unigene37918_T, Unigene37921_T, Unigene40473_T, Unigene45213_T, Unigene48513_T, Unigene57572_T, Unigene57596_T, Unigene58251_T, Unigene59122_T, Unigene59434_T, Unigene67104_T, Unigene71000_T, Unigene71325_T, Unigene120531_T, Unigene2071_T, Unigene3397_T, Unigene3635_T, Unig…
